# Supplementary material for: Transcriptional effects of CRP* expression in Escherichia coli
Source: J Biol Eng. 2009 Aug 24;3:13. doi: 10.1186/1754-1611-3-13 (PMC2743635; doi:10.1186/1754-1611-3-13)
Supplement: Additional file 1 — Table S1. Signal values for the complete probe set data for the E. coli K-12 genome. [file 1754-1611-3-13-S1.xls]

## Sheet: Data
	CRP* G	CRP* G	CRP* G	CRP* G	CRP* G	CRP*	CRP*	CRP*	WT G	WT	WT	WTG	WT	WT G		Average Expression Levels
Probe Set ID	P1 2007144.71008.plier-mm-Signal	P2 2007156.71008.plier-mm-Signal	P3 2007157.71008.plier-mm-Signal	P4 2007161.71008.plier-mm-Signal	P5 2007162.71008.plier-mm-Signal	P6 2007163.71008.plier-mm-Signal	P7 2007165.71008.plier-mm-Signal	P8 2007166.71008.plier-mm-Signal	W1 2007143.71008.plier-mm-Signal	W2 2007154.71008.plier-mm-Signal	W3 2007155.71008.plier-mm-Signal	W4 2007158.71008.plier-mm-Signal	W5 2007159.71008.plier-mm-Signal	W6 2007160.71008.plier-mm-Signal		CRP* G	CRP*	WT G	WT		Representative Public ID	Gene Title	Gene Symbol	Entrez Gene	Gene Ontology Biological Process	Gene Ontology Cellular Component	Gene Ontology Molecular Function
1759068_at	2.59178	8.27982	6.83405	4.36379	5.90873	8.60094	3.45651	8.79035	7.91583	7.17974	4.69381	3.83358	5.24048	6.20213		5.59564	6.94927	5.98385	5.70468		CFT073_c4728	hypothetical protein	c4728	1038919	---	---	---
1759069_at	790.124	729.202	438.285	928.42	845.565	759.912	573.936	608.668	1398.29	714.264	810.82	582.706	1608.57	518.805		746.319	647.505	833.267	1044.55		MG1655_mrr_b4351	methylated adenine and cytosine restriction protein	mrr	948898	9307 // DNA restriction-modification system // inferred from electronic annotation	---	3677 // DNA binding // inferred from electronic annotation /// 4519 // endonuclease activity // inferred from electronic annotation
1759070_s_at	1485.21	1070.61	1233.25	1408.36	1221.36	1278.33	1305.34	1262.03	1193.22	1238.63	1062.9	951.558	1555.11	1017.39		1283.76	1281.9	1054.06	1285.55		IG_1349064_1349430-r	---	---	---	---	---	---
1759071_s_at	73.7808	138.494	177.614	190.157	200.542	160.496	174.708	214.381	182.855	63.6248	52.7528	114.174	90.4904	122.39		156.118	183.195	139.806	68.956		MG1655_b2503	Hypothetical protein yfgF /// predicted inner membrane protein	yfgF	1038688 /// 946968	---	16020 // membrane // inferred from electronic annotation /// 16021 // integral to membrane // inferred from electronic annotation /// 5886 // plasma membrane // inferred from electronic annotation	---
1759072_s_at	50.4177	43.1243	30.0333	22.3284	28.667	14.6477	11.3776	9.83171	33.1539	54.0488	52.1983	19.6624	26.9842	20.9221		34.9141	11.9523	24.5795	44.4104		EDL933_Z0312	Putative replication protein O of bacteriophage	c1549	1035296	6260 // DNA replication // inferred from electronic annotation	---	---
1759073_at	252.679	124.241	182.721	107.146	120.332	60.9749	60.2968	24.876	93.0547	163.397	161.82	70.1977	44.1585	68.2049		157.424	48.7159	77.1525	123.125		MG1655_ycfK_b1154	e14 prophage; predicted protein	ycfK	945726	---	---	---
1759074_at	19.4785	25.1672	15.6559	30.171	33.938	16.6012	38.0505	30.6725	28.7598	6.35154	7.12879	22.1841	8.91608	24.9311		24.8821	28.4414	25.2917	7.46547		MG1655_yfbN_b2273	predicted protein	yfbN	946748	---	---	---
1759075_at	135.594	139.116	95.6961	93.1588	109.692	79.5276	75.8361	92.1927	105.066	112.799	142.545	96.1463	91.0322	93.8119		114.651	82.5188	98.3413	115.459		MG1655_ggt_b3447	gamma-glutamyltranspeptidase	ggt	947947	6750 // glutathione biosynthetic process // inferred from electronic annotation	42597 // periplasmic space // inferred from electronic annotation	16740 // transferase activity // inferred from electronic annotation /// 3840 // gamma-glutamyltransferase activity // inferred from electronic annotation /// 8415 // acyltransferase activity // inferred from electronic annotation
1759076_s_at	11.6879	25.276	17.3476	36.5682	31.9563	34.9077	217.217	39.1174	6.48734	8.38002	31.2888	6.89572	42.2544	10.6467		24.5672	97.0808	8.00991	27.3077		IG_320306_320831-r	---	---	---	---	---	---
1759077_s_at	11.4221	11.3145	4.79398	6.25408	6.30169	11.3663	6.88234	3.52398	14.6659	14.0261	13.1165	7.65833	6.28098	6.83921		8.01728	7.25754	9.72115	11.1412		EDL933_Z1340	---	---	---	---	---	---
1759078_at	0.577856	8.58477	7.74868	10.6671	4.86174	9.97827	7.23948	9.19056	10.0262	8.9141	14.0447	13.2729	7.60123	7.39672		6.48803	8.80277	10.232	10.1867		CFT073_c2520	hypothetical protein	c2520	1037786	---	---	---
1759079_at	59.1698	58.3085	51.271	52.5015	50.3153	39.803	50.2349	47.1464	41.9167	71.9326	83.6087	37.6047	41.5292	59.5209		54.3132	45.7281	46.3474	65.6902		CFT073_c0978	Putative regulator of late gene expression	c0978	1035781	---	---	---
1759080_s_at	21.8925	22.7423	13.4216	10.9877	10.2929	8.00688	10.615	10.6429	11.4608	13.7894	8.57014	11.7882	12.5435	14.1398		15.8674	9.75493	12.4629	11.6344		EDL933_Z5948	Putative restriction modification enzyme R subunit	c5425	1037140	6304 // DNA modification // inferred from electronic annotation	---	166 // nucleotide binding // inferred from electronic annotation /// 16787 // hydrolase activity // inferred from electronic annotation /// 3676 // nucleic acid binding // inferred from electronic annotation /// 3677 // DNA binding // inferred from electronic annotation /// 3824 // catalytic activity // inferred from electronic annotation /// 4386 // helicase activity // inferred from electronic …
1759081_s_at	58.9775	32.3621	17.3987	24.5807	28.6072	23.2638	26.1308	24.2357	47.9928	22.0401	23.1948	39.0191	21.6426	34.5857		32.3852	24.5434	40.5326	22.2925		IG_2342190_2342884-r	---	---	---	---	---	---
1759082_s_at	92.4979	143.53	87.7256	121.719	122.551	96.0449	154.783	140.669	371.074	134.918	66.3658	218.123	101.75	237.385		113.605	130.499	275.527	101.011		IG_769835_770677-r	---	---	---	---	---	---
1759083_at	2102.14	2064.35	1586.83	3267.17	2921.87	3363.12	3070.12	2870.81	1293.65	1550.22	1640.38	1426.83	2273.61	1536.4		2388.47	3101.35	1418.96	1821.4		MG1655_yajO_b0419	---	---	---	---	---	---
1759084_s_at	38.9743	748.957	775.533	922.059	887.894	261.341	190.757	275.454	961.157	206.257	262.073	571.931	284.86	829.142		674.683	242.517	787.41	251.063		EDL933_treA_Z1968	trehalase /// periplasmic trehalase	treA	1035431 /// 945757	5991 // trehalose metabolic process // inferred from electronic annotation /// 8152 // metabolic process // inferred from electronic annotation	42597 // periplasmic space // inferred from electronic annotation	16787 // hydrolase activity // inferred from electronic annotation /// 16798 // hydrolase activity, acting on glycosyl bonds // inferred from electronic annotation /// 3824 // catalytic activity // inferred from electronic annotation /// 4555 // alpha,alpha-trehalase activity // inferred from electronic annotation
1759085_at	16.7864	25.3015	27.986	34.9759	39.3313	34.2898	27.8173	29.4699	20.7463	14.1006	37.2729	36.1956	32.6515	39.282		28.8762	30.5257	32.0746	28.0083		CFT073_kdpD_c0780	sensor protein KdpD	kdpD	1035720	160 // two-component signal transduction system (phosphorelay) // inferred from electronic annotation /// 16310 // phosphorylation // inferred from electronic annotation /// 18106 // peptidyl-histidine phosphorylation // inferred from electronic annotation /// 6950 // response to stress // inferred from electronic annotation /// 7165 // signal transduction // inferred from electronic annotation	16020 // membrane // inferred from electronic annotation	155 // two-component sensor activity // inferred from electronic annotation /// 16301 // kinase activity // inferred from electronic annotation /// 16740 // transferase activity // inferred from electronic annotation /// 16772 // transferase activity, transferring phosphorus-containing groups // inferred from electronic annotation /// 4673 // protein histidine kinase activity // inferred from ele…
1759086_s_at	25.5832	20.1472	14.5821	22.238	15.017	12.3905	13.4657	16.3817	21.8407	11.8116	11.4217	19.0405	18.4799	20.9426		19.5135	14.0793	20.6079	13.9044		MG1655_ygeK_b2855	---	---	---	160 // two-component signal transduction system (phosphorelay) // inferred from electronic annotation /// 6350 // transcription // inferred from electronic annotation /// 6355 // regulation of transcription, DNA-dependent // inferred from electronic annotation	5622 // intracellular // inferred from electronic annotation	156 // two-component response regulator activity // inferred from electronic annotation /// 3677 // DNA binding // inferred from electronic annotation /// 3700 // transcription factor activity // inferred from electronic annotation /// 43565 // sequence-specific DNA binding // inferred from electronic annotation
1759087_s_at	82.8292	44.4272	26.7926	30.2149	45.3912	19.9276	18.5918	24.2715	40.1918	53.9181	29.0339	22.3658	20.6745	21.2281		45.931	20.9303	27.9286	34.5422		EDL933_Z1777	---	---	---	---	---	---
1759088_s_at	152.716	241.509	748.557	306.722	334.358	431.046	398.663	571.89	580.939	1546.84	1440.91	317.959	316.756	422.438		356.773	467.2	440.445	1101.5		MG1655_yliG_b0835	Hypothetical protein yliG /// predicted SAM-dependent methyltransferase	yliG	1037995 /// 945465	8152 // metabolic process // inferred from electronic annotation	---	3824 // catalytic activity // inferred from electronic annotation /// 46872 // metal ion binding // inferred from electronic annotation /// 51536 // iron-sulfur cluster binding // inferred from electronic annotation /// 51539 // 4 iron, 4 sulfur cluster binding // inferred from electronic annotation /// 5506 // iron ion binding // inferred from electronic annotation
1759089_s_at	10.8203	46.726	33.3705	37.6414	42.7971	21.6297	28.6891	26.8416	44.9377	30.4803	32.5945	32.0424	24.5362	27.8208		34.2711	25.7201	34.9336	29.2037		MG1655_b2374	formyl-coenzyme A transferase /// formyl-CoA transferase, NAD(P)-binding	frc /// yfdW	1038494 /// 946842	8152 // metabolic process // inferred from electronic annotation	---	16740 // transferase activity // inferred from electronic annotation /// 33608 // formyl-CoA transferase activity // inferred from electronic annotation /// 3824 // catalytic activity // inferred from electronic annotation /// 5515 // protein binding // inferred from physical interaction /// 8410 // CoA-transferase activity // inferred from electronic annotation
1759090_at	4.82668	13.207	14.6082	10.1269	7.87111	8.07	13.0207	8.17352	9.58561	9.93992	5.32381	17.3042	15.8317	8.81624		10.128	9.75474	11.902	10.3651		SAKAI_ECs1315	---	---	---	---	---	---
1759091_at	8.90816	17.0319	11.5029	14.9164	14.7354	13.8745	10.4858	13.3166	19.8883	3.22929	9.8479	12.3555	8.02599	9.12592		13.419	12.559	13.7899	7.03439		MG1655_speF_b0693	ornithine decarboxylase isozyme, inducible	speF	945297	6520 // amino acid metabolic process // inferred from electronic annotation /// 8295 // spermidine biosynthetic process // inferred from electronic annotation	5737 // cytoplasm // inferred from electronic annotation	16829 // lyase activity // inferred from electronic annotation /// 16831 // carboxy-lyase activity // inferred from electronic annotation /// 30170 // pyridoxal phosphate binding // inferred from electronic annotation /// 3824 // catalytic activity // inferred from electronic annotation /// 4586 // ornithine decarboxylase activity // inferred from electronic annotation
1759092_s_at	3424.66	1900.05	2237.08	2993.44	2642.93	3116.64	3258.72	2776.52	4102.21	1993.42	1710.72	3790.18	2502.52	3852.07		2639.63	3050.63	3914.82	2068.89		IG_1735315_1735867-r	---	---	---	---	---	---
1759093_s_at	24.1766	9.36112	13.6806	3.22037	6.30083	2.56799	1.99184	4.39239	0.00416485	5.37662	14.0508	2.47718	12.7345	2.79045		11.3479	2.98408	1.75727	10.7206		EDL933_Z3622	---	---	---	6310 // DNA recombination // inferred from electronic annotation	---	150 // recombinase activity // inferred from electronic annotation /// 3677 // DNA binding // inferred from electronic annotation
1759094_s_at	17.8937	7.04372	2.0979	7.49744	10.3632	6.70244	2.64833	6.34307	8.50522	10.4776	12.3257	12.5038	4.97127	3.93432		8.97919	5.23128	8.31444	9.25817		EDL933_Z3371	---	---	---	---	---	---
1759095_s_at	2.53963	8.48189	19.2655	22.1988	16.1589	23.5203	17.9567	36.3376	5.93103	22.7218	13.551	8.37312	14.0157	12.7418		13.729	25.9382	9.0153	16.7628		MG1655_yjhS_b4309	Hypothetical protein yjhS precursor /// conserved protein	c5387 /// yjhS	1037256 /// 948835	---	---	---
1759096_at	0.0493802	5.12458	10.547	6.80775	7.68309	11.8595	5.35756	11.3794	9.46819	3.31628	13.3595	11.5367	5.60023	9.01681		6.04236	9.53213	10.0072	7.42535		CFT073_c5174	Putative iron-regulated outer membrane virulence protein	c5174	1037614	6810 // transport // inferred from electronic annotation	16020 // membrane // inferred from electronic annotation /// 19867 // outer membrane // inferred from electronic annotation /// 9279 // cell outer membrane // inferred from electronic annotation	4872 // receptor activity // inferred from electronic annotation /// 5215 // transporter activity // inferred from electronic annotation
1759097_at	1577.69	2657.73	2608.29	3435.76	3422.03	3273.73	2368.6	2893.14	3006.05	2724.42	3173.77	2794.62	2503.74	2728.28		2740.3	2845.16	2842.98	2800.64		CFT073_pgm_c0775	phosphoglucomutase	pgm	1036333	5975 // carbohydrate metabolic process // inferred from electronic annotation	---	16853 // isomerase activity // inferred from electronic annotation /// 16868 // intramolecular transferase activity, phosphotransferases // inferred from electronic annotation /// 287 // magnesium ion binding // inferred from electronic annotation /// 4614 // phosphoglucomutase activity // inferred from electronic annotation /// 46872 // metal ion binding // inferred from electronic annotation
1759098_s_at	222.356	31.6638	131.246	117.724	104.098	72.9406	115.82	140.228	39.8949	22.4658	25.085	25.5903	20.0807	22.3545		121.418	109.663	29.2799	22.5438		MG1655_b1458	---	---	---	6310 // DNA recombination // inferred from electronic annotation /// 6313 // transposition, DNA-mediated // inferred from electronic annotation	---	3677 // DNA binding // inferred from electronic annotation /// 4803 // transposase activity // inferred from electronic annotation
1759099_at	5.51701	16.5525	5.54713	9.05501	5.35511	4.69841	3.98641	3.72625	17.3479	14.271	15.0952	12.6757	4.20214	10.6195		8.40535	4.13702	13.5477	11.1895		SAKAI_ECs2180	---	---	---	---	---	166 // nucleotide binding // inferred from electronic annotation
1759100_s_at	39.8311	58.2758	50.2105	171.108	123.165	152.431	116.579	108.772	138.135	119.357	82.6987	89.0908	297.166	94.2128		88.5181	125.927	107.146	166.407		EDL933_Z0404	predicted DNA-bindng transcriptional regulator	yahB	945278	6350 // transcription // inferred from electronic annotation /// 6355 // regulation of transcription, DNA-dependent // inferred from electronic annotation	---	3677 // DNA binding // inferred from electronic annotation /// 3700 // transcription factor activity // inferred from electronic annotation
1759101_s_at	10.8025	4.86758	8.39404	5.13671	6.19138	2.86407	3.15817	1.51379	6.12248	0.529251	3.81102	7.66013	6.43383	8.3918		7.07845	2.51201	7.39147	3.59137		EDL933_Z1851	---	---	---	---	---	---
1759102_s_at	1675	1765.29	3514.84	2478.68	2529.45	2987.14	2778.82	3480.16	3484.83	2062.08	2080.96	3563.52	1581.05	4327.95		2392.65	3082.04	3792.1	1908.03		MG1655_rnc_b2567	ribonuclease III /// RNase III	rnc	1038796 /// 947033	16075 // rRNA catabolic process // inferred from electronic annotation /// 6364 // rRNA processing // inferred from electronic annotation /// 6396 // RNA processing // inferred from electronic annotation /// 6397 // mRNA processing // inferred from electronic annotation	5622 // intracellular // inferred from electronic annotation /// 5737 // cytoplasm // inferred from electronic annotation	16787 // hydrolase activity // inferred from electronic annotation /// 3723 // RNA binding // inferred from electronic annotation /// 3725 // double-stranded RNA binding // inferred from electronic annotation /// 4518 // nuclease activity // inferred from electronic annotation /// 4519 // endonuclease activity // inferred from electronic annotation /// 4525 // ribonuclease III activity // inferre…
1759103_s_at	183.908	136.116	173.41	120.929	113.697	155.84	426.812	596.869	868.406	166.858	60.6547	422.707	176.286	384.944		145.612	393.174	558.686	134.6		IG_2042647_2042884-f	---	---	---	---	---	---
1759104_at	12.701	16.5387	16.8072	8.71508	12.2395	8.69014	3.98026	7.7344	15.0949	16.2439	28.6849	15.9843	22.7214	13.005		13.4003	6.8016	14.6947	22.5501		CFT073_c4529	hypothetical protein	c4529	1039428	---	---	---
1759105_s_at	1585.07	1259.84	657.286	847.091	809.294	713.886	710.084	749.169	1055.01	1248.31	1232.21	799.407	1109.27	694.158		1031.72	724.38	849.524	1196.59		MG1655_slt_b4392	lytic murein transglycosylase /// lytic murein transglycosylase, soluble	slt	1036935 /// 948908	7047 // cell wall organization and biogenesis // inferred from electronic annotation /// 8152 // metabolic process // inferred from electronic annotation	42597 // periplasmic space // inferred from electronic annotation	16787 // hydrolase activity // inferred from electronic annotation /// 16798 // hydrolase activity, acting on glycosyl bonds // inferred from electronic annotation /// 4553 // hydrolase activity, hydrolyzing O-glycosyl compounds // inferred from electronic annotation
1759106_s_at	2066.58	1867.04	2478.68	3119.49	2809.35	2409.09	3057.3	3139.62	2532.61	2907.24	3236.28	1963.23	2355.47	2146.2		2468.23	2868.67	2214.01	2833		MG1655_fkpA_b3347	FKBP-type peptidyl-prolyl cis-trans isomerase (rotamase)	fkpA	1036405 /// 947850	6457 // protein folding // inferred from electronic annotation	42597 // periplasmic space // inferred from electronic annotation	16853 // isomerase activity // inferred from electronic annotation /// 3755 // peptidyl-prolyl cis-trans isomerase activity // inferred from electronic annotation
1759107_s_at	1439.51	468.133	700.277	350.676	346.945	328.687	534.501	589.952	1090.3	812.312	847.389	654.154	371.573	801.033		661.109	484.38	848.495	677.091		MG1655_yecF_b1915	hypothetical protein /// predicted protein	yecF	1036957 /// 946420	---	---	---
1759108_s_at	1856.14	1428.79	1710.66	1525.54	1417.54	982.302	951.536	1020.71	2063.07	2074.67	1910.32	1392.65	1866.85	1265.1		1587.73	984.849	1573.61	1950.61		MG1655_b1686	hypothetical protein /// conserved protein	ydiI	1036342 /// 946190	---	---	16787 // hydrolase activity // inferred from electronic annotation
1759109_s_at	1940.03	1799	2274.18	1501.27	1490.49	1696.17	2392.98	2483.8	2194.61	2800.76	2719.23	1750.64	2108.03	1750.54		1800.99	2190.98	1898.6	2542.67		SAKAI_ECs3063	elongation factor P /// predicted elongtion factor	yeiP	1038080 /// 946674	6414 // translational elongation // inferred from electronic annotation	5737 // cytoplasm // inferred from electronic annotation	3746 // translation elongation factor activity // inferred from electronic annotation
1759110_s_at	4825.59	6381.93	7914.62	7723.51	8183.59	7239.81	7036.47	7249.55	8744.96	4665.77	3655.33	5170.2	5194.42	5091.57		7005.85	7175.28	6335.58	4505.18		IG_1298469_1299205-f	---	---	---	---	---	---
1759111_at	9.50944	8.96142	9.43396	6.71193	10.7277	5.1708	5.44663	8.81412	1.42541	11.0782	8.7339	5.23432	5.84943	6.55735		9.06888	6.47718	4.40569	8.55385		CFT073_kpsM_c3698	KpsM protein	kpsM	1039739	6810 // transport // inferred from electronic annotation	16020 // membrane // inferred from electronic annotation	42626 // ATPase activity, coupled to transmembrane movement of substances // inferred from electronic annotation /// 5524 // ATP binding // inferred from electronic annotation
1759112_at	14.6486	6.36282	5.41896	6.52184	9.28973	4.96573	5.44068	7.26213	8.43109	6.10933	13.8361	9.98658	10.5214	6.34316		8.44839	5.88951	8.25361	10.1556		CFT073_c2457	Putative amidase	c2457	1037661	---	---	16884 // carbon-nitrogen ligase activity, with glutamine as amido-N-donor // inferred from electronic annotation
1759113_s_at	4144.81	3656.02	3820.69	3135.72	3071.67	4069.49	3278.18	3490.32	3311.6	3256.2	3408.11	3601.51	2989.81	3233.91		3565.78	3612.66	3382.34	3218.04		MG1655_ftsK_b0890	DNA-binding membrane protein required for chromosome resolution and partitioning	ftsK	945102	51301 // cell division // inferred from electronic annotation /// 7049 // cell cycle // inferred from electronic annotation /// 7059 // chromosome segregation // inferred from electronic annotation	16020 // membrane // inferred from electronic annotation /// 16021 // integral to membrane // inferred from electronic annotation /// 5886 // plasma membrane // inferred from electronic annotation	166 // nucleotide binding // inferred from electronic annotation /// 3677 // DNA binding // inferred from electronic annotation /// 5515 // protein binding // inferred from physical interaction /// 5524 // ATP binding // inferred from electronic annotation
1759114_s_at	816.852	459.264	591.378	395.906	382.351	426.277	435.407	511.67	501.417	472.687	343.034	372.513	282.098	414.928		529.15	457.785	429.619	365.94		MG1655_yojL_b2214	thiamine biosynthesis lipoprotein ApbE /// predicted thiamine biosynthesis lipoprotein	apbE /// yojL	1038186 /// 946711	9228 // thiamin biosynthetic process // inferred from electronic annotation	16020 // membrane // inferred from electronic annotation /// 5886 // plasma membrane // inferred from electronic annotation	---
1759115_s_at	33.8065	270.275	587.271	252.856	288.849	260.149	332.498	467.632	287.018	654.417	494.61	307.259	386.22	327.309		286.611	353.426	307.195	511.749		CFT073_mltB_c3255	membrane-bound lytic murein transglycosylase B; catalyzes the cleavage of the glycosidic bonds between N-acetylmuramic acid and N-acetylglucosamine in peptidoglycan	mltB	1039044	8152 // metabolic process // inferred from electronic annotation	---	16787 // hydrolase activity // inferred from electronic annotation /// 16798 // hydrolase activity, acting on glycosyl bonds // inferred from electronic annotation
1759116_at	0.00240817	3.95253	12.1725	9.36683	6.57709	3.80575	4.61049	6.95169	0.00641937	5.38706	4.68462	4.08332	0.017469	4.50681		6.41427	5.12264	2.86552	3.36305		CFT073_c5371	Prophage P4 integrase	c5371	1037279	15074 // DNA integration // inferred from electronic annotation /// 6310 // DNA recombination // inferred from electronic annotation	---	3677 // DNA binding // inferred from electronic annotation
1759117_s_at	3518.16	4003.3	4570.58	2177.78	2374.05	840.283	1290.69	1458.65	5034.96	1746.6	1494.57	2435.13	875.19	2786.93		3328.77	1196.54	3419.01	1372.12		IG_1156798_1157091-f	---	---	---	---	---	---
1759118_s_at	0.88024	2.35667	1.2547	2.36473	4.21509	2.65632	6.78431	7.56508	1.35988	2.82959	0.00151145	1.22383	3.8891	1.57169		2.21429	5.66857	1.38513	2.24007		EDL933_Z3240	---	---	---	---	---	---
1759119_s_at	13.1667	13.3368	24.4289	24.0918	21.4753	20.9463	21.2536	13.7764	31.0956	12.937	3.27792	14.306	11.648	19.7593		19.2999	18.6588	21.7203	9.28764		IG_3543836_3544194-r	---	---	---	---	---	---
1759120_s_at	25.3842	13.8774	17.2926	17.2749	23.4771	16.4926	14.1192	12.2695	11.971	14.8763	19.4981	12.1606	9.93525	16.6787		19.4612	14.2938	13.6035	14.7699		IG_728564_728805-r	---	---	---	---	---	---
1759121_at	5.56548	1.55113	1.38897	0.383022	3.49708	2.78683	3.28225	2.66967	2.33932	4.57426	2.29379	2.93679	2.93427	4.09245		2.47714	2.91292	3.12285	3.26744		CFT073_c4753	hypothetical protein	c4753	1036655	---	---	---
1759122_s_at	2279.16	2878.45	2120.14	1324.75	1383.67	1288.64	1132.17	1415.12	1373.88	2844.56	3047.96	533.396	2165.56	527.339		1997.23	1278.64	811.537	2686.02		MG1655_thrA_b0002	bifunctional aspartokinase I/homeserine dehydrogenase I /// fused aspartokinase I and homoserine dehydrogenase I	thrA	1038322 /// 945803	8152 // metabolic process // inferred from electronic annotation /// 8652 // amino acid biosynthetic process // inferred from electronic annotation /// 9067 // aspartate family amino acid biosynthetic process // inferred from electronic annotation /// 9088 // threonine biosynthetic process // inferred from electronic annotation	---	16301 // kinase activity // inferred from electronic annotation /// 16491 // oxidoreductase activity // inferred from electronic annotation /// 16597 // amino acid binding // inferred from electronic annotation /// 16740 // transferase activity // inferred from electronic annotation /// 3824 // catalytic activity // inferred from electronic annotation /// 4072 // aspartate kinase activity // infe…
1759123_at	1.28163	5.98476	0.212977	4.7417	4.85057	5.39831	1.93882	3.59505	3.33997	3.51918	4.35831	3.03859	2.46489	2.66697		3.41433	3.64406	3.01518	3.44746		CFT073_c3064	hypothetical protein	c3064	1038763	---	---	---
1759124_s_at	40.1606	34.2316	24.1248	27.4642	28.4559	24.6084	34.5481	25.2305	33.1583	39.4366	28.5	18.5951	24.5737	20.8268		30.8874	28.129	24.1934	30.8368		MG1655_yohG_b2138	multidrug resistance outer membrane protein MdtQ	yohG	1038011	46677 // response to antibiotic // inferred from electronic annotation /// 6810 // transport // inferred from electronic annotation	16020 // membrane // inferred from electronic annotation /// 19867 // outer membrane // inferred from electronic annotation /// 9279 // cell outer membrane // inferred from electronic annotation	5215 // transporter activity // inferred from electronic annotation /// 8289 // lipid binding // inferred from electronic annotation
1759125_at	14.3595	7.23745	4.57934	4.67883	3.26627	5.17088	7.06602	6.19167	6.62974	9.84976	15.6423	3.8032	2.67202	2.62331		6.82427	6.14286	4.35208	9.38803		CFT073_c5421	hypothetical protein	c5421	1037158	---	---	---
1759126_at	687.191	710.169	475.996	573.105	585.189	530.776	346.515	477.274	620.62	557.627	654.716	513.553	570.698	532.449		606.33	451.522	555.541	594.347		CFT073_glnE_c3801	bifunctional glutamine-synthetase adenylyltransferase/deadenyltransferase	glnE	1039946	---	---	---
1759127_s_at	20.4518	46.7208	41.6608	73.8849	69.7021	63.0671	42.8726	54.6364	114.129	40.5223	33.8965	52.6184	72.5499	54.3335		50.4841	53.5254	73.6938	48.9896		MG1655_yghA_b3003	oxidoreductase /// predicted glutathionylspermidine synthase, with NAD(P)-binding Rossmann-fold domain	yghA	1039799 /// 947478	8152 // metabolic process // inferred from electronic annotation	---	16491 // oxidoreductase activity // inferred from electronic annotation /// 3824 // catalytic activity // inferred from electronic annotation /// 5488 // binding // inferred from electronic annotation
1759128_at	5.87378	43.933	29.4938	19.655	28.9992	20.1113	23.7148	19.0508	55.3425	28.0601	41.3959	30.8604	33.0674	35.7347		25.591	20.959	40.6459	34.1745		CFT073_gshB_c3533	glutathione synthetase	gshB	1039448	6750 // glutathione biosynthetic process // inferred from electronic annotation	---	166 // nucleotide binding // inferred from electronic annotation /// 16874 // ligase activity // inferred from electronic annotation /// 3824 // catalytic activity // inferred from electronic annotation /// 4363 // glutathione synthase activity // inferred from electronic annotation /// 5524 // ATP binding // inferred from electronic annotation
1759129_s_at	1799.92	1362.82	1423.69	1159.72	1052.36	973.392	1242.24	1255.02	2087.98	1391.77	1264.02	1549.36	1174.4	1548.63		1359.7	1156.88	1728.65	1276.73		MG1655_yggN_b2958	hypothetical protein /// predicted protein	yggN	1039461 /// 947453	---	---	---
1759130_s_at	88.97	129.758	69.3135	113.202	99.2154	74.7763	72.5229	74.754	129.342	90.7551	52.3132	84.9213	98.0347	84.397		100.092	74.0177	99.5534	80.3677		MG1655_b1648	Hypothetical protein ydhL precursor	ydhL	1036146	---	---	---
1759131_s_at	6.0408	10.6173	7.02815	11.2055	8.42156	13.9855	16.2286	16.1355	7.7407	6.04105	1.41906	14.31	8.28413	14.7732		8.66266	15.4499	12.2746	5.24808		IG_302830_303076-r	---	---	---	---	---	---
1759132_at	492.765	186.779	405.08	515.439	375.147	377.445	878.528	619.425	1018.58	110.21	147.002	457.263	499.134	537.57		395.042	625.132	671.137	252.115		MG1655_sokB_b4429	Antisense sRNA blocking mokB, and hence hokB, translation	sokB	2847728	---	---	---
1759133_s_at	95.6566	132.736	216.474	171.393	188.974	190.313	162.165	218.441	179.989	159.936	172.842	109.229	124.136	107.943		161.047	190.306	132.387	152.305		MG1655_ycjW_b1320	predicted DNA-binding transcriptional regulator	ycjW	945875	6350 // transcription // inferred from electronic annotation /// 6355 // regulation of transcription, DNA-dependent // inferred from electronic annotation	5622 // intracellular // inferred from electronic annotation	3677 // DNA binding // inferred from electronic annotation /// 3700 // transcription factor activity // inferred from electronic annotation /// 5515 // protein binding // inferred from physical interaction
1759134_s_at	953.304	374.058	783.331	421.693	433.767	472.296	549.489	568.094	1106.95	249.216	189.723	594.38	189.731	556.705		593.231	529.96	752.677	209.557		MG1655_b1600	multidrug efflux system protein MdtJ /// multidrug efflux system transporter	mdtJ /// ydgF	1036008 /// 946139	6810 // transport // inferred from electronic annotation	16020 // membrane // inferred from electronic annotation /// 16021 // integral to membrane // inferred from electronic annotation /// 5886 // plasma membrane // inferred from electronic annotation	---
1759135_s_at	82.6669	122.11	139.089	107.615	108.481	157.198	202.965	200.685	214.629	111.596	59.6685	113.541	159.059	125.185		111.992	186.95	151.118	110.108		MG1655_ygjN_b3083	conserved protein	ygjN	947591	---	---	---
1759136_s_at	674.417	1088.56	1367.85	1659.83	1565.57	1749.29	1633.45	1846.27	1235.59	1393.88	1318.93	870.781	1972.01	902.468		1271.25	1743	1002.95	1561.6		MG1655_b1827	Transcriptional regulator kdgR /// predicted DNA-binding transcriptional regulator	c2236 /// kdgR	1036749 /// 946129	6350 // transcription // inferred from electronic annotation /// 6355 // regulation of transcription, DNA-dependent // inferred from electronic annotation	---	3677 // DNA binding // inferred from electronic annotation
1759137_s_at	293.545	254.307	264.666	251.381	244.381	243.907	217.582	214.989	520.157	263.752	153.464	442.818	237.945	421.207		261.656	225.492	461.394	218.387		MG1655_ygfA_b2912	predicted ligase	ygfA	945167	9396 // folic acid and derivative biosynthetic process // inferred from electronic annotation	---	30272 // 5-formyltetrahydrofolate cyclo-ligase activity // inferred from electronic annotation /// 5515 // protein binding // inferred from physical interaction /// 5524 // ATP binding // inferred from electronic annotation
1759138_s_at	74.3986	218.906	134.647	247.641	213.616	427.162	134.428	183.153	285.249	131.763	128.463	110.328	161.19	120.084		177.842	248.247	171.887	140.472		MG1655_yqeA_b2874	carbamate kinase /// predicted amino acid kinase	yqeA	1039335 /// 947358	6525 // arginine metabolic process // inferred from electronic annotation /// 8652 // amino acid biosynthetic process // inferred from electronic annotation	---	16301 // kinase activity // inferred from electronic annotation /// 16740 // transferase activity // inferred from electronic annotation /// 8804 // carbamate kinase activity // inferred from electronic annotation
1759139_s_at	115.63	25.7529	14.3596	24.8149	35.4212	7.58702	11.8181	12.3599	19.3103	19.4955	72.3882	39.7347	9.07106	25.726		43.1958	10.5883	28.257	33.6516		EDL933_Z0310	---	---	---	45449 // regulation of transcription // inferred from electronic annotation	---	30528 // transcription regulator activity // inferred from electronic annotation /// 3677 // DNA binding // inferred from electronic annotation
1759140_s_at	4.8632	7.26101	4.57427	5.40695	6.78	9.93964	7.77654	9.73103	3.7116	3.31517	15.0001	8.29412	4.564	3.54812		5.77709	9.14907	5.18461	7.62644		EDL933_Z2268	---	---	---	6810 // transport // inferred from electronic annotation	16020 // membrane // inferred from electronic annotation /// 19867 // outer membrane // inferred from electronic annotation /// 9279 // cell outer membrane // inferred from electronic annotation	4872 // receptor activity // inferred from electronic annotation /// 5215 // transporter activity // inferred from electronic annotation
1759141_x_at	9.69224	7.63923	9.57222	9.72106	7.0228	3.42813	1.38461	7.44278	8.80855	10.7486	12.1979	6.41863	0.743587	6.57703		8.72951	4.08518	7.26807	7.89669		CFT073_c0270	Hypothetical protein yeeU	c0270	1036531	---	---	---
1759142_at	7.22072	8.74524	7.99931	6.85858	7.60466	4.73105	8.02099	3.44579	2.23635	0.00561756	0.406346	9.14615	5.74502	7.30327		7.6857	5.39928	6.22859	2.05233		CFT073_hrpA_c1840	ATP-dependent RNA helicase HrpA	hrpA	1035645	---	---	---
1759143_at	7.03429	2.12027	0.00959856	0.770755	1.17881	0.148376	0.00347756	1.58279	1.31016	2.16719	2.42227	2.6072	2.51986	0.234254		2.22274	0.578215	1.38387	2.36978		CFT073_ygeV_c3447	Hypothetical sigma-54-dependent transcriptional regulator ygeV	ygeV	1039329	6350 // transcription // inferred from electronic annotation /// 6355 // regulation of transcription, DNA-dependent // inferred from electronic annotation /// 7165 // signal transduction // inferred from electronic annotation	5622 // intracellular // inferred from electronic annotation	166 // nucleotide binding // inferred from electronic annotation /// 17111 // nucleoside-triphosphatase activity // inferred from electronic annotation /// 3677 // DNA binding // inferred from electronic annotation /// 3700 // transcription factor activity // inferred from electronic annotation /// 4871 // signal transducer activity // inferred from electronic annotation /// 5524 // ATP binding /…
1759144_at	82.2662	60.0951	25.005	12.6911	26.2749	0.0164156	0.00771766	1.54877	45.4009	44.1052	59.2659	32.2588	29.8168	31.9058		41.2665	0.524302	36.5218	44.396		CFT073_c1487	hypothetical protein	c1487	1035214	---	---	---
1759145_at	104.684	27.0987	75.6619	36.3878	37.6218	20.7923	27.8672	21.799	16.1642	65.7766	66.7495	22.4494	16.1013	24.7838		56.2909	23.4862	21.1325	49.5424		CFT073_ycjM_c1780	Putative sucrose phosphorylase	ycjM	1035566	5975 // carbohydrate metabolic process // inferred from electronic annotation	---	16740 // transferase activity // inferred from electronic annotation /// 16757 // transferase activity, transferring glycosyl groups // inferred from electronic annotation /// 3824 // catalytic activity // inferred from electronic annotation /// 43169 // cation binding // inferred from electronic annotation /// 9018 // sucrose phosphorylase activity // inferred from electronic annotation
1759146_at	36.4264	18.229	18.3995	12.1511	10.9074	7.1281	11.5778	13.1226	18.2978	27.0451	24.41	14.6751	13.0214	16.0884		19.2227	10.6095	16.3537	21.4922		CFT073_c3133	hypothetical protein	c3133	1038865	---	---	---
1759147_at	34.4699	15.3005	13.8127	8.94465	7.47486	4.62269	7.41565	10.8995	8.6388	13.6759	21.7597	13.9327	11.4896	7.59977		16.0005	7.64596	10.0571	15.6418		SAKAI_ECs3718	---	---	---	15031 // protein transport // inferred from electronic annotation /// 9405 // pathogenesis // inferred from electronic annotation	---	8565 // protein transporter activity // inferred from electronic annotation
1759148_s_at	22.8	12.5163	5.10153	6.18604	5.1575	2.80025	8.67073	4.34716	0.00272616	1.99086	0.00596131	0.945162	5.56918	6.16585		10.3523	5.27271	2.37125	2.522		EDL933_Z6073	---	---	---	---	---	---
1759149_at	11.7057	16.4758	12.3985	5.80042	1.88139	4.35445	2.51189	8.53821	6.29897	27.528	34.2588	8.33277	7.94945	7.17617		9.65235	5.13485	7.2693	23.2454		CFT073_c3400	hypothetical protein	c3400	1039267	---	---	---
1759150_at	5.68709	23.6321	33.7857	10.1117	6.59423	5.58431	9.2965	8.76595	19.3609	65.8254	36.2436	8.12055	23.3823	9.5344		15.9621	7.88225	12.3386	41.8171		CFT073_yjcS_c5089	Hypothetical protein yjcS	yjcS	1038518	---	---	16787 // hydrolase activity // inferred from electronic annotation
1759151_s_at	1062.68	728.09	365.682	669.434	623.353	919.51	979.058	1092.32	560.765	1114.2	979.189	212.056	2202.42	188.499		689.847	996.962	320.44	1431.94		IG_70049_70386-f	---	---	---	---	---	---
1759152_at	18.2321	154.374	106.663	132.756	133.646	136.822	70.4501	110.085	210.226	165.29	139.166	88.0005	189.928	86.699		109.134	105.786	128.308	164.795		CFT073_yabN_c0085	Hypothetical protein yabN	yabN	1038194	45449 // regulation of transcription // inferred from electronic annotation /// 6350 // transcription // inferred from electronic annotation /// 6355 // regulation of transcription, DNA-dependent // inferred from electronic annotation /// 6810 // transport // inferred from electronic annotation	---	16563 // transcription activator activity // inferred from electronic annotation /// 16564 // transcription repressor activity // inferred from electronic annotation /// 3677 // DNA binding // inferred from electronic annotation /// 5215 // transporter activity // inferred from electronic annotation
1759153_s_at	6.78727	13.502	17.2016	12.5366	10.456	6.55952	5.31541	2.91843	10.052	8.05047	7.94606	7.70244	4.91527	10.3301		12.0967	4.93112	9.36152	6.9706		MG1655_yeeU_b2004	Hypothetical protein yeeU /// CP4-44 prophage; antitoxin of the YeeV-YeeU toxin-antitoxin system	c2531 /// yeeU	1037802 /// 946510	---	---	5515 // protein binding // inferred from physical interaction
1759154_at	5.05614	7.03452	4.70796	4.30281	2.5215	4.28492	5.49497	2.07967	0.493852	5.46766	7.73228	5.31784	5.38127	3.87741		4.72459	3.95319	3.2297	6.19374		EDL933_Z0362	---	---	---	---	---	---
1759155_s_at	27.9632	26.6447	11.0911	17.061	15.4857	7.90448	14.1858	8.32055	14.2211	16.4204	29.4378	10.8838	13.1735	12.2394		19.6491	10.1369	12.4481	19.6772		IG_996736_997081-r	---	---	---	---	---	---
1759156_s_at	12.8325	3.78477	4.3005	5.77072	6.66911	7.38099	6.03103	1.57479	3.79572	0.521316	4.20405	0.00151956	4.5274	1.79243		6.67152	4.99561	1.86322	3.08426		EDL933_yjbI_Z5636	---	---	---	---	---	---
1759157_s_at	47.1418	39.3682	55.737	83.7757	86.2052	79.2668	63.493	49.7565	110.017	25.5311	42.8756	82.9256	64.8938	73.4516		62.4456	64.1721	88.7979	44.4335		EDL933_Z4999	---	---	---	---	---	---
1759158_s_at	17.4191	15.2817	13.882	14.31	9.87553	10.3197	6.62918	7.93103	21.9517	14.2114	19.2949	8.77389	4.48232	7.73481		14.1537	8.29329	12.8201	12.6629		EDL933_stx1B_Z3343	---	---	---	19836 // hemolysis by symbiont of host red blood cells // inferred from electronic annotation /// 9405 // pathogenesis // inferred from electronic annotation	5576 // extracellular region // inferred from electronic annotation	---
1759159_s_at	85.0862	229.502	209.965	318.031	288.754	693.282	218.152	255.907	239.457	175.762	104.918	199.243	221.766	209.697		226.268	389.114	216.132	167.482		MG1655_ygfR_b2885	predicted transporter	ygfQ	2847748	6810 // transport // inferred from electronic annotation	16020 // membrane // inferred from electronic annotation	166 // nucleotide binding // inferred from electronic annotation /// 5215 // transporter activity // inferred from electronic annotation /// 5524 // ATP binding // inferred from electronic annotation
1759160_s_at	17.8724	21.9498	12.7357	15.4327	15.3634	17.4522	10.1587	20.283	8.83043	13.1509	18.238	12.9772	17.318	22.3092		16.6708	15.9646	14.7056	16.2356		CFT073_c0952	Major capsid protein	c0952	1038309	---	19028 // viral capsid // inferred from electronic annotation	---
1759161_s_at	85.1049	6.70838	369.386	318.664	266.834	152.272	15.4792	27.3477	0.0203167	3.19894	0.825326	27.4017	7.09847	25.7648		209.339	65.0328	17.729	3.70758		MG1655_hycB_b2724	Formate hydrogenlyase subunit 2 /// hydrogenase 3, Fe-S subunit	hycB	1039088 /// 948002	6118 // electron transport // inferred from electronic annotation /// 6810 // transport // inferred from electronic annotation	---	46872 // metal ion binding // inferred from electronic annotation /// 51536 // iron-sulfur cluster binding // inferred from electronic annotation /// 51539 // 4 iron, 4 sulfur cluster binding // inferred from electronic annotation /// 5506 // iron ion binding // inferred from electronic annotation /// 9055 // electron carrier activity // inferred from electronic annotation
1759162_at	282.591	397.521	370.396	278.738	369.724	438.649	401.348	527.901	280.443	151.381	191.811	439.32	335.823	428.238		339.794	455.966	382.667	226.338		CFT073_serB_c5473	phosphoserine phosphatase	serB	1036985	---	---	---
1759163_s_at	4034.15	3201.64	3157.54	2934	2974.41	2611.23	2159.12	2218.97	3038.22	3355.8	3240.46	2863.73	2641.41	2833.14		3260.35	2329.77	2911.7	3079.22		EDL933_Z4082	Hypothetical metabolite transport protein ygcS /// predicted transporter	ygcS	1039163 /// 947238	6810 // transport // inferred from electronic annotation	16020 // membrane // inferred from electronic annotation /// 16021 // integral to membrane // inferred from electronic annotation /// 5886 // plasma membrane // inferred from electronic annotation	5215 // transporter activity // inferred from electronic annotation
1759164_s_at	7751.51	8169.96	6065.22	6455.7	6383.66	4589.9	6521.86	6974.82	9065.23	3934.21	4120.69	3711.3	3994.4	3731.13		6965.21	6028.86	5502.55	4016.43		MG1655_grpE_b2614	heat shock protein GrpE /// heat shock protein	grpE	1038867 /// 947097	6457 // protein folding // inferred from electronic annotation /// 6950 // response to stress // inferred from electronic annotation	5737 // cytoplasm // inferred from electronic annotation /// 5737 // cytoplasm // inferred from direct assay	30189 // chaperone activator activity // inferred from electronic annotation /// 42803 // protein homodimerization activity // inferred from electronic annotation /// 51087 // chaperone binding // inferred from electronic annotation /// 5515 // protein binding // inferred from electronic annotation /// 774 // adenyl-nucleotide exchange factor activity // inferred from electronic annotation
1759165_at	3.21111	14.2604	6.82353	9.65539	9.76293	14.9841	11.8267	14.1509	17.92	22.8647	10.1482	17.8158	17.2227	13.7276		8.74268	13.6539	16.4878	16.7452		CFT073_entF_c0673	enterobactin synthase subunit F	entF	1035086	8152 // metabolic process // inferred from electronic annotation /// 9058 // biosynthetic process // inferred from electronic annotation	---	16740 // transferase activity // inferred from electronic annotation /// 16779 // nucleotidyltransferase activity // inferred from electronic annotation /// 16788 // hydrolase activity, acting on ester bonds // inferred from electronic annotation /// 16874 // ligase activity // inferred from electronic annotation /// 31177 // phosphopantetheine binding // inferred from electronic annotation /// 3…
1759166_s_at	712.486	1311.93	931.289	1203.12	1118.51	890.981	707.938	876.981	1456.16	924.911	965.18	1223.65	831.866	1126.26		1055.47	825.3	1268.69	907.319		MG1655_yaeJ_b0191	hypothetical protein /// conserved protein	yaeJ	1039631 /// 946046	6415 // translational termination // inferred from electronic annotation	---	3747 // translation release factor activity // inferred from electronic annotation
1759167_at	147.29	43.0923	34.23	13.7041	17.3535	12.1575	7.13786	17.7963	46.8257	70.2127	69.6353	15.2867	19.9386	12.9848		51.134	12.3639	25.0324	53.2622		EDL933_Z1843	---	---	---	---	---	---
1759168_at	2.41207	15.6121	10.185	5.5462	10.9731	6.24775	5.59321	3.04199	6.38778	0.981412	10.2989	9.52023	5.02668	3.1941		8.94569	4.96098	6.36737	5.43566		CFT073_yhiX_c4327	DNA-binding transcriptional dual regulator	yhiX	1037207	45449 // regulation of transcription // inferred from electronic annotation /// 6350 // transcription // inferred from electronic annotation /// 6355 // regulation of transcription, DNA-dependent // inferred from electronic annotation	5622 // intracellular // inferred from electronic annotation	3677 // DNA binding // inferred from electronic annotation /// 3700 // transcription factor activity // inferred from electronic annotation /// 43565 // sequence-specific DNA binding // inferred from electronic annotation
1759169_at	8.0714	22.4584	10.7262	11.5756	8.60765	9.22404	4.25977	5.98687	13.261	15.8698	5.55762	7.72356	14.7773	8.89586		12.2879	6.49023	9.96014	12.0682		CFT073_nrdF_c3229	ribonucleotide-diphosphate reductase subunit beta	nrdF	1038994	9186 // deoxyribonucleoside diphosphate metabolic process // inferred from electronic annotation	---	16491 // oxidoreductase activity // inferred from electronic annotation /// 46914 // transition metal ion binding // inferred from electronic annotation /// 4748 // ribonucleoside-diphosphate reductase activity // inferred from electronic annotation
1759170_s_at	1943.76	2691.36	2658.28	2597.27	2631.26	2933.57	2070.38	2604.34	2011.1	2457.65	3004.55	2371.33	3093.6	2624.23		2504.39	2536.1	2335.55	2851.93		MG1655_pepA_b4260	leucyl aminopeptidase /// aminopeptidase A, a cyteinylglycinase	pepA	1037328 /// 948791	19538 // protein metabolic process // inferred from electronic annotation /// 6508 // proteolysis // inferred from electronic annotation	5622 // intracellular // inferred from electronic annotation /// 5737 // cytoplasm // inferred from electronic annotation	16787 // hydrolase activity // inferred from electronic annotation /// 30145 // manganese ion binding // inferred from electronic annotation /// 4177 // aminopeptidase activity // inferred from electronic annotation /// 4178 // leucyl aminopeptidase activity // inferred from electronic annotation /// 46872 // metal ion binding // inferred from electronic annotation /// 8233 // peptidase activity …
1759171_s_at	44.7486	563.547	500.415	572.071	466.121	798.019	913.709	641.376	555.724	473.386	377.804	733.668	914.148	656.366		429.38	784.368	648.586	588.446		MG1655_ygiH_b3059	hypothetical protein /// conserved inner membrane protein	ygiH	1039957 /// 947561	---	16020 // membrane // inferred from electronic annotation /// 16021 // integral to membrane // inferred from electronic annotation /// 5886 // plasma membrane // inferred from electronic annotation	---
1759172_s_at	24.8864	2.54104	4.18791	5.43458	7.71657	11.3812	6.66485	6.2668	15.0873	3.23646	5.31269	5.37581	7.77736	9.73668		8.9533	8.10428	10.0666	5.44217		EDL933_Z1774	---	---	---	---	---	---
1759173_s_at	19.8183	31.0917	61.679	93.0517	66.0962	62.867	104.72	85.1077	109.79	40.6879	25.4909	197.876	82.5288	218.84		54.3474	84.2315	175.502	49.5692		EDL933_yfeK_Z3685	predicted protein	yfeK	946876	---	---	---
1759174_s_at	75.9599	96.4796	58.2377	82.2198	83.0676	118.155	61.7992	79.4199	65.0172	59.4462	61.2264	32.412	71.4575	69.8666		79.1929	86.4581	55.7653	64.0434		MG1655_b2384	Hypothetical protein ypdE /// predicted peptidase	ypdE	1038519 /// 946848	---	---	16787 // hydrolase activity // inferred from electronic annotation /// 4177 // aminopeptidase activity // inferred from electronic annotation /// 8233 // peptidase activity // inferred from electronic annotation /// 8237 // metallopeptidase activity // inferred from electronic annotation
1759176_s_at	148.12	441.191	5114.79	7041.4	6914.04	14687.9	8838.52	10715.3	90.9624	539.654	369.859	89.647	280.999	104.2		3931.91	11413.9	94.9365	396.837		MG1655_tdcE_b3114	pyruvate formate-lyase 4/2-ketobutyrate formate-lyase	tdcE	947623	5975 // carbohydrate metabolic process // inferred from electronic annotation /// 6006 // glucose metabolic process // inferred from electronic annotation /// 8152 // metabolic process // inferred from electronic annotation	5737 // cytoplasm // inferred from direct assay /// 5737 // cytoplasm // inferred from electronic annotation	16740 // transferase activity // inferred from electronic annotation /// 3824 // catalytic activity // inferred from electronic annotation /// 8415 // acyltransferase activity // inferred from electronic annotation /// 8861 // formate C-acetyltransferase activity // inferred from electronic annotation
1759177_s_at	84.8712	8.97181	17.7127	12.456	7.36415	21.2849	60.368	17.826	63.237	2.01246	2.30106	13.5704	11.817	9.31517		26.2752	33.1596	28.7075	5.37683		IG_1636692_1637053-r	---	---	---	---	---	---
1759178_s_at	5877.73	6740.23	4300.24	4656.28	4340.28	6776.2	1072.4	1130.88	2782.54	1557.28	1628.24	3087.94	3072.09	2650.32		5182.95	2993.16	2840.26	2085.87		MG1655_fruB_b2169	fructose-specific PTS IIA/HPr components /// fused fructose-specific PTS enzymes: IIA component/HPr component	fruB	1038076 /// 946677	6810 // transport // inferred from electronic annotation /// 8643 // carbohydrate transport // inferred from electronic annotation /// 9401 // phosphoenolpyruvate-dependent sugar phosphotransferase system // inferred from electronic annotation	5737 // cytoplasm // inferred from electronic annotation	16301 // kinase activity // inferred from electronic annotation /// 16740 // transferase activity // inferred from electronic annotation /// 5215 // transporter activity // inferred from electronic annotation /// 5351 // sugar:hydrogen ion symporter activity // inferred from electronic annotation
1759179_s_at	667.262	395.231	628.298	680.239	623.976	595.368	629.241	705.859	486.188	465.904	403.986	411.51	553.995	404.554		599.001	643.489	434.084	474.628		MG1655_osmB_b1283	lipoprotein	osmB	1035537 /// 945866	---	16020 // membrane // inferred from electronic annotation /// 5886 // plasma membrane // inferred from electronic annotation	---
1759180_x_at	75.721	87.2853	28.485	14.3588	29.4364	13.9917	8.6686	7.80552	39.3028	6.31742	105.788	18.2576	8.04324	21.3568		47.0573	10.1553	26.3057	40.0496		EDL933_Z3310	---	---	---	---	16021 // integral to membrane // inferred from electronic annotation /// 9279 // cell outer membrane // inferred from electronic annotation	---
1759181_s_at	2668.29	907.86	713.439	1014.63	894.665	708.407	1120.18	978.457	1137.69	655.046	603.191	1271.98	578.092	1313.13		1239.78	935.683	1240.93	612.11		MG1655_yoaF_b1793	Hypothetical protein yoaF /// conserved outer membrane protein	yoaF	1036641 /// 946310	---	---	---
1759182_s_at	1434.26	866.197	382.496	553.73	617.711	196.049	350.606	463.359	6204.53	913.832	1061.33	3855.84	582.852	4687.51		770.878	336.671	4915.96	852.673		MG1655_yhcN_b3238	Hypothetical protein yhcN precursor /// conserved protein	yhcN	1040370 /// 947835	---	---	---
1759183_at	9.92397	7.05216	5.96747	5.96648	4.83285	1.18497	0.367694	0.936297	5.5157	7.16946	8.32317	5.17361	3.49521	2.80044		6.74859	0.829652	4.49659	6.32928		EDL933_Z4187	---	---	---	6605 // protein targeting // inferred from electronic annotation /// 6810 // transport // inferred from electronic annotation	16020 // membrane // inferred from electronic annotation /// 16021 // integral to membrane // inferred from electronic annotation	---
1759184_at	0.00142184	2.19151	5.62644	3.91251	2.68118	3.51008	3.93749	0.467006	2.25145	0.00275989	13.73	6.58317	8.91462	1.28322		2.88261	2.63819	3.37261	7.54912		CFT073_yfgA_c3038	hypothetical protein	yfgA	1038716	---	---	3677 // DNA binding // inferred from electronic annotation /// 43565 // sequence-specific DNA binding // inferred from electronic annotation
1759185_s_at	1632.43	750.397	593.985	777.221	773.166	781.645	700.264	775.584	591.203	701.751	822.066	709.155	631.613	626.06		905.439	752.498	642.139	718.477		MG1655_ybbA_b0495	putative ABC transporter ATP-binding protein YbbA /// predicted transporter subunit: ATP-binding component of ABC superfamily	ybbA	1039534 /// 945122	6810 // transport // inferred from electronic annotation	---	166 // nucleotide binding // inferred from electronic annotation /// 16887 // ATPase activity // inferred from electronic annotation /// 17111 // nucleoside-triphosphatase activity // inferred from electronic annotation /// 5524 // ATP binding // inferred from electronic annotation /// 5525 // GTP binding // inferred from electronic annotation
1759186_s_at	70.1131	20.5313	14.8122	38.466	36.2552	38.1275	40.4248	29.2379	65.2347	26.614	34.7083	98.8072	63.8046	113.276		36.0356	35.9301	92.4393	41.709		CFT073_c0869	hypothetical protein	c0869	1037796	---	---	---
1759187_at	5725.04	2474.33	1176.37	2651.94	1710.43	3022.25	5261.48	2977.19	1781.55	2788.34	1734.16	1186.37	3333.47	1137.02		2747.62	3753.64	1368.31	2618.66		MG1655_ryeA_b4432	Novel sRNA, function unknown	ryeA	2847771	---	---	---
1759188_s_at	269.787	1386.01	1268.78	1404.08	1432.53	1011.66	703.108	885.163	1520.48	1217.38	1206.72	810.137	854.896	915.173		1152.24	866.644	1081.93	1093		EDL933_yadG_Z0138	Hypothetical ABC transporter ATP-binding protein yadG /// predicted transporter subunit: ATP-binding component of ABC superfamily	yadG	1035410 /// 944833	6810 // transport // inferred from electronic annotation	---	166 // nucleotide binding // inferred from electronic annotation /// 16887 // ATPase activity // inferred from electronic annotation /// 17111 // nucleoside-triphosphatase activity // inferred from electronic annotation /// 5515 // protein binding // inferred from physical interaction /// 5524 // ATP binding // inferred from electronic annotation
1759189_s_at	11.9369	37.0479	40.1678	127.017	120.723	75.0402	83.3834	118.816	7.56165	10.4875	16.9681	6.25776	14.0639	4.17567		67.3786	92.4133	5.99836	13.8398		MG1655_ygcW_b2774	predicted deoxygluconate dehydrogenase	ygcW	947232	8152 // metabolic process // inferred from electronic annotation	---	16491 // oxidoreductase activity // inferred from electronic annotation /// 3824 // catalytic activity // inferred from electronic annotation /// 5488 // binding // inferred from electronic annotation
1759190_s_at	220.603	295.118	485.219	340.247	374.509	260.137	218.615	269.839	400.023	238.901	238.862	449.626	233.996	594.517		343.139	249.53	481.389	237.253		IG_3067828_3068184-r	---	---	---	---	---	---
1759191_s_at	1112.77	1526.18	1790.48	1867.86	1955.94	2074.89	1221.72	1527.78	1456.78	2017.88	2048.5	1656.49	3067.01	1798.72		1650.65	1608.13	1637.33	2377.8		MG1655_sufI_b3017	repressor protein for FtsI	sufI	1039819 /// 944982	---	42597 // periplasmic space // inferred from electronic annotation	16491 // oxidoreductase activity // inferred from electronic annotation /// 5507 // copper ion binding // inferred from electronic annotation
1759192_at	185.951	137.622	179.114	257.805	239.843	332.232	304.935	196.531	113.145	101.973	163.969	252.786	303.976	239.946		200.067	277.899	201.959	189.973		CFT073_ruvB_c2274	Holliday junction DNA helicase B	ruvB	1036828	6281 // DNA repair // inferred from electronic annotation /// 6310 // DNA recombination // inferred from electronic annotation /// 6508 // proteolysis // inferred from electronic annotation /// 6974 // response to DNA damage stimulus // inferred from electronic annotation /// 9432 // SOS response // inferred from electronic annotation	---	166 // nucleotide binding // inferred from electronic annotation /// 16787 // hydrolase activity // inferred from electronic annotation /// 17111 // nucleoside-triphosphatase activity // inferred from electronic annotation /// 3677 // DNA binding // inferred from electronic annotation /// 4176 // ATP-dependent peptidase activity // inferred from electronic annotation /// 4252 // serine-type endop…
1759193_s_at	389.306	280.765	268.168	215.094	205.345	198.835	146.445	166.715	904.294	479.709	408.286	283.873	346.209	256.06		271.736	170.665	481.409	411.401		MG1655_yheR_b3351	glutathione-regulated potassium-efflux system ancillary protein KefG /// component of potassium effux complex with KefB	kefG /// yheR	1036379 /// 947857	6118 // electron transport // inferred from electronic annotation /// 6813 // potassium ion transport // inferred from electronic annotation	---	16491 // oxidoreductase activity // inferred from electronic annotation /// 50662 // coenzyme binding // inferred from electronic annotation
1759194_s_at	216.087	254.301	284.379	302.315	290.467	263.614	381.431	306.117	427.912	147.508	132.895	425.766	209.005	403.47		269.51	317.054	419.049	163.136		IG_2915836_2916066-f	---	---	---	---	---	---
1759195_s_at	6.07383	1.00255	0.00539799	3.23137	3.04759	2.14693	3.70734	2.0236	0.539188	0.00107561	1.4364	2.14267	2.90068	3.7363		2.67215	2.62596	2.13939	1.44605		EDL933_ylbA_Z0670	---	---	---	---	---	---
1759196_s_at	8198.17	7242.46	7025.43	6679.95	6644.86	5423.55	5865.87	6330.26	4333.47	5769.33	6364.91	7030.13	5536.25	6616.69		7158.17	5873.23	5993.43	5890.16		MG1655_lspA_b0027	lipoprotein signal peptidase /// prolipoprotein signal peptidase (signal peptidase II)	lspA	1036002 /// 944800	6508 // proteolysis // inferred from electronic annotation	16020 // membrane // inferred from electronic annotation /// 16021 // integral to membrane // inferred from electronic annotation /// 5886 // plasma membrane // inferred from electronic annotation	16787 // hydrolase activity // inferred from electronic annotation /// 4190 // aspartic-type endopeptidase activity // inferred from electronic annotation /// 8233 // peptidase activity // inferred from electronic annotation /// 9005 // signal peptidase II activity // inferred from electronic annotation
1759197_s_at	4.06585	4.12333	9.65917	11.549	10.5224	15.1394	14.0332	19.073	12.739	1.22053	4.94928	9.3275	6.3188	8.72714		7.98394	16.0819	10.2645	4.16287		IG_1830007_1830451-r	---	---	---	---	---	---
1759198_s_at	116.874	277.823	328.962	392.838	396.095	935.089	857.45	991.566	80.8756	454.267	966.188	115.869	903.774	123.533		302.518	928.035	106.759	774.743		MG1655_nanT_b3224	sialic acid transporter	nanT	947740	15739 // sialic acid transport // inferred from electronic annotation /// 6810 // transport // inferred from electronic annotation /// 8643 // carbohydrate transport // inferred from electronic annotation	16020 // membrane // inferred from electronic annotation /// 16021 // integral to membrane // inferred from electronic annotation /// 5886 // plasma membrane // inferred from electronic annotation	15144 // carbohydrate transmembrane transporter activity // inferred from electronic annotation /// 15538 // sialic acid:hydrogen ion symporter activity // inferred from electronic annotation /// 5215 // transporter activity // inferred from electronic annotation /// 5351 // sugar:hydrogen ion symporter activity // inferred from electronic annotation
1759199_s_at	9.23905	14.3229	17.6313	14.9009	18.0358	18.0443	12.1326	11.124	19.6466	25.6888	36.4018	18.639	7.99	18.0907		14.826	13.767	18.7921	23.3602		EDL933_Z6024	---	---	---	---	---	---
1759200_s_at	8.04915	19.5364	17.3792	22.4535	17.9725	16.2782	12.3761	14.2471	18.0119	3.46961	7.7585	27.4113	28.9278	28.2778		17.0781	14.3005	24.567	13.3853		IG_2889922_2890236-f	---	---	---	---	---	---
1759201_s_at	133.096	158.872	141.039	108.876	133.011	119.377	142.833	101.761	106.368	155.643	172.632	121.32	152.666	126.936		134.979	121.324	118.208	160.314		MG1655_ygjE_b3063	Putative tartrate carrier/transporter /// predicted tartrate:succinate antiporter	ttdT /// ygjE	1039964 /// 947576	6810 // transport // inferred from electronic annotation /// 6814 // sodium ion transport // inferred from electronic annotation	16020 // membrane // inferred from electronic annotation /// 16021 // integral to membrane // inferred from electronic annotation /// 5886 // plasma membrane // inferred from electronic annotation	15297 // antiporter activity // inferred from electronic annotation /// 5215 // transporter activity // inferred from electronic annotation
1759202_s_at	2942.84	931.985	1031.51	609.014	643.036	504.188	928.563	1060.58	1198.7	104.986	102.47	1838.3	245.94	1906.23		1231.68	831.11	1647.74	151.132		MG1655_b1821	hypothetical protein /// conserved inner membrane protein	yebN	1036710 /// 946341	---	16020 // membrane // inferred from electronic annotation /// 16021 // integral to membrane // inferred from electronic annotation /// 5886 // plasma membrane // inferred from electronic annotation	---
1759203_at	419.809	269.263	225.515	148.876	161.707	108.696	114.804	154.69	198.106	192.421	287.397	155.362	150.551	138.644		245.034	126.063	164.037	210.123		CFT073_ygbE_c3316	hypothetical protein	ygbE	1039143	---	---	---
1759204_at	14.2516	46.1084	45.4789	62.7155	66.2233	51.2281	60.5151	65.1012	22.9627	73.0163	66.6968	31.8078	67.1467	64.7648		46.9556	58.9481	39.8451	68.9533		CFT073_lacZ_c0459	beta-D-galactosidase	lacZ	1036228	5975 // carbohydrate metabolic process // inferred from electronic annotation /// 8152 // metabolic process // inferred from electronic annotation	9341 // beta-galactosidase complex // inferred from electronic annotation	16787 // hydrolase activity // inferred from electronic annotation /// 16798 // hydrolase activity, acting on glycosyl bonds // inferred from electronic annotation /// 30246 // carbohydrate binding // inferred from electronic annotation /// 3824 // catalytic activity // inferred from electronic annotation /// 43169 // cation binding // inferred from electronic annotation /// 4553 // hydrolase act…
1759205_at	19.2235	268.201	223.117	246.46	192.046	119.729	249.964	255.056	228.191	218.711	164.364	138.016	109.39	192.56		189.81	208.25	186.255	164.155		MG1655_b1559	Qin prophage; predicted antitermination protein Q	ydfT	946103	31564 // transcription antitermination // inferred from electronic annotation /// 6350 // transcription // inferred from electronic annotation /// 6355 // regulation of transcription, DNA-dependent // inferred from electronic annotation /// 6457 // protein folding // inferred from electronic annotation	---	31072 // heat shock protein binding // inferred from electronic annotation /// 3677 // DNA binding // inferred from electronic annotation /// 51082 // unfolded protein binding // inferred from electronic annotation
1759206_s_at	21.3946	28.2243	24.6691	25.4033	14.8718	16.6636	12.8081	10.4994	14.2509	14.7277	37.7681	11.8987	15.5387	10.7738		22.9126	13.3237	12.3078	22.6782		EDL933_yggV_Z4299	---	---	---	---	---	16787 // hydrolase activity // inferred from electronic annotation /// 17111 // nucleoside-triphosphatase activity // inferred from electronic annotation
1759207_at	233.058	149.499	349.209	293.034	239.064	211.538	435.735	449.008	208.651	120.98	67.6228	191.253	92.3034	199.095		252.773	365.427	199.666	93.6355		MG1655_b1364	---	---	---	---	---	---
1759208_at	66.6088	53.8831	45.9422	22.4968	27.7944	17.4585	12.0725	19.2487	38.9822	75.5358	58.1142	23.3919	16.3378	15.2298		43.3451	16.2599	25.868	49.9959		CFT073_c3149	hypothetical protein	c3149	1038884	---	---	---
1759209_s_at	143.566	371.994	542.205	351.517	354.606	293.338	330.725	488.791	433.449	417.191	389.954	360.76	229.84	440.243		352.778	370.951	411.484	345.662		IG_882612_882895-r	---	---	---	---	---	---
1759210_s_at	529.667	80.2528	68.0847	92.182	60.459	91.617	291.151	186.184	102.58	20.5995	14.873	43.3474	72.2555	53.1674		166.129	189.651	66.3648	35.9094		IG_1577367_1577656-f	---	---	---	---	---	---
1759211_s_at	1.69648	3.46957	5.47032	5.22551	4.41188	3.57115	3.84762	4.39633	7.24964	3.90179	3.43636	3.48566	0.664392	3.07771		4.05475	3.93837	4.60434	2.66751		MG1655_ykgK_b0294	Hypothetical protein ykgK /// predicted regulator	matA	1036295 /// 944966	6350 // transcription // inferred from electronic annotation /// 6355 // regulation of transcription, DNA-dependent // inferred from electronic annotation	5622 // intracellular // inferred from electronic annotation	3677 // DNA binding // inferred from electronic annotation /// 3700 // transcription factor activity // inferred from electronic annotation /// 43565 // sequence-specific DNA binding // inferred from electronic annotation
1759212_s_at	6312.08	3118.42	2084.46	2666.28	2815.5	2684.54	3455.72	3376.39	4104.79	4033.74	4102.64	3228.1	3904.29	3466.8		3399.35	3172.22	3599.9	4013.56		MG1655_yajD_b0410	hypothetical protein /// conserved protein	yajD	1036095 /// 945051	---	5622 // intracellular // inferred from electronic annotation	3676 // nucleic acid binding // inferred from electronic annotation /// 4519 // endonuclease activity // inferred from electronic annotation /// 8270 // zinc ion binding // inferred from electronic annotation
1759213_s_at	817.984	1418.24	2111.31	2112.2	2196.04	1654.27	1142.21	892.616	509.529	280.012	459.629	502.531	767.339	658.315		1731.16	1229.7	556.792	502.327		CFT073_c2225	hypothetical protein	c2225	1036704	---	---	---
1759214_at	0.28473	4.37853	3.12081	2.5644	1.36588	3.69539	5.44126	6.43563	0.922694	2.22876	1.49204	4.52007	3.78896	0.0687736		2.34287	5.19076	1.83718	2.50325		CFT073_c0366	hypothetical protein	c0366	1036350	---	---	---
1759215_s_at	63.6488	143.334	310.749	178.095	186.328	222.618	256.284	280.135	424.451	195.052	202.898	287.872	206.548	359.726		176.431	253.012	357.35	201.499		MG1655_ecnA_b4410	entericidin A /// entericidin A membrane lipoprotein, antidote entericidin B	ecnA	1037515 /// 2847736	9636 // response to toxin // inferred from electronic annotation	16020 // membrane // inferred from electronic annotation /// 5886 // plasma membrane // inferred from electronic annotation	---
1759216_s_at	9.32084	16.3531	11.2145	4.49656	8.86715	9.93648	7.00989	8.03617	7.59241	10.9365	14.1373	6.95334	7.34569	11.6656		10.0504	8.32751	8.73713	10.8065		EDL933_Z4488	Putative phosphotransferase system enzyme subunit	c3891	1040148	9401 // phosphoenolpyruvate-dependent sugar phosphotransferase system // inferred from electronic annotation	16021 // integral to membrane // inferred from electronic annotation	16740 // transferase activity // inferred from electronic annotation
1759217_s_at	227.528	100.343	91.1147	49.0789	47.6901	34.7293	28.7285	33.7771	92.4223	133.146	105.989	44.5805	34.6786	37.6887		103.151	32.4116	58.2305	91.2712		SAKAI_ECs1584	---	---	---	---	---	---
1759218_s_at	6760.03	7949.85	5829.36	6227.34	7268.63	8599.85	1410.26	1588.52	3073.47	1294.47	1512.12	4199	2994.31	3894.45		6807.04	3866.21	3722.31	1933.63		MG1655_fruK_b2168	1-phosphofructokinase /// fructose-1-phosphate kinase	fruK	1038075 /// 946676	---	---	16301 // kinase activity // inferred from electronic annotation /// 16740 // transferase activity // inferred from electronic annotation /// 8662 // 1-phosphofructokinase activity // inferred from electronic annotation
1759219_s_at	7425.2	4326.21	6608.27	8597.7	8308.58	9080.25	4761.89	4708.6	4581.53	2338.04	2864.59	9291.4	6220.79	8994.17		7053.19	6183.58	7622.37	3807.81		MG1655_frdC_b4152	fumarate reductase subunit C /// fumarate reductase (anaerobic), membrane anchor subunit	frdC	1037509 /// 948680	6118 // electron transport // inferred from electronic annotation	16020 // membrane // inferred from electronic annotation /// 16021 // integral to membrane // inferred from electronic annotation /// 5886 // plasma membrane // inferred from electronic annotation	---
1759220_s_at	0.154022	5.99327	4.02523	3.84133	0.0040461	5.72061	7.73299	8.10957	2.0146	2.64113	0.0109327	4.04181	6.00443	8.386		2.80358	7.18772	4.81413	2.8855		IG_2362317_2362573-f	---	---	---	---	---	---
1759221_s_at	1.99854	0.0190142	8.61598	5.68309	5.61864	6.9473	2.40932	5.86757	7.21348	11.3256	3.49275	10.1081	6.20189	6.4192		4.38705	5.07473	7.91361	7.00676		EDL933_Z1775	---	---	---	---	---	---
1759222_at	12.3688	0.0082868	7.62552	2.86779	6.99315	1.80011	2.58903	2.83049	7.08329	16.4819	4.35701	3.0546	4.15501	2.82338		5.97272	2.40654	4.32042	8.3313		CFT073_yqiH_c3793	Hypothetical fimbrial chaperone yqiH precursor	yqiH	1039936	7047 // cell wall organization and biogenesis // inferred from electronic annotation	30288 // outer membrane-bounded periplasmic space // inferred from electronic annotation /// 42597 // periplasmic space // inferred from electronic annotation	5515 // protein binding // inferred from electronic annotation
1759223_at	2.52487	0.0053016	5.38797	2.39849	5.09148	2.26993	6.05191	0.502432	0.00546612	4.46158	0.0223064	5.10351	2.37976	3.66912		3.08162	2.94142	2.92603	2.28788		SAKAI_ECs1569	---	---	---	---	---	---
1759224_s_at	3.01667	9.8218	9.62424	6.72783	13.7299	10.5057	9.29666	5.6372	10.8075	6.52418	9.88323	14.7589	11.1097	5.53913		8.58409	8.47987	10.3685	9.17236		MG1655_wcaE_b2055	predicted glycosyl transferase	wcaE	1037874 /// 946543	9103 // lipopolysaccharide biosynthetic process // inferred from electronic annotation	---	16740 // transferase activity // inferred from electronic annotation /// 16757 // transferase activity, transferring glycosyl groups // inferred from electronic annotation
1759225_s_at	11.819	24.3012	13.776	12.059	10.7663	9.86291	5.61061	9.03187	17.249	15.9839	40.6092	13.7506	13.5276	13.2837		14.5443	8.16847	14.7611	23.3736		CFT073_c0974	Putative phage tail protein	c0974	1038413	---	---	---
1759226_s_at	807.178	2384.8	2837.86	3172.9	3056.14	2895.28	1853.81	2251.35	2130.22	2807.42	2583.49	2570.82	2821.06	2770.97		2451.77	2333.48	2490.67	2737.32		MG1655_yhbG_b3201	putative ABC transporter ATP-binding protein YhbG /// predicted transporter subunit: ATP-binding component of ABC superfamily	lptB /// yhbG	1040324 /// 947725	6810 // transport // inferred from electronic annotation	16020 // membrane // inferred from electronic annotation /// 5737 // cytoplasm // inferred from electronic annotation /// 5886 // plasma membrane // inferred from electronic annotation	166 // nucleotide binding // inferred from electronic annotation /// 16887 // ATPase activity // inferred from electronic annotation /// 17111 // nucleoside-triphosphatase activity // inferred from electronic annotation /// 5524 // ATP binding // inferred from electronic annotation
1759227_s_at	13.9177	16.9003	14.8054	20.6256	22.6068	22.9778	21.4775	14.482	30.5842	25.7147	14.1586	19.8656	19.7737	21.5369		17.7712	19.6458	23.9956	19.8823		MG1655_yiiE_b3889	predicted transcriptional regulator	yiiE	948386	6355 // regulation of transcription, DNA-dependent // inferred from electronic annotation	---	3677 // DNA binding // inferred from electronic annotation
1759228_s_at	4303.65	3077.33	696.358	1529.15	1506.78	113.351	3176.06	2639.29	1210.78	19.9814	17.9592	547.673	22.2746	565.435		2222.65	1976.23	774.628	20.0717		IG_3708138_3708427-r	---	---	---	---	---	---
1759229_s_at	23.1578	43.3087	35.6453	45.2617	41.3264	33.4801	27.1273	30.1479	120.046	12.9888	17.2093	45.0226	36.1828	43.6392		37.74	30.2518	69.5691	22.1269		IG_2360232_2360450-r	---	---	---	---	---	---
1759230_s_at	10.9251	148.379	63.2974	179.268	183.582	178.857	110.876	182.012	74.2906	164.481	302.966	20.977	204.6	20.0242		117.09	157.248	38.4306	224.016		MG1655_yiaK_b3575	2,3-diketo-L-gulonate reductase /// 2,3-diketo-L-gulonate dehydrogenase, NADH-dependent	yiaK	1037613 /// 948096	8152 // metabolic process // inferred from electronic annotation	5737 // cytoplasm // inferred from electronic annotation	16491 // oxidoreductase activity // inferred from electronic annotation /// 47559 // 3-dehydro-L-gulonate 2-dehydrogenase activity // inferred from electronic annotation
1759231_s_at	2379.72	2272.69	1622.03	2293.09	2019.13	2647.07	2545.95	2361.32	3138.71	2606.96	2537.35	2984.12	4499.01	3027.39		2117.33	2518.11	3050.08	3214.44		MG1655_ygfY_b2897	hypothetical protein /// conserved protein	ygfY	1039369 /// 947382	---	---	---
1759232_s_at	14.6094	74.3621	114.105	159.563	173.043	119.096	108.172	115.948	113.692	58.2496	101.01	87.9605	132.168	91.5502		107.136	114.406	97.7343	97.1426		IG_1480885_1481141-r	---	---	---	---	---	---
1759233_at	44.0981	35.2627	22.0916	47.1181	42.8306	44.2386	39.0483	32.2733	64.806	35.5412	14.6868	52.1338	31.5197	45.1694		38.2802	38.5201	54.0364	27.2493		MG1655_yafL_b0227	predicted lipoprotein and C40 family peptidase	yafL	944899	---	16020 // membrane // inferred from electronic annotation /// 5886 // plasma membrane // inferred from electronic annotation	5515 // protein binding // inferred from physical interaction
1759234_s_at	45.6795	12.8958	8.98796	7.08977	7.21687	6.81745	4.63462	4.87218	19.1984	5.71801	13.5585	6.8578	5.02013	3.93482		16.374	5.44142	9.997	8.09886		CFT073_c2504	hypothetical protein	c2504	1037765	---	---	---
1759235_at	6853.73	8208.39	9345.96	9548.26	10144.7	7301.88	6682.21	7464.3	6995.18	10712.2	10929.9	9092.5	7902.62	9155.15		8820.21	7149.46	8414.28	9848.24		MG1655_flgF_b1077	flagellar component of cell-proximal portion of basal-body rod	flgF	945639	1539 // ciliary or flagellar motility // inferred from electronic annotation /// 43064 // flagellum organization and biogenesis // inferred from electronic annotation /// 6928 // cell motility // inferred from electronic annotation	19861 // flagellum // inferred from electronic annotation /// 44461 // flagellin-based flagellum part // inferred from electronic annotation /// 9288 // flagellin-based flagellum // inferred from electronic annotation	3774 // motor activity // inferred from electronic annotation /// 5198 // structural molecule activity // inferred from electronic annotation
1759236_s_at	6.64252	4.748	3.94274	3.0281	0.931955	2.24623	2.44554	4.21909	1.60502	0.979549	2.68763	0.00231218	2.1907	0.773239		3.85866	2.97029	0.793522	1.95262		CFT073_c0094	hypothetical protein	c0094	1038214	---	---	---
1759237_s_at	9.3809	11.8311	13.4545	9.40268	11.7332	13.5535	43.5687	35.212	17.063	13.4847	6.64746	6.31166	2.47366	6.75476		11.1605	30.7781	10.0431	7.53527		IG_324589_324800-f	---	---	---	---	---	---
1759238_s_at	28.4792	11.9168	12.8166	7.0782	8.65805	5.93823	4.88269	3.32359	11.3025	19.8064	20.6704	8.5196	7.17295	8.93505		13.7898	4.71483	9.58572	15.8833		EDL933_Z3358	---	---	---	---	---	3677 // DNA binding // inferred from electronic annotation /// 43565 // sequence-specific DNA binding // inferred from electronic annotation
1759239_s_at	98.4418	48.8689	147.777	439.035	167.928	33.7909	176.969	437.274	51.7542	53.3132	27.5602	135.909	41.6527	106.291		180.41	216.012	97.9849	40.8421		MG1655_b0572	copper/silver efflux system outer membrane protein CusC /// copper/silver efflux system, outer membrane component	cusC	1040042 /// 946288	6810 // transport // inferred from electronic annotation	16020 // membrane // inferred from electronic annotation /// 19867 // outer membrane // inferred from electronic annotation /// 9279 // cell outer membrane // inferred from electronic annotation	5215 // transporter activity // inferred from electronic annotation /// 8289 // lipid binding // inferred from electronic annotation
1759240_s_at	70.5018	214.996	160.389	226.921	221.968	661.925	408.673	538.703	38.4611	175.024	172.528	70.6393	165.623	79.4845		178.955	536.434	62.8616	171.058		MG1655_b2460	Ethanolamine utilization protein eutQ /// conserved protein	c2985 /// eutQ	1038633 /// 946935	---	---	---
1759241_at	12.3204	50.5988	30.2579	33.1949	47.8561	37.2165	29.0663	36.3206	72.7698	32.7909	25.436	39.8512	32.7122	42.3177		34.8456	34.2011	51.6462	30.313		MG1655_ybgO_b0716	predicted fimbrial-like adhesin protein	ybgO	947550	---	---	---
1759242_s_at	311.899	631.367	826.679	791.133	734.603	519.425	561.371	629.701	1223.27	670.803	649.662	774.683	554.589	815.82		659.136	570.166	937.924	625.018		MG1655_lipB_b0630	lipoyltransferase /// lipoyl-protein ligase	lipB	1036853 /// 945217	6464 // protein modification process // inferred from electronic annotation /// 9107 // lipoate biosynthetic process // inferred from electronic annotation	5737 // cytoplasm // inferred from electronic annotation	16740 // transferase activity // inferred from electronic annotation /// 33819 // lipoyl(octanoyl) transferase activity // inferred from electronic annotation /// 3824 // catalytic activity // inferred from electronic annotation /// 8415 // acyltransferase activity // inferred from electronic annotation
1759243_at	12.2454	15.7908	19.4271	13.3929	13.5327	7.69288	9.25495	10.4795	27.2145	23.0013	21.7939	11.9727	19.5076	15.0333		14.8778	9.14244	18.0735	21.4343		CFT073_nagC_c0751	N-acetylglucosamine repressor	nagC	1040199	5975 // carbohydrate metabolic process // inferred from electronic annotation /// 6350 // transcription // inferred from electronic annotation /// 6355 // regulation of transcription, DNA-dependent // inferred from electronic annotation	5622 // intracellular // inferred from electronic annotation	3677 // DNA binding // inferred from electronic annotation /// 3700 // transcription factor activity // inferred from electronic annotation
1759244_at	23.2746	8.24585	7.08146	8.58179	9.32978	7.89135	5.23519	3.83422	13.4037	19.0052	15.878	6.80187	4.73646	7.4451		11.3027	5.65359	9.21688	13.2065		CFT073_c3635	Hypothetical protein yjhA precursor	c3635	1039594	---	---	---
1759245_s_at	88.6406	408.873	263.065	180.191	231.763	554.668	486.666	453.524	134.789	337.833	288.943	30.8908	407.165	31.4789		234.507	498.286	65.7196	344.647		IG_847228_847630-r	---	---	---	---	---	---
1759246_s_at	0.0332914	9.18525	0.0233285	6.13841	0.918982	3.08396	0.00797299	10.3385	15.6174	3.74169	6.54731	11.1895	6.8335	10.3829		3.25985	4.47682	12.3966	5.7075		EDL933_Z0418	---	---	---	6810 // transport // inferred from electronic annotation	16020 // membrane // inferred from electronic annotation	5215 // transporter activity // inferred from electronic annotation
1759247_at	104.115	237.797	195.825	202.958	194.066	121.781	148.526	183.801	268.711	333.593	260.031	165.39	168.121	198.463		186.952	151.37	210.855	253.915		MG1655_lit_b1139	e14 prophage; cell death peptidase, inhibitor of T4 late gene expression	lit	948421	---	16020 // membrane // inferred from electronic annotation /// 16021 // integral to membrane // inferred from electronic annotation	---
1759248_at	2296.72	3254.41	2244.8	3423.94	3260.54	3360.82	2370.57	2658.98	2081.66	1990.19	2297.37	2982.57	1948.61	2813.62		2896.08	2796.79	2625.95	2078.72		MG1655_hsdR_b4350	endonuclease R	hsdR	948878	6304 // DNA modification // inferred from electronic annotation /// 9307 // DNA restriction-modification system // inferred from electronic annotation	---	166 // nucleotide binding // inferred from electronic annotation /// 16787 // hydrolase activity // inferred from electronic annotation /// 3676 // nucleic acid binding // inferred from electronic annotation /// 3677 // DNA binding // inferred from electronic annotation /// 4386 // helicase activity // inferred from electronic annotation /// 4519 // endonuclease activity // inferred from electron…
1759249_at	0.0263604	41.2643	35.6155	15.5199	20.1665	10.0495	4.41865	13.5929	24.7826	44.9015	37.574	12.9045	12.153	10.0178		22.5185	9.35369	15.9016	31.5428		CFT073_c2460	Putative polyketide synthase	c2460	1037666	8152 // metabolic process // inferred from electronic annotation /// 9058 // biosynthetic process // inferred from electronic annotation	---	16740 // transferase activity // inferred from electronic annotation /// 3824 // catalytic activity // inferred from electronic annotation /// 48037 // cofactor binding // inferred from electronic annotation /// 5488 // binding // inferred from electronic annotation
1759250_at	3.65592	4.97178	3.96237	7.24332	4.60753	5.04848	4.41312	4.4721	5.02224	9.58702	0.0115086	8.02058	7.56268	3.94834		4.88818	4.64457	5.66372	5.7204		CFT073_c2963	hypothetical protein	c2963	1038601	---	---	---
1759251_s_at	0.00168988	39.3725	10.4022	10.7356	15.0043	32.9629	27.6019	25.8289	16.754	57.9008	74.8588	34.0596	58.6032	24.4452		15.1033	28.7979	25.0862	63.7876		EDL933_Z0255	---	---	---	---	---	---
1759252_s_at	1056.37	694.417	705.929	557.963	549.309	595.983	900.902	792.149	787.112	733.246	444.76	900.309	654.808	851.665		712.798	763.011	846.362	610.938		IG_2943865_2944102-r	---	---	---	---	---	---
1759253_at	9.0367	15.5557	18.5409	5.47962	11.5861	8.93089	7.7012	2.93659	14.3607	27.1713	12.974	11.7997	11.6037	14.8148		12.0398	6.52289	13.6584	17.2497		CFT073_perM_c3009	Putative permease perM	perM	1038669	---	---	---
1759254_at	4145.32	2095.71	977.395	1259.26	1253.93	1121.56	872.923	922.494	1060.71	1702.09	1519.9	1030.73	1791.93	1072.53		1946.32	972.325	1054.66	1671.31		CFT073_c4973	hypothetical protein	c4973	1039770	---	---	---
1759255_at	97.1814	138.297	91.5892	147.09	134.619	95.672	82.4378	102.009	384.093	105.781	102.516	123.817	134.828	137.272		121.755	93.3729	215.061	114.375		MG1655_yhcE_b3217	pseudo	yhcE	4056032	---	---	---
1759256_s_at	5.55452	109.531	114.408	300.346	254.116	309.068	247.275	299.511	61.5908	37.7243	22.712	65.423	90.1146	62.3026		156.791	285.285	63.1054	50.1836		MG1655_b1516	AI2 transporter	lsrB	945418	---	---	---
1759257_s_at	22.4334	7.00656	16.8183	18.8724	22.2958	14.8019	15.8895	13.7085	18.2877	16.1892	14.7345	18.6048	21.1013	10.5711		17.4853	14.8	15.8212	17.3416		CFT073_c0488	hypothetical protein	c0488	1036169	---	---	---
1759258_s_at	14.3463	28.4091	22.3223	16.5556	19.6367	16.1996	13.2256	17.2124	34.0872	31.8824	23.3445	18.9771	24.7338	18.6783		20.254	15.5458	23.9142	26.6536		SAKAI_ECs5291	---	---	---	7155 // cell adhesion // inferred from electronic annotation	---	---
1759259_at	43.6882	101.512	88.502	142.83	154.555	164.442	87.3455	128.763	107.407	43.6577	80.8977	120.344	113.552	139.153		106.217	126.85	122.301	79.369		MG1655_sgcE_b4301	KpLE2 phage-like element; predicted epimerase	sgcE	948829	5975 // carbohydrate metabolic process // inferred from electronic annotation /// 8152 // metabolic process // inferred from electronic annotation	---	16853 // isomerase activity // inferred from electronic annotation /// 3824 // catalytic activity // inferred from electronic annotation /// 4750 // ribulose-phosphate 3-epimerase activity // inferred from electronic annotation
1759260_s_at	12.8593	10.0574	46.568	67.8619	61.8722	60.8829	51.324	52.7852	72.1216	25.1136	27.2934	35.5632	48.9284	25.9733		39.8438	54.9974	44.5527	33.7785		MG1655_b1534	putative MFS-type transporter YdeE /// predicted transporter	ydeE /// ydeF	1035907 /// 946083	6810 // transport // inferred from electronic annotation	16020 // membrane // inferred from electronic annotation /// 16021 // integral to membrane // inferred from electronic annotation /// 5886 // plasma membrane // inferred from electronic annotation	5215 // transporter activity // inferred from electronic annotation
1759261_at	22.1018	10.5016	13.2128	9.59026	5.40809	5.21127	3.42793	3.65197	0.0575379	7.46371	10.5373	8.61423	10.9373	5.14645		12.1629	4.09706	4.60607	9.6461		CFT073_chuW_c4314	coproporphyrinogen III oxidase	chuW	1037191	6779 // porphyrin biosynthetic process // inferred from electronic annotation	5737 // cytoplasm // inferred from electronic annotation	3824 // catalytic activity // inferred from electronic annotation /// 4109 // coproporphyrinogen oxidase activity // inferred from electronic annotation /// 46872 // metal ion binding // inferred from electronic annotation /// 51536 // iron-sulfur cluster binding // inferred from electronic annotation /// 51539 // 4 iron, 4 sulfur cluster binding // inferred from electronic annotation /// 5506 //…
1759262_at	65.7301	12.9947	16.1903	5.99909	7.20335	8.81799	6.03938	10.7102	12.9338	27.87	10.2371	9.48777	12.1482	11.1873		21.6235	8.52253	11.203	16.7518		EDL933_Z2562	---	---	---	---	---	---
1759263_at	36.1552	65.2349	31.2904	27.0214	31.062	18.1052	16.6914	12.8859	44.7838	57.0819	50.3556	24.3998	14.0474	23.4984		38.1528	15.8942	30.894	40.4949		FPLMCG-Protein-D-w	---	---	---	---	---	---
1759264_s_at	471.427	1137.95	1512.55	5597.88	4690.88	4891.76	2433.77	3350.83	282.611	368.149	339.918	355.467	705.171	343.347		2682.14	3558.79	327.142	471.079		MG1655_yeiA_b2147	dihydropyrimidine dehydrogenase /// predicted oxidoreductase	yeiA	1038027 /// 949037	6118 // electron transport // inferred from electronic annotation /// 6207 // 'de novo' pyrimidine base biosynthetic process // inferred from electronic annotation /// 6221 // pyrimidine nucleotide biosynthetic process // inferred from electronic annotation /// 6222 // UMP biosynthetic process // inferred from electronic annotation /// 8152 // metabolic process // inferred from electronic annotat…	5737 // cytoplasm // inferred from direct assay /// 5737 // cytoplasm // inferred from electronic annotation	16491 // oxidoreductase activity // inferred from electronic annotation /// 17113 // dihydropyrimidine dehydrogenase (NADP+) activity // inferred from electronic annotation /// 3824 // catalytic activity // inferred from electronic annotation /// 4152 // dihydroorotate dehydrogenase activity // inferred from electronic annotation /// 4158 // dihydroorotate oxidase activity // inferred from electr…
1759265_s_at	172.79	164.068	119.157	215.491	205.354	176.981	153.93	175.071	275.956	120.061	141.385	157.859	213.848	136.735		175.372	168.661	190.183	158.431		MG1655_ybeM_b0626	Putative amidase /// pseudo	ybeM	1036877 /// 4056041	6807 // nitrogen compound metabolic process // inferred from electronic annotation	---	16787 // hydrolase activity // inferred from electronic annotation /// 16810 // hydrolase activity, acting on carbon-nitrogen (but not peptide) bonds // inferred from electronic annotation
1759266_at	216.854	276.921	130.09	199.305	194.433	290.781	237.755	329.443	65.8596	137.131	214.841	142.455	149.325	145.961		203.521	285.993	118.092	167.099		MG1655_yagH_b0271	CP4-6 prophage; predicted xylosidase/arabinosidase	yagH	944949	45493 // xylan catabolic process // inferred from electronic annotation /// 5975 // carbohydrate metabolic process // inferred from electronic annotation /// 8152 // metabolic process // inferred from electronic annotation	---	16787 // hydrolase activity // inferred from electronic annotation /// 16798 // hydrolase activity, acting on glycosyl bonds // inferred from electronic annotation /// 3824 // catalytic activity // inferred from electronic annotation /// 4553 // hydrolase activity, hydrolyzing O-glycosyl compounds // inferred from electronic annotation /// 9044 // xylan 1,4-beta-xylosidase activity // inferred fr…
1759267_at	3.70231	8.49637	2.52261	0.93384	0.0148576	0.0161242	4.65776	4.90287	4.21882	1.222	0.00376746	1.40723	1.46316	5.41181		3.134	3.19225	3.67929	0.896307		EDL933_Z0341	---	---	---	---	---	---
1759268_at	18.5786	41.9763	32.9083	25.4214	27.0467	5.43232	9.7457	6.38004	22.3099	35.0354	51.4311	18.7053	5.54679	19.6166		29.1863	7.18602	20.2106	30.6711		CFT073_c4577	hypothetical protein	c4577	1039671	---	---	---
1759269_at	0.00106092	1.84943	0.010905	2.03654	0.0492809	0.848047	0.576364	0.00829914	52.2226	43.2116	27.7495	32.2456	40.0753	43.5339		0.789443	0.47757	42.6674	37.0122		MG1655_ykfF_b0249	CP4-6 prophage; predicted protein	ykfF	948839	---	---	---
1759270_s_at	24.4868	46.3219	37.743	33.1456	37.5944	29.4708	35.7427	25.4531	19.877	29.0782	42.4444	58.7536	42.5156	53.5773		35.8583	30.2222	44.0693	38.0127		EDL933_gltD_Z4577	---	---	---	6118 // electron transport // inferred from electronic annotation /// 6537 // glutamate biosynthetic process // inferred from electronic annotation	---	16491 // oxidoreductase activity // inferred from electronic annotation /// 16639 // oxidoreductase activity, acting on the CH-NH2 group of donors, NAD or NADP as acceptor // inferred from electronic annotation /// 50660 // FAD binding // inferred from electronic annotation /// 51536 // iron-sulfur cluster binding // inferred from electronic annotation /// 9055 // electron carrier activity // inf…
1759271_at	0.00432128	11.2809	17.2107	31.576	31.7301	12.7085	5.57765	5.22541	2.21868	2.56033	5.23776	1.94959	2.53229	4.37779		18.3604	7.83717	2.84869	3.44346		CFT073_c3766	hypothetical protein	c3766	1039905	---	---	---
1759272_at	0.00265233	4.19439	0.00240702	2.35978	2.73294	2.4142	0.00720006	4.55806	0.537056	2.34079	1.14657	3.07889	0.490915	0.00476424		1.85843	2.32649	1.2069	1.32609		EDL933_Z4104	---	---	---	---	---	---
1759273_at	16.1423	60.6207	56.999	23.8896	33.5517	23.5734	36.3899	29.2554	20.8393	72.2215	53.5118	20.4371	34.8719	18.2286		38.2407	29.7396	19.835	53.5351		CFT073_yjbB_c4979	Hypothetical protein yjbB	yjbB	1039761	6817 // phosphate transport // inferred from electronic annotation	16020 // membrane // inferred from electronic annotation	15321 // sodium-dependent phosphate transmembrane transporter activity // inferred from electronic annotation
1759274_s_at	206.715	259.557	152.517	420.799	343.155	395.58	365.927	286.779	400.929	198.086	242.22	340.11	582.691	289.413		276.548	349.429	343.484	340.999		IG_2997938_2998366-r	---	---	---	---	---	---
1759275_at	8.67724	0.281727	0.00512709	6.73257	0.00253413	0.00319337	0.00150781	0.00155126	14.0999	31.9818	16.8759	0.00419224	12.3847	0.00248434		3.13984	0.00208415	4.7022	20.4142		SAKAI_ECs1567	---	---	---	---	---	---
1759276_s_at	2.72328	20.6634	11.1991	17.2872	11.7709	13.6395	13.3816	17.4347	38.7101	0.814062	9.81564	19.5085	7.73271	21.7398		12.7288	14.8186	26.6528	6.12081		MG1655_b2858	pseudo	ygeN	2847705	---	---	---
1759277_at	54.78	55.4102	34.7538	39.0713	41.4873	29.7324	17.8197	15.5931	16.1472	45.2333	64.9983	38.0076	17.5178	33.9147		45.1005	21.0484	29.3565	42.5831		SAKAI_ECs4946	---	---	---	6313 // transposition, DNA-mediated // inferred from electronic annotation	---	3677 // DNA binding // inferred from electronic annotation /// 5524 // ATP binding // inferred from electronic annotation
1759278_at	0.00227237	8.11462	9.85488	2.39811	4.88291	2.21047	11.2329	8.33948	22.0574	3.44281	1.89681	7.39994	1.98339	11.8781		5.05056	7.26095	13.7785	2.441		SAKAI_ECs5541	---	---	---	---	---	---
1759279_at	0.00142434	10.5183	10.8341	4.93851	4.0382	4.92961	6.92463	4.72595	13.3951	32.8948	35.207	12.6698	29.0009	17.4624		6.06612	5.52673	14.5091	32.3676		EDL933_Z1447	---	---	---	---	---	3677 // DNA binding // inferred from electronic annotation /// 43565 // sequence-specific DNA binding // inferred from electronic annotation
1759280_s_at	17.4176	18.3731	12.1841	17.5075	13.3556	9.57095	7.34728	6.19248	20.2314	25.435	18.5737	15.9758	5.80595	9.39625		15.7676	7.70357	15.2012	16.6049		EDL933_Z3231	---	---	---	---	---	43565 // sequence-specific DNA binding // inferred from electronic annotation
1759281_at	80.1198	100.538	108.876	74.5603	75.9547	52.6943	64.923	58.1183	97.9308	123.144	101.788	71.0531	82.1119	74.8293		88.0097	58.5785	81.271	102.348		CFT073_entE_c0681	enterobactin synthase subunit E	entE	1035604	19290 // siderophore biosynthetic process // inferred from electronic annotation /// 8152 // metabolic process // inferred from electronic annotation	---	3824 // catalytic activity // inferred from electronic annotation /// 8668 // (2,3-dihydroxybenzoyl)adenylate synthase activity // inferred from electronic annotation
1759282_at	14.2112	9.97218	6.55034	7.86701	8.67192	6.78	8.27235	5.86208	3.49272	1.97271	17.1928	8.49044	10.5146	5.69521		9.45452	6.97148	5.89279	9.89338		CFT073_c2470	Putative peptide/polyketide synthase	c2470	1037707	8152 // metabolic process // inferred from electronic annotation /// 9058 // biosynthetic process // inferred from electronic annotation	---	16740 // transferase activity // inferred from electronic annotation /// 16874 // ligase activity // inferred from electronic annotation /// 3824 // catalytic activity // inferred from electronic annotation /// 48037 // cofactor binding // inferred from electronic annotation /// 5488 // binding // inferred from electronic annotation
1759283_s_at	44.3229	18.9015	29.7478	39.2698	29.2904	50.7316	57.2613	56.3605	31.1278	22.955	20.8578	25.7756	39.5327	29.7061		32.3064	54.7845	28.8698	27.7818		IG_1494656_1494879-r	---	---	---	---	---	---
1759284_at	21.1471	11.2978	10.1736	14.5145	11.46	10.256	5.8593	5.64244	16.8415	9.8701	15.6049	11.8515	8.30892	9.78069		13.7186	7.25259	12.8246	11.2613		SAKAI_ECs4990	---	---	---	---	---	---
1759285_s_at	1.38008	3.0577	0.635969	9.67315	3.98308	2.42539	5.088	4.71592	7.4231	0.394312	5.07524	7.12298	0.904333	6.18711		3.746	4.07644	6.91106	2.12463		IG_2898371_2898613-r	---	---	---	---	---	---
1759286_s_at	25.2742	21.0823	18.8507	12.6133	12.432	18.2533	8.55808	9.62767	5.23562	9.32248	22.0143	11.9642	9.61893	13.0526		18.0505	12.1463	10.0841	13.6519		EDL933_Z2390	---	---	---	---	---	---
1759287_s_at	1176.3	2642.69	1344.36	1507.98	1340.65	1075.3	2593.45	2666.44	2240.57	1882.05	2186.99	1337.06	888.87	1211.87		1602.4	2111.73	1596.5	1652.64		MG1655_narX_b1222	nitrate/nitrite sensor protein NarX /// sensory histidine kinase in two-component regulatory system with NarL	narX	1035461 /// 945788	160 // two-component signal transduction system (phosphorelay) // inferred from electronic annotation /// 18106 // peptidyl-histidine phosphorylation // inferred from electronic annotation /// 42128 // nitrate assimilation // inferred from electronic annotation /// 7165 // signal transduction // inferred from electronic annotation	16020 // membrane // inferred from electronic annotation /// 16021 // integral to membrane // inferred from electronic annotation /// 5886 // plasma membrane // inferred from electronic annotation	155 // two-component sensor activity // inferred from electronic annotation /// 16301 // kinase activity // inferred from electronic annotation /// 16740 // transferase activity // inferred from electronic annotation /// 4673 // protein histidine kinase activity // inferred from electronic annotation /// 46983 // protein dimerization activity // inferred from electronic annotation /// 4871 // sig…
1759288_s_at	200.299	171.563	147.442	180.112	166.219	168.905	206.905	211.393	240.615	124.156	85.0157	150.618	132.207	151.856		173.127	195.734	181.03	113.793		IG_2773043_2773939-r	---	---	---	---	---	---
1759289_s_at	45.0287	54.8077	73.6927	118.349	105.176	145.526	114.25	170.486	0.124105	9.68264	17.3969	8.85692	17.1266	16.2139		79.4108	143.421	8.39832	14.7354		MG1655_ycjO_b1311	Hypothetical ABC transporter permease protein ycjO /// predicted sugar transporter subunit: membrane component of ABC superfamily	ycjO	1035569 /// 945888	6810 // transport // inferred from electronic annotation	16020 // membrane // inferred from electronic annotation /// 16021 // integral to membrane // inferred from electronic annotation /// 5886 // plasma membrane // inferred from electronic annotation	5215 // transporter activity // inferred from electronic annotation
1759290_at	8.95548	5.97734	21.392	20.8217	21.7385	15.8729	7.13955	4.12662	6.76347	31.1018	8.34576	16.5608	9.29061	14.9091		15.777	9.04635	12.7445	16.2461		CFT073_c1426	Antitermination protein Q homolog of cryptic prophage	c1426	1035136	6355 // regulation of transcription, DNA-dependent // inferred from electronic annotation /// 6457 // protein folding // inferred from electronic annotation	---	31072 // heat shock protein binding // inferred from electronic annotation /// 3677 // DNA binding // inferred from electronic annotation /// 51082 // unfolded protein binding // inferred from electronic annotation
1759291_s_at	3141.3	4829.51	4718.35	4491.9	4391.9	3383.76	3929.9	4024.85	5291.38	4820.24	5010.58	4164.75	3690.59	4425.8		4314.59	3779.5	4627.31	4507.14		MG1655_nfnB_b0578	dihydropteridine reductase /// dihydropteridine reductase, NAD(P)H-dependent, oxygen-insensitive	nfnB /// nfsB	1035082 /// 945778	6118 // electron transport // inferred from electronic annotation	5624 // membrane fraction // inferred from direct assay	16491 // oxidoreductase activity // inferred from electronic annotation /// 4155 // 6,7-dihydropteridine reductase activity // inferred from electronic annotation
1759292_x_at	20.982	11.0697	9.15185	16.3654	9.47179	11.6147	10.3982	12.2395	12.92	14.1328	16.0709	11.2425	6.75616	10.6746		13.4082	11.4175	11.6124	12.3199		CFT073_c1443	hypothetical protein	c1443	1035159	---	---	---
1759293_s_at	8896.22	9643.38	9514.98	13484.5	12418.2	10974.5	9745.01	9481.93	11735.1	9950.4	10443.7	11192.6	11587.4	11250.9		10791.5	10067.2	11392.9	10660.5		MG1655_talB_b0008	transaldolase B	talB	1036025 /// 944748	5975 // carbohydrate metabolic process // inferred from electronic annotation /// 6098 // pentose-phosphate shunt // inferred from electronic annotation /// 8152 // metabolic process // inferred from electronic annotation	5624 // membrane fraction // inferred from direct assay /// 5737 // cytoplasm // inferred from electronic annotation	16740 // transferase activity // inferred from electronic annotation /// 3824 // catalytic activity // inferred from electronic annotation /// 4801 // transaldolase activity // inferred from electronic annotation
1759294_at	138.221	96.9168	85.4785	87.3698	87.7163	83.6081	87.4568	57.8386	91.0396	49.7154	148.143	81.3577	84.9588	83.7048		99.1404	76.3012	85.3674	94.2722		CFT073_c1507	hypothetical protein	c1507	1035242	---	---	---
1759295_s_at	300.159	252.848	380.996	440.088	410.315	300.645	239.141	279.589	365.393	216.063	193.068	174.24	197.936	199.342		356.881	273.125	246.325	202.356		MG1655_ycjZ_b1328	Hypothetical transcriptional regulator ycjZ /// predicted DNA-binding transcriptional regulator	c1802 /// ycjZ	1035589 /// 945930	6350 // transcription // inferred from electronic annotation /// 6355 // regulation of transcription, DNA-dependent // inferred from electronic annotation	---	3677 // DNA binding // inferred from electronic annotation /// 3700 // transcription factor activity // inferred from electronic annotation
1759296_s_at	3.52855	9.25298	10.4498	15.7964	15.7028	12.3656	9.20795	10.7026	23.8449	5.50127	7.80344	10.4168	8.02574	10.6524		10.9461	10.7587	14.9714	7.11015		MG1655_ybdO_b0603	predicted DNA-binding transcriptional regulator	ybdO	945216	6350 // transcription // inferred from electronic annotation /// 6355 // regulation of transcription, DNA-dependent // inferred from electronic annotation	---	3677 // DNA binding // inferred from electronic annotation /// 3700 // transcription factor activity // inferred from electronic annotation
1759297_s_at	939.968	682.937	570.925	980.326	797.393	807.024	1438.08	1111.97	755.6	500.829	623.36	1032.9	1190.09	1133.4		794.31	1119.03	973.966	771.425		IG_376536_376758-r	---	---	---	---	---	---
1759298_s_at	1273.07	674.407	4253.1	8368.62	8432.65	7977.89	410.823	600.471	1375.92	368.978	283.977	1684.32	3157.84	1671.57		4600.37	2996.39	1577.27	1270.27		MG1655_b1673	Hypothetical protein ydhV /// predicted oxidoreductase	ydhV	1036243 /// 948756	6118 // electron transport // inferred from electronic annotation	---	16491 // oxidoreductase activity // inferred from electronic annotation /// 16625 // oxidoreductase activity, acting on the aldehyde or oxo group of donors, iron-sulfur protein as acceptor // inferred from electronic annotation /// 51536 // iron-sulfur cluster binding // inferred from electronic annotation
1759299_s_at	1990.84	2786.3	1810.92	2358.88	2380.73	2211.15	1525.94	1779.08	2972.6	2079.79	2250.49	2226.38	2119.22	2074.25		2265.53	1838.72	2424.41	2149.84		MG1655_tesA_b0494	multifunctional acyl-CoA thioesterase I and protease I and lysophospholipase L1	tesA	1036492 /// 945127	6629 // lipid metabolic process // inferred from electronic annotation	42597 // periplasmic space // inferred from electronic annotation	16298 // lipase activity // inferred from electronic annotation /// 16787 // hydrolase activity // inferred from electronic annotation /// 16788 // hydrolase activity, acting on ester bonds // inferred from electronic annotation /// 4622 // lysophospholipase activity // inferred from electronic annotation /// 8233 // peptidase activity // inferred from electronic annotation
1759300_at	4.33901	4.36964	2.99363	2.62832	3.44856	6.35422	2.9012	3.51236	0.00117648	0.0392346	2.2454	5.73141	5.56081	4.52364		3.55583	4.25592	3.41874	2.61515		CFT073_c1893	hypothetical protein	c1893	1035790	---	---	---
1759301_s_at	0.00382363	1.96373	1.3575	8.65143	7.23782	15.628	12.5145	8.54664	8.6462	13.287	12.5665	11.1063	52.4797	11.6314		3.84286	12.2297	10.4613	26.1111		EDL933_Z1339	---	---	---	---	---	---
1759302_s_at	3425.09	5244.29	5536.37	6150.42	6198.34	2848.89	3068.72	3080.38	5152.62	5742.08	6067.16	3292.7	8975.73	2997.92		5310.9	2999.33	3814.41	6928.32		MG1655_cheW_b1887	purine-binding chemotaxis protein	cheW	1036897 /// 946400	6935 // chemotaxis // inferred from electronic annotation /// 7165 // signal transduction // inferred from electronic annotation	5622 // intracellular // inferred from electronic annotation /// 5737 // cytoplasm // inferred from electronic annotation	4871 // signal transducer activity // inferred from electronic annotation
1759303_s_at	123.736	256.728	223.054	290.212	235.99	155.267	169.002	263.376	350.316	266.569	131.653	268.477	213.718	252.421		225.944	195.882	290.405	203.98		MG1655_crcB_b0624	camphor resistance protein CrcB /// predicted inner membrane protein associated with chromosome condensation	ccrB /// crcB	1036678 /// 945798	---	16020 // membrane // inferred from electronic annotation /// 16021 // integral to membrane // inferred from electronic annotation /// 5886 // plasma membrane // inferred from electronic annotation	---
1759304_s_at	1544.11	1293.4	903.588	1216.39	1143.56	1045.99	1150.28	1099.66	1792.27	1264.86	1205.07	1418.27	1296.22	1377.38		1220.21	1098.64	1529.31	1255.38		EDL933_Z2024	dsDNA-mimic protein /// predicted protein	yciU	1035494 /// 945819	---	---	5515 // protein binding // inferred from physical interaction
1759305_s_at	10.0249	14.7614	17.4503	42.9066	38.0605	29.4778	13.4724	23.6603	73.2017	12.1532	21.5686	27.8271	32.2312	30.9276		24.6407	22.2035	43.9855	21.9843		MG1655_yfiL_b2602	hypothetical protein /// predicted protein	yfiL	1038853 /// 947106	---	---	---
1759306_at	12.5457	11.8434	7.69781	4.16673	11.3906	5.26779	6.38344	8.93246	23.6197	11.684	4.14625	16.7523	12.3485	14.9977		9.52884	6.86123	18.4565	9.39291		CFT073_priC_c0586	primosomal replication protein N''	priC	1035924	---	---	---
1759307_s_at	151.553	140.564	81.8687	165.089	143.809	137.541	197.03	197.313	535.985	109.314	107.158	168.328	109.771	227.797		136.577	177.295	310.704	108.747		IG_17007_17488-f	---	---	---	---	---	---
1759308_s_at	18.4854	23.5825	22.2599	15.5249	16.6623	10.2727	13.1149	15.8491	19.7228	28.2919	21.7886	16.0344	18.2132	20.6188		19.303	13.0789	18.792	22.7646		EDL933_xisN_Z1765	Putative excisionase for prophage	xisN	1035105	---	---	166 // nucleotide binding // inferred from electronic annotation
1759309_s_at	2644.65	3563.43	3895.3	9915.94	8724.49	6818.23	5113.06	4850.96	3688.29	2454.57	2321.12	6674.36	3805.97	7456.59		5748.76	5594.08	5939.75	2860.55		MG1655_dps_b0812	DNA starvation/stationary phase protection protein Dps /// Fe-binding and storage protein	dps	1037923 /// 945101	6879 // cellular iron ion homeostasis // inferred from electronic annotation /// 6950 // response to stress // inferred from electronic annotation /// 7076 // mitotic chromosome condensation // inferred from electronic annotation	5624 // membrane fraction // inferred from direct assay /// 5737 // cytoplasm // inferred from electronic annotation	16491 // oxidoreductase activity // inferred from electronic annotation /// 3677 // DNA binding // inferred from electronic annotation /// 46872 // metal ion binding // inferred from electronic annotation /// 46914 // transition metal ion binding // inferred from electronic annotation /// 5506 // iron ion binding // inferred from electronic annotation /// 5515 // protein binding // inferred from …
1759310_at	15.516	13.9703	17.8213	28.5176	25.3063	27.9884	27.3422	32.7545	7.66301	11.3854	3.61473	13.7174	74.1882	23.1215		20.2263	29.3617	14.834	29.7295		CFT073_ucpA_c2960	short chain dehydrogenase	ucpA	1038597	---	---	---
1759311_s_at	29.3142	39.348	59.4932	81.5151	74.4609	90.466	64.8734	55.1551	63.9457	15.451	13.1213	55.2155	42.9475	52.9059		56.8263	70.1648	57.3557	23.8399		IG_1668977_1669372-f	---	---	---	---	---	---
1759312_at	23.4713	33.0802	25.9535	31.9008	28.3143	23.5353	21.2979	23.0012	26.1308	53.6154	43.0386	32.4654	26.8678	32.8881		28.544	22.6115	30.4948	41.1739		CFT073_c1220	phospho-2-dehydro-3-deoxyheptonate aldolase	c1220	1037008	8152 // metabolic process // inferred from electronic annotation /// 9058 // biosynthetic process // inferred from electronic annotation /// 9073 // aromatic amino acid family biosynthetic process // inferred from electronic annotation	---	16829 // lyase activity // inferred from electronic annotation /// 3824 // catalytic activity // inferred from electronic annotation /// 3849 // 3-deoxy-7-phosphoheptulonate synthase activity // inferred from electronic annotation
1759313_s_at	7444.89	3651.69	4304.92	2512.24	2927.26	2092.54	3370.02	3655.49	1565.63	4148.69	4175.81	4207.32	2076.14	3867.61		4168.2	3039.35	3213.52	3466.88		MG1655_menC_b2261	o-succinylbenzoyl-CoA synthase	menC	946734	9234 // menaquinone biosynthetic process // inferred from electronic annotation	---	16829 // lyase activity // inferred from electronic annotation /// 16836 // hydro-lyase activity // inferred from electronic annotation /// 287 // magnesium ion binding // inferred from electronic annotation /// 46872 // metal ion binding // inferred from electronic annotation
1759314_s_at	5.60713	38.7818	26.6474	29.5234	21.0878	19.2965	19.7534	23.1797	33.8962	7.75902	17.4582	13.3065	21.2531	13.0314		24.3295	20.7432	20.078	15.4901		MG1655_nrdF_b2676	ribonucleoside-diphosphate reductase 2, beta subunit, ferritin-like protein	nrdF	947149	6260 // DNA replication // inferred from electronic annotation /// 9186 // deoxyribonucleoside diphosphate metabolic process // inferred from electronic annotation	---	16491 // oxidoreductase activity // inferred from electronic annotation /// 46872 // metal ion binding // inferred from electronic annotation /// 46914 // transition metal ion binding // inferred from electronic annotation /// 4748 // ribonucleoside-diphosphate reductase activity // inferred from electronic annotation /// 5506 // iron ion binding // inferred from electronic annotation
1759315_s_at	28.3556	3.55235	3.3428	7.92074	7.71439	5.04343	1.61341	4.18989	0.0114699	7.87093	4.68998	11.6311	5.79572	5.50177		10.1772	3.61558	5.71478	6.11888		EDL933_Z3598	---	---	---	---	---	---
1759316_at	36.9686	17.4404	15.0315	7.13172	9.57972	1.84509	2.98439	5.90718	7.83465	19.8593	11.4325	9.77487	7.81383	11.2843		17.2304	3.57888	9.63126	13.0352		CFT073_c2564	hypothetical protein	c2564	1037846	---	---	---
1759317_at	13.1391	14.912	3.75361	9.98478	6.7118	12.0317	8.8624	4.57914	12.9846	26.4383	20.7773	12.7478	16.9902	6.3292		9.70027	8.49107	10.6872	21.4019		CFT073_c3656	hypothetical protein	c3656	1039681	---	---	---
1759318_s_at	101.488	76.0129	129.269	117.025	114.695	98.0926	136.706	129.808	224.082	137.613	98.1715	146.145	164.121	143.719		107.698	121.536	171.315	133.302		CFT073_c5343	hypothetical protein	c5343	1037366	---	---	---
1759319_s_at	13.166	17.2869	12.8203	14.4273	10.6437	12.0177	11.0082	13.6826	13.8423	11.2389	24.8948	12.6046	14.2654	15.2065		13.6689	12.2362	13.8845	16.7997		EDL933_Z2310	---	---	---	---	---	---
1759321_s_at	60.1148	101.146	283.988	110.988	125.785	127.147	151.941	202.572	303.944	164.147	159.94	65.7245	53.0483	72.1405		136.404	160.553	147.27	125.712		MG1655_yojI_b2211	multidrug transporter membrane component/ATP-binding component /// fused predicted multidrug transport subunits of ABC superfamily: membrane component/ATP-binding component	yojI	1038174 /// 946705	15833 // peptide transport // inferred from electronic annotation /// 46677 // response to antibiotic // inferred from electronic annotation /// 6810 // transport // inferred from electronic annotation	16020 // membrane // inferred from electronic annotation /// 16021 // integral to membrane // inferred from electronic annotation /// 5886 // plasma membrane // inferred from electronic annotation	15197 // peptide transporter activity // inferred from electronic annotation /// 166 // nucleotide binding // inferred from electronic annotation /// 16887 // ATPase activity // inferred from electronic annotation /// 17111 // nucleoside-triphosphatase activity // inferred from electronic annotation /// 42626 // ATPase activity, coupled to transmembrane movement of substances // inferred from ele…
1759322_at	22.7131	8.82556	14.0871	14.6097	11.7507	13.3405	6.98585	13.7179	15.9369	15.8594	18.0666	18.3753	7.95894	16.1031		14.3972	11.3481	16.8051	13.9617		MG1655_glvC_b3683	---	---	---	---	---	---
1759323_at	15.0531	12.5917	12.8835	5.82181	4.10249	2.15138	5.04965	0.0201513	12.2017	15.1486	12.0487	1.61292	19.2812	3.66466		10.0905	2.40706	5.82642	15.4928		CFT073_folK_c0175	2-amino-4-hydroxy-6-hydroxymethyldihyropteridine pyrophosphokinase	folK	1039898	9396 // folic acid and derivative biosynthetic process // inferred from electronic annotation	---	16301 // kinase activity // inferred from electronic annotation /// 16740 // transferase activity // inferred from electronic annotation /// 3848 // 2-amino-4-hydroxy-6-hydroxymethyldihydropteridine diphosphokinase activity // inferred from electronic annotation
1759324_s_at	494.042	307.284	183.614	257.172	270.044	364.869	252.687	166.76	201.389	167.137	328.287	251.636	396.074	309.308		302.431	261.439	254.111	297.166		CFT073_c4442	hypothetical protein	c4442	1038208	---	---	---
1759325_at	11.516	125.41	78.7661	56.7494	65.605	55.4861	45.7381	39.0456	35.1745	20.3572	59.2699	63.4505	62.1617	59.1641		67.6092	46.7566	52.5963	47.2629		CFT073_c2727	hypothetical protein	c2727	1038135	---	---	---
1759326_at	146.395	90.2538	76.409	68.4144	63.8694	53.2048	51.4762	44.2171	63.5235	92.2019	85.9246	63.1651	69.474	56.6757		89.0683	49.6327	61.1214	82.5335		CFT073_c0937	hypothetical protein	c0937	1038133	---	---	---
1759327_s_at	9.57819	12.4005	17.4114	15.5962	21.4251	17.1439	9.28918	12.7141	15.7225	23.6283	16.2655	17.2337	14.2491	23.7231		15.2823	13.049	18.8931	18.0476		EDL933_Z5142	---	---	---	---	---	---
1759328_s_at	81.7903	303.585	264.539	390.184	378.065	261.225	302.343	308.597	343.533	165.728	193.032	386.985	283.727	456.429		283.633	290.722	395.649	214.162		MG1655_cadC_b4133	DNA-binding transcriptional activator	cadC	1037687 /// 948653	160 // two-component signal transduction system (phosphorelay) // inferred from electronic annotation /// 6350 // transcription // inferred from electronic annotation /// 6355 // regulation of transcription, DNA-dependent // inferred from electronic annotation	16020 // membrane // inferred from electronic annotation /// 16021 // integral to membrane // inferred from electronic annotation /// 5622 // intracellular // inferred from electronic annotation	156 // two-component response regulator activity // inferred from electronic annotation /// 3677 // DNA binding // inferred from electronic annotation
1759329_s_at	159.334	139.849	207.795	482.071	403.782	1006.03	989.46	1285.77	102.236	149.477	217.174	98.3341	442.137	93.825		278.566	1093.75	98.1315	269.596		MG1655_yeiN_b2165	conserved protein	yeiN	946699	---	---	---
1759330_at	8.72339	12.247	14.3402	25.4979	18.5067	18.1544	24.876	29.111	18.9344	11.7739	13.7256	25.2596	10.9915	22.9072		15.863	24.0471	22.367	12.1637		MG1655_yccE_b1001	predicted protein	yccE	947468	---	---	---
1759331_s_at	623.819	428.262	718.293	461.682	490.765	553.009	517.56	673.909	682.305	1023.2	1097.2	732.392	541.806	965.379		544.564	581.492	793.359	887.405		MG1655_b0960	Hypothetical protein yccS /// predicted inner membrane protein	yccS	1038952 /// 947001	---	16020 // membrane // inferred from electronic annotation /// 16021 // integral to membrane // inferred from electronic annotation /// 5886 // plasma membrane // inferred from electronic annotation	---
1759332_s_at	655.024	717.311	770.807	704.404	719.332	965.642	870.976	920.255	803.568	649.289	723.364	902.934	647.436	995.185		713.376	918.958	900.562	673.363		MG1655_dacB_b3182	D-alanyl-D-alanine carboxypeptidase/endopeptidase /// D-alanyl-D-alanine carboxypeptidase	dacB	1040285 /// 947693	46677 // response to antibiotic // inferred from electronic annotation /// 51301 // cell division // inferred from electronic annotation /// 6508 // proteolysis // inferred from electronic annotation /// 7047 // cell wall organization and biogenesis // inferred from electronic annotation /// 7049 // cell cycle // inferred from electronic annotation /// 8360 // regulation of cell shape // inferred…	42597 // periplasmic space // inferred from electronic annotation	16787 // hydrolase activity // inferred from electronic annotation /// 4180 // carboxypeptidase activity // inferred from electronic annotation /// 4185 // serine carboxypeptidase activity // inferred from electronic annotation /// 5515 // protein binding // inferred from physical interaction /// 9002 // serine-type D-Ala-D-Ala carboxypeptidase activity // inferred from electronic annotation
1759333_s_at	6758.81	7590.05	8839.98	8475.41	8915.27	7294.62	6584.2	6235.31	7024.61	7854.11	8149.35	7597.81	9355.88	7386.25		8115.9	6704.71	7336.22	8453.11		MG1655_purA_b4177	adenylosuccinate synthetase	purA	1037482 /// 948695	6164 // purine nucleotide biosynthetic process // inferred from electronic annotation	5624 // membrane fraction // inferred from direct assay /// 5737 // cytoplasm // inferred from electronic annotation	166 // nucleotide binding // inferred from electronic annotation /// 16874 // ligase activity // inferred from electronic annotation /// 287 // magnesium ion binding // inferred from electronic annotation /// 4019 // adenylosuccinate synthase activity // inferred from electronic annotation /// 46872 // metal ion binding // inferred from electronic annotation /// 5515 // protein binding // inferre…
1759334_s_at	978.237	515.782	732.249	1641.51	1484.72	510.909	569.742	853.15	264.897	127.526	129.344	340.838	272.615	336.921		1070.5	644.601	314.219	176.495		MG1655_yjiL_b4334	predicted ATPase, activator of (R)-hydroxyglutaryl-CoA dehydratase	yjiL	948837	---	---	46872 // metal ion binding // inferred from electronic annotation /// 51536 // iron-sulfur cluster binding // inferred from electronic annotation /// 51539 // 4 iron, 4 sulfur cluster binding // inferred from electronic annotation /// 5506 // iron ion binding // inferred from electronic annotation
1759335_s_at	14.5384	12.9031	9.31047	17.5591	17.8846	13.219	12.0274	14.5936	13.0583	15.1481	9.78459	12.5262	11.3318	7.61389		14.4392	13.28	11.0661	12.0882		MG1655_b2372	putative transporter YfdV /// predicted transporter	yfdV	1038492 /// 949110	6810 // transport // inferred from electronic annotation	16020 // membrane // inferred from electronic annotation /// 16021 // integral to membrane // inferred from electronic annotation /// 5886 // plasma membrane // inferred from electronic annotation	---
1759336_at	10.6169	15.7343	10.4888	5.61226	7.2678	4.05285	4.87957	7.48567	10.1207	16.6678	17.8078	4.93769	7.94401	11.6997		9.94402	5.4727	8.91937	14.1399		CFT073_c4775	hypothetical protein	c4775	1035667	---	---	---
1759337_s_at	187.543	68.7085	86.6931	79.9211	79.2883	64.2419	62.8875	86.3599	54.4409	40.9402	59.5486	50.3591	58.4907	46.6315		100.431	71.1631	50.4771	52.9932		MG1655_trpD_b1263	bifunctional indole-3-glycerol-phosphate synthase/anthranilate phosphoribosyltransferase /// fused glutamine amidotransferase (component II) of anthranilate synthase/anthranilate phosphoribosyl transferase	trpD	1035512 /// 945109	162 // tryptophan biosynthetic process // inferred from electronic annotation /// 6541 // glutamine metabolic process // inferred from electronic annotation /// 8152 // metabolic process // inferred from electronic annotation /// 8652 // amino acid biosynthetic process // inferred from electronic annotation /// 9058 // biosynthetic process // inferred from electronic annotation /// 9073 // aromat…	---	16740 // transferase activity // inferred from electronic annotation /// 16757 // transferase activity, transferring glycosyl groups // inferred from electronic annotation /// 16829 // lyase activity // inferred from electronic annotation /// 3824 // catalytic activity // inferred from electronic annotation /// 4048 // anthranilate phosphoribosyltransferase activity // inferred from electronic an…
1759338_s_at	265.582	228.851	206.286	292.668	243.36	245.831	286.582	364.668	265.403	167.917	126.798	416.516	116.007	403.759		247.349	299.027	361.893	136.907		EDL933_pbpC_Z3786	fused transglycosylase/transpeptidase	pbpC	947152	7047 // cell wall organization and biogenesis // inferred from electronic annotation /// 8360 // regulation of cell shape // inferred from electronic annotation /// 9252 // peptidoglycan biosynthetic process // inferred from electronic annotation /// 9273 // peptidoglycan-based cell wall biogenesis // inferred from electronic annotation	16020 // membrane // inferred from electronic annotation /// 16021 // integral to membrane // inferred from electronic annotation /// 5886 // plasma membrane // inferred from electronic annotation /// 9274 // peptidoglycan-based cell wall // inferred from electronic annotation	16740 // transferase activity // inferred from electronic annotation /// 16757 // transferase activity, transferring glycosyl groups // inferred from electronic annotation /// 3824 // catalytic activity // inferred from electronic annotation /// 8658 // penicillin binding // inferred from electronic annotation
1759339_at	1878.19	1036.71	287.263	398.077	205.829	270.601	1114.8	740.94	2406.08	889.264	590.908	313.764	928.226	332.878		761.214	708.78	1017.57	802.799		MG1655_oxyS_b4458	OxyS sRNA activates genes that detoxify oxidative damage	oxyS	2847701	---	---	---
1759340_s_at	695.107	563.332	495.06	421.035	348.95	296.343	440.038	448.673	795.824	626.133	476.191	543.954	468.18	424.265		504.697	395.018	588.015	523.501		SAKAI_ECs2913	Hypothetical protein yohN precursor /// predicted protein	yohN	1037960 /// 949080	---	---	---
1759341_s_at	5.36434	25.0776	58.2127	105.19	90.1539	86.4659	103.733	114.558	90.5996	27.9696	24.0331	63.804	61.2059	73.9162		56.7997	101.586	76.1066	37.7362		IG_2311197_2311507-f	---	---	---	---	---	---
1759342_s_at	92.9907	107.975	86.0986	37.965	39.5782	31.7995	26.6352	32.1747	78.4368	121.543	83.9687	40.4285	36.1892	35.868		72.9216	30.2031	51.5778	80.5671		CFT073_papC_c3590	PapC protein	papC /// papC_2	1037579 /// 1039527	6810 // transport // inferred from electronic annotation	16020 // membrane // inferred from electronic annotation /// 16021 // integral to membrane // inferred from electronic annotation /// 19867 // outer membrane // inferred from electronic annotation /// 9279 // cell outer membrane // inferred from electronic annotation /// 9289 // fimbrium // inferred from electronic annotation	5215 // transporter activity // inferred from electronic annotation
1759343_s_at	2945.53	3483.28	2275.92	2555.9	2592.09	2296.08	1880.21	2254.89	2021.57	3587.63	3772.04	2327.26	3484.17	2315.86		2770.54	2143.73	2221.56	3614.61		CFT073_pepB_c3048	aminopeptidase B	pepB	1038732 /// 948766	19538 // protein metabolic process // inferred from electronic annotation /// 6508 // proteolysis // inferred from electronic annotation	5622 // intracellular // inferred from electronic annotation /// 5737 // cytoplasm // inferred from electronic annotation	16787 // hydrolase activity // inferred from electronic annotation /// 30145 // manganese ion binding // inferred from electronic annotation /// 4177 // aminopeptidase activity // inferred from electronic annotation /// 4178 // leucyl aminopeptidase activity // inferred from electronic annotation /// 46872 // metal ion binding // inferred from electronic annotation /// 5515 // protein binding // …
1759344_s_at	0.00266137	6.72743	3.07381	1.67776	1.45189	4.14357	4.47273	8.75968	3.49092	6.6699	5.49988	4.55518	5.19365	3.88799		2.58671	5.79199	3.97803	5.78781		EDL933_yjiC_Z5923	---	---	---	---	---	---
1759345_s_at	466.302	366.769	702.089	358.12	382.973	370.735	536.848	663.696	666.027	598.424	462.145	830.243	293.317	1083.81		455.25	523.76	860.026	451.295		MG1655_ygcM_b2765	Putative 6-pyruvoyl tetrahydrobiopterin synthase /// 6-pyruvoyl tetrahydrobiopterin synthase (PTPS)	sscR /// ygcM	1039156 /// 945123	6729 // tetrahydrobiopterin biosynthetic process // inferred from electronic annotation	---	16829 // lyase activity // inferred from electronic annotation /// 3874 // 6-pyruvoyltetrahydropterin synthase activity // inferred from electronic annotation /// 46872 // metal ion binding // inferred from electronic annotation /// 8270 // zinc ion binding // inferred from electronic annotation
1759346_s_at	1365.52	970.883	445.389	1110.67	937.239	421.329	1226.96	1365.84	789.485	863.743	934.456	724.657	486.805	975.386		965.94	1004.71	829.842	761.668		MG1655_b1970	Transthyretin-like protein precursor /// conserved protein	c2388 /// yedX	1037211 /// 946485	6810 // transport // inferred from electronic annotation	42597 // periplasmic space // inferred from electronic annotation	5496 // steroid binding // inferred from electronic annotation
1759347_s_at	2970.66	2057.17	1199.27	1791.36	1796.2	1145.92	1686.34	1726.27	3162.13	2426.6	2419.76	3371.76	2178.74	3950.28		1962.93	1519.51	3494.72	2341.7		MG1655_yqfB_b2900	hypothetical protein /// conserved protein	yqfB	1039375 /// 947380	---	---	---
1759348_s_at	8.97275	48.1229	29.5587	46.2642	46.962	48.5833	63.0529	72.4752	33.1043	35.1058	28.3029	32.1914	53.2253	47.8651		35.9761	61.3705	37.7203	38.878		IG_294024_294362-r	---	---	---	---	---	---
1759349_s_at	0.00135209	0.0014086	0.00215873	2.49473	0.413535	1.7726	7.75061	6.53872	3.06965	1.22497	0.0247156	0.00239159	1.55154	0.00220836		0.582637	5.35397	1.02475	0.933739		EDL933_Z2263	---	---	---	---	---	---
1759350_s_at	205.832	151.176	110.352	86.9056	88.7202	38.2751	53.8335	42.2388	119.32	143.224	228.427	79.7916	44.2426	62.0242		128.597	44.7825	87.0453	138.631		EDL933_Z0391	hypothetical protein	c0427	1036264	---	---	---
1759351_s_at	0.010636	3.91152	4.42342	1.67203	2.30091	0.00700964	0.394676	3.77047	0.0024346	8.41852	6.22055	1.9237	4.52235	1.48237		2.4637	1.39072	1.13617	6.38714		EDL933_xisW_Z1425	---	---	---	---	---	---
1759352_s_at	10917.6	13092.5	12674.9	11481.6	11465.2	11899.1	10285	10407.5	13875.5	15808.2	15646.5	9658.57	17545.3	9691.5		11926.4	10863.9	11075.2	16333.3		MG1655_rplP_b3313	50S ribosomal protein L16 /// 50S ribosomal subunit protein L16	rplP	1040508 /// 947806	6412 // translation // inferred from electronic annotation	30529 // ribonucleoprotein complex // inferred from electronic annotation /// 5622 // intracellular // inferred from electronic annotation /// 5840 // ribosome // inferred from electronic annotation	19843 // rRNA binding // inferred from electronic annotation /// 3723 // RNA binding // inferred from electronic annotation /// 3735 // structural constituent of ribosome // inferred from electronic annotation /// 49 // tRNA binding // inferred from electronic annotation
1759353_at	61.5332	31.9995	41.666	10.6631	17.9471	22.3283	18.2563	14.7291	18.233	76.621	59.1257	22.4055	18.3073	19.5893		32.7618	18.4379	20.0759	51.3513		CFT073_c0290	hypothetical protein	c0290	1036470	---	---	---
1759354_at	9.76883	6.07258	2.28955	0.890433	4.93723	3.50652	6.15368	3.39307	3.23737	2.12473	5.66493	4.97184	1.76256	1.38092		4.79172	4.35109	3.19671	3.18407		CFT073_yihW_c4824	Hypothetical transcriptional regulator yihW	yihW	1038216	6350 // transcription // inferred from electronic annotation /// 6355 // regulation of transcription, DNA-dependent // inferred from electronic annotation	5622 // intracellular // inferred from electronic annotation	3677 // DNA binding // inferred from electronic annotation /// 3700 // transcription factor activity // inferred from electronic annotation
1759355_s_at	80.3862	116.663	67.9765	108.714	88.5983	91.4406	104.808	116.218	231.875	63.3106	63.6696	89.4058	138.58	123.674		92.4676	104.155	148.318	88.5201		IG_2558919_2559387-r	---	---	---	---	---	---
1759356_at	108.315	96.1844	62.6142	108.148	110.164	98.2953	102.355	107.625	97.078	44.4372	44.0151	104.449	78.7939	96.113		97.0851	102.758	99.2134	55.7487		MG1655_afuC_b0262	CP4-6 prophage; predicted ferric transporter subunit	afuC	947676	15682 // ferric iron transport // inferred from electronic annotation /// 6810 // transport // inferred from electronic annotation /// 6811 // ion transport // inferred from electronic annotation /// 6826 // iron ion transport // inferred from electronic annotation	16020 // membrane // inferred from electronic annotation /// 43190 // ATP-binding cassette (ABC) transporter complex // inferred from electronic annotation /// 5886 // plasma membrane // inferred from electronic annotation	15408 // ferric-transporting ATPase activity // inferred from electronic annotation /// 166 // nucleotide binding // inferred from electronic annotation /// 16787 // hydrolase activity // inferred from electronic annotation /// 16820 // hydrolase activity, acting on acid anhydrides, catalyzing transmembrane movement of substances // inferred from electronic annotation /// 16887 // ATPase activity…
1759357_at	21.3145	20.3811	9.67248	28.4188	26.8067	23.7632	10.4532	11.7002	14.1176	26.3025	14.477	26.4739	18.424	20.6394		21.3187	15.3055	20.4103	19.7345		CFT073_potG_c0988	putrescine transporter ATP-binding subunit	potG	1038426	---	---	---
1759358_s_at	41.609	17.0265	17.8744	24.8076	20.6218	23.0905	21.7085	22.4313	13.9501	16.9849	23.0883	16.6358	12.8772	13.5483		24.3879	22.4101	14.7114	17.6501		CFT073_c1406	hypothetical protein	c1406	1035113	---	---	---
1759359_at	8.07355	6.76521	5.44948	3.74953	0.80427	4.86936	5.11232	5.57695	6.78971	6.66495	6.95039	4.65079	1.30644	1.81503		4.96841	5.18621	4.41851	4.97393		CFT073_ebgA_c3833	cryptic beta-D-galactosidase subunit alpha	ebgA	1039993	---	---	---
1759360_s_at	7.58272	12.6221	44.7816	33.4686	39.895	28.8112	41.3591	46.7076	19.6475	29.0054	16.9606	24.6368	23.1852	17.8665		27.67	38.9593	20.7169	23.0504		IG_1488390_1488889-f	---	---	---	---	---	---
1759361_s_at	0.00126615	1.75848	9.07414	13.2385	14.5678	6.08669	3.17594	2.49442	8.79226	2.20472	3.89464	12.5914	6.87039	10.6006		7.72803	3.91902	10.6614	4.32325		IG_3654371_3654624-f	---	---	---	---	---	---
1759362_s_at	74.8176	298.736	516.91	325.579	325.247	534.559	328.245	280.758	393.954	762.21	905.06	476.924	649.323	635.531		308.258	381.187	502.137	772.198		CFT073_c3925	hypothetical protein	c3925	1040261	---	---	---
1759363_s_at	20.6389	27.9191	25.5775	17.9828	29.1788	18.2249	15.5547	18.6802	29.2245	13.4124	23.7701	37.7078	11.667	35.9819		24.2594	17.4866	34.3047	16.2832		EDL933_Z3626	---	---	---	6350 // transcription // inferred from electronic annotation /// 6355 // regulation of transcription, DNA-dependent // inferred from electronic annotation	5622 // intracellular // inferred from electronic annotation	3677 // DNA binding // inferred from electronic annotation /// 3700 // transcription factor activity // inferred from electronic annotation
1759364_s_at	0.00180885	4.28576	0.00798105	4.66724	2.78209	2.03812	2.51398	6.6301	1.36939	2.34009	0.00247987	5.17434	5.27112	3.23576		2.34897	3.7274	3.25983	2.5379		MG1655_ygeF_b2850	pseudo	ygeF	946823	---	---	---
1759365_s_at	310.579	97.4606	76.8459	49.2891	52.6442	25.2807	90.4041	63.0474	147.146	25.8678	15.3886	241.69	7.00945	313.881		117.364	59.5774	234.239	16.0886		IG_3497253_3497495-f	---	---	---	---	---	---
1759366_at	0.551644	3.72821	4.86887	2.37809	4.15394	6.52959	3.65433	2.60021	6.61265	6.86885	2.16348	5.03575	2.07348	0.00921659		3.13615	4.26138	3.88587	3.70193		CFT073_c4497	Putative glucosidase	c4497	1038509	5975 // carbohydrate metabolic process // inferred from electronic annotation	---	4553 // hydrolase activity, hydrolyzing O-glycosyl compounds // inferred from electronic annotation
1759367_at	14.2585	36.9893	28.2877	54.0963	48.2418	30.4259	43.6322	48.4063	90.0914	32.478	17.8912	48.5235	32.0532	56.0836		36.3747	40.8215	64.8995	27.4741		MG1655_ybgP_b0717	predicted assembly protein	ybgP	945110	7047 // cell wall organization and biogenesis // inferred from electronic annotation	30288 // outer membrane-bounded periplasmic space // inferred from electronic annotation /// 42597 // periplasmic space // inferred from electronic annotation /// 42995 // cell projection // inferred from electronic annotation /// 9289 // fimbrium // inferred from electronic annotation	5515 // protein binding // inferred from electronic annotation
1759368_s_at	994.95	2448.35	2177.78	4306.66	3764.56	3929.31	2409.13	2689.73	3699.79	1548.02	2138.48	2554.64	5107.83	2521.16		2738.46	3009.39	2925.2	2931.44		MG1655_smf_2_b3285	hypothetical protein /// conserved protein	smf	1040488 /// 2847708	9294 // DNA mediated transformation // inferred from electronic annotation	---	---
1759369_at	0.0255266	2.69382	0.00288	4.72795	4.2623	3.02327	3.25963	3.07056	5.9534	9.80805	8.39516	0.00911441	2.48835	0.00333776		2.3425	3.11782	1.98862	6.89718		SAKAI_ECs5422	---	---	---	---	---	---
1759370_s_at	17.4001	107.405	112.348	169.757	160.544	139.376	193.299	173.268	343.342	88.1459	39.8572	127.875	218.072	151.492		113.491	168.648	207.57	115.358		IG_1223131_1223501-r	---	---	---	---	---	---
1759371_s_at	83.1625	29.7148	25.9513	22.8124	14.2149	27.9743	64.8662	23.6531	102.688	31.0204	14.4103	55.5419	45.0758	48.4979		35.1712	38.8312	68.9092	30.1689		IG_1639579_1639878-f	---	---	---	---	---	---
1759372_at	3.26705	0.000698173	1.67626	0.336354	2.03394	0.118262	0.0288031	1.12498	2.49753	10.8464	3.7034	0.481542	0.000816311	0.0882006		1.46286	0.424014	1.02242	4.85021		CFT073_c2471	hypothetical protein	c2471	1037708	9059 // macromolecule biosynthetic process // inferred from electronic annotation	---	287 // magnesium ion binding // inferred from electronic annotation /// 8897 // phosphopantetheinyltransferase activity // inferred from electronic annotation
1759373_s_at	172.514	717.033	1273.03	869.514	971.469	763.976	1055.61	1132.95	937.768	1155.72	908.315	991.054	945.539	919.54		800.711	984.177	949.454	1003.19		IG_1976231_1976541-r	---	---	---	---	---	---
1759374_s_at	2809.33	7940.01	4940.8	3127.42	3704.55	4242.65	2840.92	3611.14	4713.47	13536.5	13339.8	1878.46	10471.4	2087.74		4504.42	3564.9	2893.23	12449.2		MG1655_cyoB_b0431	Ubiquinol oxidase polypeptide I /// cytochrome o ubiquinol oxidase subunit I	cyoB	1036065 /// 945615	15992 // proton transport // inferred from electronic annotation /// 6118 // electron transport // inferred from electronic annotation /// 6810 // transport // inferred from electronic annotation /// 6811 // ion transport // inferred from electronic annotation /// 9060 // aerobic respiration // inferred from electronic annotation	16020 // membrane // inferred from electronic annotation /// 16021 // integral to membrane // inferred from electronic annotation /// 5746 // mitochondrial respiratory chain // inferred from electronic annotation /// 5886 // plasma membrane // inferred from electronic annotation	15078 // hydrogen ion transmembrane transporter activity // inferred from electronic annotation /// 16491 // oxidoreductase activity // inferred from electronic annotation /// 20037 // heme binding // inferred from electronic annotation /// 46872 // metal ion binding // inferred from electronic annotation /// 5506 // iron ion binding // inferred from electronic annotation /// 5507 // copper ion b…
1759375_s_at	0.00101595	0.429336	1.05075	8.84963	3.4676	5.17143	11.3807	6.47514	3.69394	2.40917	0.00502282	3.86731	2.2909	7.05826		2.75967	7.67576	4.87317	1.56837		IG_1214699_1215011-r	---	---	---	---	---	---
1759376_s_at	8441.03	4612.51	3459.56	5990.97	5337.4	4202.38	6560.39	5229.83	7060.44	3672.9	3615.93	11327.5	4547.69	10962.7		5568.29	5330.87	9783.56	3945.51		MG1655_yihD_b3858	Protein yihD /// conserved protein	yihD	1038221 /// 948348	---	---	5515 // protein binding // inferred from physical interaction
1759377_s_at	142.175	28.7441	91.1493	74.5727	73.8192	61.3627	108.612	99.5873	36.772	33.2899	12.5184	24.1965	25.7106	27.1922		82.0921	89.854	29.3869	23.8396		IG_1630310_1631062-r	---	---	---	---	---	---
1759378_s_at	14.6598	16.0401	4.42575	6.07614	5.32491	3.20308	3.80217	5.60412	28.2261	25.2939	8.2023	19.5948	13.5552	23.537		9.30535	4.20313	23.786	15.6838		EDL933_Z1839	---	---	---	---	---	---
1759379_s_at	4249.91	2679.09	2313.39	1886.71	1931.09	1336.76	2187.63	2173.16	2419.06	2809.43	2660.02	1936.76	2046.22	2009.44		2612.04	1899.18	2121.75	2505.23		MG1655_dsbA_b3860	periplasmic protein disulfide isomerase I	dsbA	1036525 /// 948353	45454 // cell redox homeostasis // inferred from electronic annotation	30288 // outer membrane-bounded periplasmic space // inferred from electronic annotation /// 42597 // periplasmic space // inferred from electronic annotation	15035 // protein disulfide oxidoreductase activity // inferred from electronic annotation /// 5515 // protein binding // inferred from physical interaction
1759380_s_at	160.574	118.073	103.429	126.764	125.545	93.3606	82.5801	162.215	80.3144	82.359	71.6049	92.3323	67.7986	105.397		126.877	112.719	92.6814	73.9208		IG_1229624_1229989-f	---	---	---	---	---	---
1759381_s_at	72.1742	177.101	118.257	147.364	146.512	234.063	189.964	143.29	256.01	74.6641	87.8327	162.666	193.514	165.386		132.282	189.106	194.687	118.67		IG_631223_631611-r	---	---	---	---	---	---
1759382_s_at	3341.11	3267.68	3209.19	5104.5	4627	4252.33	3476.84	3768.36	3985.48	3840.36	4927.44	6002.64	5298.36	5693.27		3909.9	3832.51	5227.13	4688.72		MG1655_mrp_b2113	putative ATPase /// antiporter inner membrane protein	mrp	1037967 /// 946627	---	---	166 // nucleotide binding // inferred from electronic annotation /// 5524 // ATP binding // inferred from electronic annotation
1759383_s_at	4688.52	2886.74	6602.66	7286.66	6654.04	6542.56	4494.69	5410.19	1573.35	1709.49	1901.86	5882.52	2209.11	5848.34		5623.72	5482.48	4434.73	1940.15		MG1655_hybD_b2993	predicted maturation element for hydrogenase 2	hybD	1039789 /// 948982	16485 // protein processing // inferred from electronic annotation	---	16151 // nickel ion binding // inferred from electronic annotation /// 16787 // hydrolase activity // inferred from electronic annotation /// 4190 // aspartic-type endopeptidase activity // inferred from electronic annotation /// 46872 // metal ion binding // inferred from electronic annotation /// 8047 // enzyme activator activity // inferred from electronic annotation /// 8233 // peptidase acti…
1759384_s_at	674.087	1089.87	735.238	734.094	759.887	610.66	460.538	583.347	862.336	762.5	830.249	529.068	619.19	483.888		798.634	551.515	625.097	737.313		MG1655_creB_b4398	DNA-binding response regulator CreB /// DNA-binding response regulator in two-component regulatory system with CreC	creB	1036841 /// 948922	160 // two-component signal transduction system (phosphorelay) // inferred from electronic annotation /// 6350 // transcription // inferred from electronic annotation /// 6355 // regulation of transcription, DNA-dependent // inferred from electronic annotation	5737 // cytoplasm // inferred from electronic annotation	156 // two-component response regulator activity // inferred from electronic annotation /// 3677 // DNA binding // inferred from electronic annotation
1759385_s_at	5.8459	1.53081	1.04319	4.76782	4.00035	6.43406	7.64126	4.87215	7.16371	7.4808	5.66094	8.64814	10.8933	5.70179		3.43761	6.31582	7.17121	8.01169		EDL933_Z0898	---	---	---	---	---	---
1759386_x_at	1162.93	453.82	283.577	1740.35	860.919	1254.92	3160.34	1024.21	888.57	359.163	263.123	1538.82	3931.1	1044.23		900.32	1813.16	1157.21	1517.79		EDL933_hisL_Z3180	---	---	---	105 // histidine biosynthetic process // inferred from electronic annotation /// 8652 // amino acid biosynthetic process // inferred from electronic annotation	---	---
1759387_s_at	2239.15	4597.82	3714.07	3214.34	3521.61	3292.28	2234.95	2755.94	3612.18	4034.22	4241.36	4486.37	2786.77	4304.83		3457.4	2761.06	4134.46	3687.45		MG1655_rfaF_b3620	ADP-heptose:LPS heptosyltransferase II	rfaF	1038150 /// 948135	8152 // metabolic process // inferred from electronic annotation /// 9103 // lipopolysaccharide biosynthetic process // inferred from electronic annotation	---	16740 // transferase activity // inferred from electronic annotation /// 16757 // transferase activity, transferring glycosyl groups // inferred from electronic annotation
1759388_at	3.2388	3.50085	10.8527	17.9419	21.3698	29.3684	13.5681	9.37402	16.2215	5.49536	18.0418	17.4869	74.1573	21.786		11.3808	17.4369	18.4981	32.5648		CFT073_c4656	hypothetical protein	c4656	1040238	---	---	---
1759389_s_at	2549.28	3683.91	2316.93	3284.59	3366.9	2426.99	1937.01	2254.68	2005.69	1169.17	1281.48	1497.27	1054.97	1539.11		3040.32	2206.23	1680.69	1168.54		MG1655_mtlR_b3601	mannitol repressor protein /// DNA-binding repressor	mtlR	1037649 /// 948116	6350 // transcription // inferred from electronic annotation /// 6355 // regulation of transcription, DNA-dependent // inferred from electronic annotation	---	3677 // DNA binding // inferred from electronic annotation
1759390_s_at	37.0266	28.4961	28.8883	55.9227	46.5093	37.8177	28.2977	29.9739	21.8857	12.5679	23.2872	34.5492	18.0661	28.4727		39.3686	32.0298	28.3025	17.9737		MG1655_yahE_b0319	Hypothetical protein yahE /// predicted protein	yahE	1036253 /// 947134	---	---	---
1759391_s_at	23.9326	23.2691	19.3675	3.81429	1.65817	0.0253119	7.21148	11.4441	33.5466	90.9206	41.0289	17.5317	33.4216	17.6377		14.4083	6.22697	22.9053	55.1237		IG_3713910_3714175-f	---	---	---	---	---	---
1759392_at	8.4064	18.1473	12.7047	9.71168	14.7644	12.4723	7.60255	19.1308	15.4688	27.4293	19.281	6.51875	9.52111	7.93154		12.7469	13.0686	9.97303	18.7438		J01773	---	---	---	0006118 // electron transport // inferred from electronic annotation /// 0006730 // one-carbon compound metabolic process // inferred from electronic annotation /// 0015979 // photosynthesis // inferred from electronic annotation /// 0031427 // response to methotrexate // inferred from electronic annotation /// 0042493 // response to drug // inferred from electronic annotation /// 0046677 // resp…	0009536 // plastid // inferred from electronic annotation	0003824 // catalytic activity // inferred from electronic annotation /// 0004146 // dihydrofolate reductase activity // inferred from electronic annotation /// 0016491 // oxidoreductase activity // inferred from electronic annotation
1759393_s_at	2862.21	1791.88	2462.74	1673.02	1718.89	1518.38	1869.64	2080.05	1308.41	2785.3	2773.34	2393.08	1075.56	2513.23		2101.75	1822.69	2071.57	2211.4		MG1655_b2527	co-chaperone HscB /// DnaJ-like molecular chaperone specific for IscU	hscB	1038740 /// 946995	6457 // protein folding // inferred from electronic annotation	---	31072 // heat shock protein binding // inferred from electronic annotation /// 51087 // chaperone binding // inferred from electronic annotation /// 5515 // protein binding // inferred from electronic annotation /// 5515 // protein binding // inferred from physical interaction
1759394_s_at	92.3445	13.0829	13.0519	19.9565	16.5799	12.8582	10.5813	11.5	14.613	12.8507	22.4731	16.4422	12.8088	12.2733		31.0031	11.6465	14.4428	16.0442		EDL933_Z1212	---	---	---	---	---	---
1759395_s_at	521.723	1377.65	1099.82	1773.38	1912.04	4034.68	1699.44	1908.91	763.37	1902.34	1877.59	335.337	2708.65	342.906		1336.92	2547.68	480.538	2162.86		MG1655_dppA_b3544	Periplasmic dipeptide transport protein precursor /// dipeptide transporter	dppA	1037335 /// 948062	15031 // protein transport // inferred from electronic annotation /// 6810 // transport // inferred from electronic annotation /// 6857 // oligopeptide transport // inferred from electronic annotation /// 6935 // chemotaxis // inferred from electronic annotation	42597 // periplasmic space // inferred from electronic annotation	15198 // oligopeptide transporter activity // inferred from electronic annotation /// 5215 // transporter activity // inferred from electronic annotation
1759396_at	123.034	60.0315	31.6445	26.8616	36.3815	24.2465	37.6873	42.3458	28.4512	57.7066	63.6572	32.8711	33.2911	30.5092		55.5905	34.7599	30.6105	51.5516		CFT073_ydbK_c1823	Probable pyruvate-flavodoxin oxidoreductase	ydbK	1035626	6118 // electron transport // inferred from electronic annotation /// 8152 // metabolic process // inferred from electronic annotation	---	16491 // oxidoreductase activity // inferred from electronic annotation /// 16903 // oxidoreductase activity, acting on the aldehyde or oxo group of donors // inferred from electronic annotation /// 30976 // thiamin pyrophosphate binding // inferred from electronic annotation /// 3824 // catalytic activity // inferred from electronic annotation /// 46872 // metal ion binding // inferred from elec…
1759397_at	8.94098	13.2182	7.53379	7.73021	10.9762	5.69218	0.084167	4.51358	7.53138	21.4965	20.4654	5.36918	1.36195	1.06931		9.67988	3.42998	4.65662	14.4413		CFT073_ycjW_c1792	Hypothetical transcriptional regulator ycjW	ycjW	1035578	6350 // transcription // inferred from electronic annotation /// 6355 // regulation of transcription, DNA-dependent // inferred from electronic annotation	5622 // intracellular // inferred from electronic annotation	3677 // DNA binding // inferred from electronic annotation /// 3700 // transcription factor activity // inferred from electronic annotation
1759398_s_at	0.00153299	1.31308	2.6439	0.189394	0.832793	2.29998	3.38968	3.17253	2.73174	0.809241	2.59421	0.469504	1.93528	3.28304		0.99614	2.95406	2.16143	1.77958		EDL933_Z3348	---	---	---	---	---	---
1759399_s_at	2716.5	1990.09	1883.47	1518.84	1591.12	1409.39	1410.02	1564.73	1050.25	1603.03	1605.12	1625.49	988.826	1651.81		1940	1461.38	1442.51	1398.99		MG1655_yfiH_b2593	hypothetical protein /// conserved protein	yfiH	1038842 /// 947089	---	---	---
1759400_s_at	126.425	68.8937	47.3254	54.1893	56.962	47.0287	66.2931	63.6149	117.602	72.0136	65.9764	95.2591	46.9665	108.823		70.7591	58.9789	107.228	61.6522		MG1655_yehR_b2123	Hypothetical lipoprotein yehR precursor /// conserved protein	yehR	1037987 /// 949023	---	16020 // membrane // inferred from electronic annotation /// 5886 // plasma membrane // inferred from electronic annotation	---
1759401_at	697.882	238.175	198.851	67.1747	96.1436	38.15	24.6444	42.8342	212.401	98.0427	311.553	52.2435	66.5679	46.3374		259.645	35.2095	103.661	158.721		CFT073_c0428	hypothetical protein	c0428	1038753	6350 // transcription // inferred from electronic annotation /// 6355 // regulation of transcription, DNA-dependent // inferred from electronic annotation	5622 // intracellular // inferred from electronic annotation	3677 // DNA binding // inferred from electronic annotation /// 3700 // transcription factor activity // inferred from electronic annotation /// 43565 // sequence-specific DNA binding // inferred from electronic annotation
1759402_s_at	18.7534	15.2102	2.59982	9.61101	12.1849	9.63108	9.5183	4.21954	3.66116	1.2094	13.7812	9.29271	14.5434	10.1926		11.6719	7.78964	7.71549	9.84467		EDL933_Z5113	---	---	---	9405 // pathogenesis // inferred from electronic annotation	---	---
1759403_s_at	6.20617	5.45928	7.81689	5.53996	2.07533	3.26332	0.902265	1.74418	5.41664	6.01712	4.52233	5.97574	4.39608	4.73316		5.41952	1.96992	5.37518	4.97851		CFT073_c0348	hypothetical protein	c0348 /// c1209	1040030 /// 1040378	---	---	---
1759404_s_at	48.89	40.957	34.4788	20.9039	25.9796	19.5694	22.9074	10.5839	41.7795	61.6896	70.565	28.0744	17.8071	30.8803		34.2419	17.6869	33.5781	50.0206		CFT073_c1463	hypothetical protein	c1463	1035186	---	---	---
1759405_s_at	0.00517267	6.71933	0.00698948	1.66403	3.54342	8.19056	2.96027	5.21172	51.5642	50.5432	30.4176	108.118	47.1465	134.7		2.38779	5.45418	98.1272	42.7024		IG_263232_263479-f	---	---	---	---	---	---
1759406_s_at	7.90922	6.8537	11.4246	7.4429	6.66879	8.50301	2.81508	7.86708	14.6338	15.2351	13.8624	8.74016	6.15928	11.7881		8.05985	6.39505	11.7207	11.7523		EDL933_speF_Z0839	---	---	---	6520 // amino acid metabolic process // inferred from electronic annotation	5737 // cytoplasm // inferred from electronic annotation	16831 // carboxy-lyase activity // inferred from electronic annotation /// 30170 // pyridoxal phosphate binding // inferred from electronic annotation /// 3824 // catalytic activity // inferred from electronic annotation
1759407_s_at	18.7158	31.2504	50.7422	53.7328	53.4058	80.3544	60.69	67.0711	159.965	43.1497	45.6454	153.359	62.5139	176.859		41.5694	69.3719	163.394	50.4363		MG1655_yhbX_b3173	Outer-membrane protein yhbX precursor /// predicted hydrolase, inner membrane	yhbX	1040270 /// 947711	8152 // metabolic process // inferred from electronic annotation	16020 // membrane // inferred from electronic annotation /// 16021 // integral to membrane // inferred from electronic annotation /// 5886 // plasma membrane // inferred from electronic annotation	8484 // sulfuric ester hydrolase activity // inferred from electronic annotation
1759408_s_at	158.002	312.762	246.35	298.824	314.762	493.783	483.945	547.257	346.266	505.775	373.007	277.785	536.455	259.293		266.14	508.328	294.448	471.746		MG1655_b0825	fructose-6-phosphate aldolase /// fructose-6-phosphate aldolase 1	fsaA /// mipB	1037976 /// 945449	5975 // carbohydrate metabolic process // inferred from electronic annotation /// 6000 // fructose metabolic process // inferred from electronic annotation /// 8152 // metabolic process // inferred from electronic annotation	5737 // cytoplasm // inferred from electronic annotation	16829 // lyase activity // inferred from electronic annotation /// 16832 // aldehyde-lyase activity // inferred from electronic annotation /// 3824 // catalytic activity // inferred from electronic annotation
1759409_s_at	4.06735	2.8168	0.150263	2.30376	5.55746	7.87199	2.57859	1.54276	6.43055	0.00118306	1.07766	3.47067	6.42359	6.4314		2.97913	3.99778	5.44421	2.50081		EDL933_Z2241	---	---	---	---	---	5515 // protein binding // inferred from electronic annotation
1759410_s_at	200.896	140.49	176.843	139.63	123.972	342.979	265.448	341.071	44.5651	151.272	189.714	66.9242	78.6704	59.5641		156.366	316.499	57.0178	139.885		CFT073_eutE_c2980	Ethanolamine utilization protein eutE /// predicted aldehyde dehydrogenase, ethanolamine utilization protein	eutE	1038626 /// 946943	8152 // metabolic process // inferred from electronic annotation	---	16491 // oxidoreductase activity // inferred from electronic annotation
1759411_at	995.318	655.582	533.603	427.863	400.885	417.838	401.418	487.796	564.405	472.022	446.085	568.154	384.468	519.85		602.65	435.684	550.803	434.192		MG1655_hrpB_b0148	predicted ATP-dependent helicase	hrpB	944845	---	---	---
1759412_at	6.99261	4.27288	9.64874	8.99697	5.76562	8.51463	3.14248	2.07591	5.79396	8.9158	4.26276	9.69971	9.3088	12.6198		7.13537	4.57767	9.37115	7.49579		CFT073_sfaD_c1240	Putative minor F1C fimbrial subunit precursor	sfaD	1036876	7155 // cell adhesion // inferred from electronic annotation	9289 // fimbrium // inferred from electronic annotation	---
1759413_at	1.04038	44.6123	39.4988	43.4841	33.8011	38.7542	23.5766	19.9308	12.188	12.3351	17.8535	19.1985	16.6903	17.385		32.4873	27.4205	16.2572	15.6263		CFT073_cysU_c2958	sulfate/thiosulfate transporter subunit	cysU	1038594	6810 // transport // inferred from electronic annotation /// 8272 // sulfate transport // inferred from electronic annotation	16020 // membrane // inferred from electronic annotation /// 16021 // integral to membrane // inferred from electronic annotation /// 9276 // 1-2nm peptidoglycan-based cell wall // inferred from electronic annotation	15116 // sulfate transmembrane transporter activity // inferred from electronic annotation /// 15563 // uptake transmembrane transporter activity // inferred from electronic annotation /// 5215 // transporter activity // inferred from electronic annotation
1759414_s_at	1516.08	2616.75	2014.12	2462.75	2293.79	2270.04	1786.85	1922.55	3291.58	1799.51	1575.28	2118.76	2137.34	2056.76		2180.7	1993.15	2489.03	1837.38		MG1655_chpR_b2783	antitoxin of the ChpA-ChpR toxin-antitoxin system	chpR	947245	---	---	3677 // DNA binding // inferred from electronic annotation
1759415_at	3.0647	11.3845	6.8259	2.80055	4.65905	6.59955	6.97821	4.1102	7.66196	0.00248398	0.225327	3.505	4.05059	7.16832		5.74693	5.89599	6.11176	1.42613		EDL933_Z6017	---	---	---	6313 // transposition, DNA-mediated // inferred from electronic annotation	---	3677 // DNA binding // inferred from electronic annotation /// 4803 // transposase activity // inferred from electronic annotation
1759416_s_at	0.00320974	0.000580055	0.000876262	1.89314	0.00181762	0.788667	3.80499	0.0379454	0.00118199	0.00333563	1.84355	0.000521857	1.04007	0.000821757		0.379926	1.54387	0.000841868	0.962316		EDL933_Z3347	---	---	---	---	---	---
1759417_at	2.52159	1.8101	7.25759	5.0327	3.89866	4.25186	9.26615	9.33567	51.145	3.50438	1.95402	10.8259	1.26316	3.78155		4.10413	7.6179	21.9175	2.24052		MG1655_b4017	ankyrin repeat protein, function unknown	arpA	944933	---	---	---
1759418_at	42.6839	63.5355	64.9077	88.4918	80.0775	59.1111	74.7708	77.7977	89.5554	73.035	79.3588	68.928	80.6321	64.6583		67.9393	70.5599	74.3806	77.6753		MG1655_ydaS_b1357	Rac prophage; predicted DNA-binding transcriptional regulator	ydaS	945923	---	---	3677 // DNA binding // inferred from electronic annotation
1759419_at	102.648	48.6861	47.2467	48.628	47.2837	34.0355	39.2279	33.8184	54.0577	75.083	51.6755	48.0275	54.374	45.0317		58.8984	35.6939	49.039	60.3775		CFT073_yadK_c0167	Protein yadK	yadK	1039659	---	---	---
1759420_s_at	2.38526	2.16589	3.67019	2.6684	3.78452	4.1486	4.13553	2.49986	4.08907	5.10457	0.00680887	4.45699	0.00347665	7.4249		2.93485	3.59466	5.32365	1.70495		EDL933_Z3314	---	---	---	---	---	---
1759421_s_at	13603.4	10468.7	9395.91	9856.36	9790.2	7977.25	11300.7	9625.83	10743	9726.17	9167.74	11025.5	7503.46	11339.3		10622.9	9634.59	11035.9	8799.12		MG1655_slyB_b1641	Outer membrane lipoprotein slyB precursor /// outer membrane lipoprotein	slyB	1036133 /// 946801	---	16020 // membrane // inferred from electronic annotation /// 19867 // outer membrane // inferred from electronic annotation /// 9279 // cell outer membrane // inferred from electronic annotation	---
1759422_at	0.00248754	1.77648	0.415812	1.51033	4.44994	2.43236	0.431601	1.87807	5.8527	4.43383	1.27073	2.16643	1.36132	1.34498		1.63101	1.58068	3.12137	2.35529		CFT073_yjdB_c5119	predicted metal dependent hydrolase	yjdB	1037911	8152 // metabolic process // inferred from electronic annotation	16021 // integral to membrane // inferred from electronic annotation	8484 // sulfuric ester hydrolase activity // inferred from electronic annotation
1759423_x_at	26.5946	33.2425	19.0916	37.4106	26.4552	27.8039	15.8665	21.6434	26.6493	21.2512	35.5151	32.6379	26.5648	27.2446		28.5589	21.7712	28.844	27.777		EDL933_Z1346	---	---	---	---	---	---
1759424_at	7.78155	12.6953	1.7259	5.10849	5.07081	4.55295	3.92791	7.54911	6.40363	22.8748	15.7737	6.05523	1.73553	4.91733		6.4764	5.34333	5.79206	13.4614		CFT073_c3407	Beta-cystathionase	c3407	1039276	9058 // biosynthetic process // inferred from electronic annotation	---	16769 // transferase activity, transferring nitrogenous groups // inferred from electronic annotation /// 16847 // 1-aminocyclopropane-1-carboxylate synthase activity // inferred from electronic annotation /// 30170 // pyridoxal phosphate binding // inferred from electronic annotation /// 3824 // catalytic activity // inferred from electronic annotation
1759425_s_at	3674.92	3105.1	4866.02	2297.06	2883.4	3834.3	2939.47	4185.16	2654.34	3373.6	4013.66	3363.72	1815.93	4198.79		3365.3	3652.98	3405.62	3067.73		MG1655_pcnB_b0143	poly(A) polymerase I	pcnB	947318	6276 // plasmid maintenance // inferred from electronic annotation /// 6350 // transcription // inferred from electronic annotation /// 6378 // mRNA polyadenylation // inferred from electronic annotation /// 6396 // RNA processing // inferred from electronic annotation /// 6397 // mRNA processing // inferred from electronic annotation	---	16740 // transferase activity // inferred from electronic annotation /// 16779 // nucleotidyltransferase activity // inferred from electronic annotation /// 3723 // RNA binding // inferred from electronic annotation /// 4652 // polynucleotide adenylyltransferase activity // inferred from electronic annotation
1759426_at	20.2935	45.5773	66.0457	97.9444	79.6755	72.132	65.1449	103.019	172.125	22.5766	8.00933	73.0608	42.7623	90.9898		61.9073	80.0988	112.059	24.4494		MG1655_yfjM_b2629	CP4-57 prophage; predicted protein	yfjM	947108	---	---	---
1759427_s_at	203.196	95.3057	164.15	101.012	92.4112	108.29	148.196	125.274	235.296	23.1828	32.6106	78.6099	72.8031	66.4123		131.215	127.253	126.773	42.8655		CFT073_c1089	hypothetical protein	c1089	1038894	---	---	---
1759428_s_at	2213.87	454.972	2249.76	1397.83	1396.66	1356.6	1706.96	1759.66	435.052	703.198	664.778	1932.23	307.707	1994.44		1542.62	1607.74	1453.91	558.561		MG1655_b2195	Thiol:disulfide interchange protein dsbE /// periplasmic thioredoxin of cytochrome c-type biogenesis	ccmG /// dsbE	1038141 /// 949073	17004 // cytochrome complex assembly // inferred from electronic annotation /// 45454 // cell redox homeostasis // inferred from electronic annotation /// 6118 // electron transport // inferred from electronic annotation	16020 // membrane // inferred from electronic annotation /// 16021 // integral to membrane // inferred from electronic annotation /// 30288 // outer membrane-bounded periplasmic space // inferred from electronic annotation /// 5886 // plasma membrane // inferred from electronic annotation	15036 // disulfide oxidoreductase activity // inferred from electronic annotation /// 16491 // oxidoreductase activity // inferred from electronic annotation /// 9055 // electron carrier activity // inferred from electronic annotation
1759429_s_at	781.358	3048.72	1070.62	1291.95	1172.06	1247.12	846.828	976.973	3180.49	2480.06	2793.22	1779.58	2545.9	1858.37		1472.94	1023.64	2272.82	2606.39		MG1655_feoB_b3409	ferrous iron transport protein B /// fused ferrous iron transporter, protein B: GTP-binding protein/membrane protein	feoB	1036786 /// 947919	15684 // ferrous iron transport // inferred from electronic annotation /// 6810 // transport // inferred from electronic annotation /// 6811 // ion transport // inferred from electronic annotation /// 6826 // iron ion transport // inferred from electronic annotation	16020 // membrane // inferred from electronic annotation /// 16021 // integral to membrane // inferred from electronic annotation /// 5622 // intracellular // inferred from electronic annotation /// 5886 // plasma membrane // inferred from electronic annotation /// 9276 // 1-2nm peptidoglycan-based cell wall // inferred from electronic annotation	15093 // ferrous iron transmembrane transporter activity // inferred from electronic annotation /// 166 // nucleotide binding // inferred from electronic annotation /// 1882 // nucleoside binding // inferred from electronic annotation /// 5506 // iron ion binding // inferred from electronic annotation /// 5525 // GTP binding // inferred from electronic annotation
1759430_s_at	2658.72	2315.33	1661.63	2679.15	2259.65	1607.45	1729.95	1837.48	2251.21	1059.67	1122.67	2762.99	1016.41	2567.01		2314.9	1724.96	2527.07	1066.25		MG1655_yigB_b3812	predicted hydrolase	yigB	1038182 /// 948357	8152 // metabolic process // inferred from electronic annotation	---	16787 // hydrolase activity // inferred from electronic annotation /// 3824 // catalytic activity // inferred from electronic annotation /// 8967 // phosphoglycolate phosphatase activity // inferred from electronic annotation
1759431_s_at	2503.73	3795.76	1876.83	3432.75	3414.14	2832.67	1874.91	2221.31	1099.4	1796.2	1958.49	730.35	2073.22	745.434		3004.64	2309.63	858.394	1942.64		CFT073_mtlA_c4416	PTS system, mannitol-specific IIABC component /// fused mannitol-specific PTS enzymes: IIA components/IIB components/IIC components	mtlA	1037930 /// 948118	6810 // transport // inferred from electronic annotation /// 8643 // carbohydrate transport // inferred from electronic annotation /// 9401 // phosphoenolpyruvate-dependent sugar phosphotransferase system // inferred from electronic annotation	16020 // membrane // inferred from electronic annotation /// 16021 // integral to membrane // inferred from electronic annotation /// 5886 // plasma membrane // inferred from electronic annotation	16740 // transferase activity // inferred from electronic annotation /// 5215 // transporter activity // inferred from electronic annotation /// 5351 // sugar:hydrogen ion symporter activity // inferred from electronic annotation /// 5515 // protein binding // inferred from physical interaction /// 8982 // protein-N(PI)-phosphohistidine-sugar phosphotransferase activity // inferred from electroni…
1759432_s_at	1107.08	1527.26	1045.26	1226.31	1248.12	1253.47	951.394	1303.62	2205.04	2081.48	2308.65	1403.48	1321.8	1378.84		1230.81	1169.49	1662.45	1903.98		MG1655_tesB_b0452	acyl-CoA thioesterase II	tesB	1040477 /// 945074	6637 // acyl-CoA metabolic process // inferred from electronic annotation	---	16291 // acyl-CoA thioesterase activity // inferred from electronic annotation /// 16787 // hydrolase activity // inferred from electronic annotation
1759433_s_at	5091	4183.73	3473.01	5006.5	4532.3	4563.64	5385.04	4460.47	3727.4	2867.9	2867.07	4515.72	3369.18	4475.7		4457.31	4803.05	4239.61	3034.72		IG_931274_931817-f	---	---	---	---	---	---
1759434_s_at	99.7264	264.087	199.09	297.283	338.068	221.352	182.298	197.316	287.6	153.964	186.466	242.782	260.393	230.485		239.651	200.322	253.622	200.274		MG1655_ilvH_b0078	acetolactate synthase 3 regulatory subunit /// acetolactate synthase III, thiamin-dependent, small subunit	ilvH	1035721 /// 947267	8152 // metabolic process // inferred from electronic annotation /// 8652 // amino acid biosynthetic process // inferred from electronic annotation /// 9082 // branched chain family amino acid biosynthetic process // inferred from electronic annotation	---	16597 // amino acid binding // inferred from electronic annotation /// 16740 // transferase activity // inferred from electronic annotation /// 3984 // acetolactate synthase activity // inferred from electronic annotation
1759435_at	441.932	371.318	313.58	341.842	338.601	283.395	326.011	365.176	645.986	332.364	288.101	368.816	282.765	407.658		361.455	324.861	474.153	301.077		MG1655_yieH_b3715	predicted hydrolase	yieH	948232	8152 // metabolic process // inferred from electronic annotation	---	16787 // hydrolase activity // inferred from electronic annotation /// 3824 // catalytic activity // inferred from electronic annotation /// 8967 // phosphoglycolate phosphatase activity // inferred from electronic annotation
1759436_at	13.4324	24.0441	18.6209	29.3692	18.6174	17.2961	24.894	22.0418	32.7172	4.92515	0.93272	22.6172	15.7136	22.4012		20.8168	21.4106	25.9119	7.1905		CFT073_c5132	hypothetical protein	c5132	1037721	---	---	---
1759437_s_at	612.955	424.207	575.462	426.448	427.139	494.627	403.009	559.59	365.5	606.587	730.84	399.086	570.676	434.963		493.242	485.742	399.85	636.034		MG1655_nfrA_b0568	bacteriophage N4 receptor, outer membrane subunit	nfrA	1040198 /// 944741	46718 // entry of virus into host cell // inferred from electronic annotation /// 9597 // detection of virus // inferred from electronic annotation	16020 // membrane // inferred from electronic annotation /// 19867 // outer membrane // inferred from electronic annotation /// 9279 // cell outer membrane // inferred from electronic annotation	4872 // receptor activity // inferred from electronic annotation /// 5488 // binding // inferred from electronic annotation
1759438_s_at	4537.98	8451.51	7658.68	8038.75	8380.84	8640.58	6968.5	7484.8	9485.91	10762.3	10558.3	11202	9525.08	11122.6		7413.55	7697.96	10603.5	10281.9		MG1655_nuoA_b2288	NADH dehydrogenase subunit A /// NADH:ubiquinone oxidoreductase, membrane subunit A	nuoA	1038370 /// 946764	6120 // mitochondrial electron transport, NADH to ubiquinone // inferred from electronic annotation	16020 // membrane // inferred from electronic annotation /// 16021 // integral to membrane // inferred from electronic annotation /// 5886 // plasma membrane // inferred from electronic annotation	16491 // oxidoreductase activity // inferred from electronic annotation /// 48038 // quinone binding // inferred from electronic annotation /// 50136 // NADH dehydrogenase (quinone) activity // inferred from electronic annotation /// 8137 // NADH dehydrogenase (ubiquinone) activity // inferred from electronic annotation
1759439_at	74.8547	106.605	119.09	155.986	72.8903	92.983	269.077	256.589	491.567	57.5406	42.037	234.954	100.723	283.174		105.885	206.216	336.565	66.767		MG1655_ryhB_b4451	Regulatory sRNA mediating positive Fur regulon response; requires Hfq for function; global iron regulator; degraded by RNase E when bound to target	ryhB	2847761	---	---	---
1759440_at	63.2077	57.6786	226.102	165.919	176.658	148.445	188.724	212.889	162.087	296.298	148.631	67.0297	63.6236	97.4604		137.913	183.353	108.859	169.518		MG1655_b1451	predicted iron outer membrane transporter	yncD	946015	6810 // transport // inferred from electronic annotation	16020 // membrane // inferred from electronic annotation /// 19867 // outer membrane // inferred from electronic annotation /// 9279 // cell outer membrane // inferred from electronic annotation	4872 // receptor activity // inferred from electronic annotation /// 5215 // transporter activity // inferred from electronic annotation
1759441_s_at	25.479	23.4087	11.6288	9.65983	11.8661	10.952	22.0201	16.2863	11.9476	10.2134	12.0389	9.0109	9.71586	9.48981		16.4085	16.4195	10.1494	10.6561		IG_259325_259611-r	---	---	---	---	---	---
1759442_at	2.30794	12.9568	18.9306	13.7096	14.037	29.2427	28.7541	26.7573	35.3195	6.1828	2.95186	15.4629	22.197	16.119		12.3884	28.2514	22.3004	10.4439		CFT073_ybdO_c0691	Hypothetical transcriptional regulator ybdO	ybdO	1035717	6350 // transcription // inferred from electronic annotation /// 6355 // regulation of transcription, DNA-dependent // inferred from electronic annotation	---	3677 // DNA binding // inferred from electronic annotation /// 3700 // transcription factor activity // inferred from electronic annotation
1759443_s_at	8.79888	8.27412	0.942036	8.82262	3.73623	4.90212	5.63805	12.1692	2.4029	1.79772	3.98473	7.36347	9.50717	5.37239		6.11478	7.56979	5.04625	5.09654		EDL933_manC_Z3195	---	---	---	5976 // polysaccharide metabolic process // inferred from electronic annotation /// 9058 // biosynthetic process // inferred from electronic annotation /// 9103 // lipopolysaccharide biosynthetic process // inferred from electronic annotation	---	16740 // transferase activity // inferred from electronic annotation /// 16779 // nucleotidyltransferase activity // inferred from electronic annotation /// 8928 // mannose-1-phosphate guanylyltransferase (GDP) activity // inferred from electronic annotation
1759444_at	214.727	176.571	163.336	131.585	154.921	125.873	133.198	94.8555	111.121	160.694	284.811	149.667	116.065	150.149		168.228	117.975	136.979	187.19		CFT073_c3243	hypothetical protein	c3243	1039013	---	---	3824 // catalytic activity // inferred from electronic annotation
1759445_s_at	4352.6	5607.47	7286.27	12736.3	11026.8	13861.2	10134.1	10817.1	5478.9	5529.55	5394.59	9816.61	9995.43	10011.8		8201.89	11604.1	8435.77	6973.19		MG1655_b2997	hydrogenase 2 small subunit /// hydrogenase 2, small subunit	c3734 /// hybO	1039794 /// 945902	6118 // electron transport // inferred from electronic annotation /// 6120 // mitochondrial electron transport, NADH to ubiquinone // inferred from electronic annotation	16020 // membrane // inferred from electronic annotation /// 42597 // periplasmic space // inferred from electronic annotation /// 5886 // plasma membrane // inferred from electronic annotation /// 9375 // ferredoxin hydrogenase complex // inferred from electronic annotation	16491 // oxidoreductase activity // inferred from electronic annotation /// 33748 // hydrogenase (acceptor) activity // inferred from electronic annotation /// 46872 // metal ion binding // inferred from electronic annotation /// 51536 // iron-sulfur cluster binding // inferred from electronic annotation /// 51538 // 3 iron, 4 sulfur cluster binding // inferred from electronic annotation /// 5153…
1759446_s_at	1415.62	677.692	606.105	834.106	851.804	704.429	813.938	881.95	530.695	499.157	495.257	923.39	570.143	1001.65		877.066	800.106	818.579	521.519		EDL933_Z5485	rhsC element core protein RshC /// rhsB element core protein RshB /// rhsA element core protein RshA	rhsA /// rhsB /// rhsC	945306 /// 947994 /// 948120	---	16020 // membrane // inferred from electronic annotation /// 16021 // integral to membrane // inferred from electronic annotation	5515 // protein binding // inferred from physical interaction
1759447_s_at	53.6143	55.6072	50.3086	36.6409	37.9055	29.7565	36.1664	37.5637	21.9524	7.68297	3.87225	9.55476	3.6985	10.4398		46.8153	34.4955	13.9823	5.08457		IG_3497253_3497495-r	---	---	---	---	---	---
1759448_at	22.4589	18.0996	7.97373	9.39433	11.3881	9.47004	5.95239	4.1253	9.37795	27.0777	12.5387	14.7412	2.16098	13.55		13.8629	6.51591	12.5564	13.9258		CFT073_ybeW_c2164	Chaperone protein hscC	ybeW	1036600	---	---	166 // nucleotide binding // inferred from electronic annotation /// 5524 // ATP binding // inferred from electronic annotation
1759449_at	425.769	521.599	314.41	374.871	337.595	362.629	359.371	250.313	590.782	434.12	312.099	460.07	533.334	392.758		394.849	324.104	481.203	426.518		CFT073_ygiE_c3789	zinc transporter ZupT	ygiE	1039929	30001 // metal ion transport // inferred from electronic annotation /// 6810 // transport // inferred from electronic annotation /// 6811 // ion transport // inferred from electronic annotation /// 6829 // zinc ion transport // inferred from electronic annotation	16020 // membrane // inferred from electronic annotation /// 16021 // integral to membrane // inferred from electronic annotation /// 5886 // plasma membrane // inferred from electronic annotation	46873 // metal ion transmembrane transporter activity // inferred from electronic annotation /// 8270 // zinc ion binding // inferred from electronic annotation
1759450_s_at	19.9989	12.6134	10.0605	10.6436	11.7852	7.1618	7.00139	10.4611	13.1623	21.7989	10.6756	8.68483	5.02968	7.09658		13.0203	8.2081	9.64789	12.5014		EDL933_Z4340	hypothetical protein	c0259	1036557	---	---	---
1759451_s_at	6.86883	20.6522	45.2438	28.5177	35.7878	40.3852	44.3734	51.8416	55.0897	21.7112	23.3158	41.1078	39.5467	51.3594		27.4141	45.5334	49.1856	28.1912		MG1655_yjfZ_b4204	predicted protein	yjfZ	948719	---	16020 // membrane // inferred from electronic annotation /// 16021 // integral to membrane // inferred from electronic annotation	5515 // protein binding // inferred from physical interaction
1759452_at	10.6654	12.8113	8.11635	7.15182	8.64385	8.70611	6.73552	5.87904	5.0288	23.603	18.2301	9.93004	14.1766	10.289		9.47773	7.10689	8.41593	18.6699		CFT073_c2498	hypothetical protein	c2498	1037758	---	---	---
1759453_at	18.737	23.9208	10.5469	18.8402	15.3006	14.7896	6.56982	8.08113	15.1599	16.4546	22.7341	21.1068	13.0513	17.5064		17.4691	9.81353	17.9244	17.4134		CFT073_c4484	Putative aldolase	c4484	1038302	6096 // glycolysis // inferred from electronic annotation /// 8152 // metabolic process // inferred from electronic annotation	---	3824 // catalytic activity // inferred from electronic annotation /// 4332 // fructose-bisphosphate aldolase activity // inferred from electronic annotation /// 8270 // zinc ion binding // inferred from electronic annotation
1759454_s_at	38.5041	80.5048	58.4655	57.3807	65.788	59.3335	57.406	55.6747	64.6658	79.836	64.7281	47.202	53.4852	44.6909		60.1286	57.4714	52.1862	66.0164		MG1655_b0514	glycerate kinase II	glxK /// ybbZ	1036043 /// 945129	31388 // organic acid phosphorylation // inferred from electronic annotation	---	16301 // kinase activity // inferred from electronic annotation /// 16740 // transferase activity // inferred from electronic annotation /// 5515 // protein binding // inferred from physical interaction /// 8887 // glycerate kinase activity // inferred from electronic annotation
1759455_at	283.326	439.394	256.45	486.99	511.191	316.677	238.692	264.279	416.508	264.958	318.676	351.273	397.611	348.207		395.47	273.216	371.996	327.082		MG1655_cysN_b2751	sulfate adenylyltransferase, subunit 1	cysN	947219	103 // sulfate assimilation // inferred from electronic annotation	---	166 // nucleotide binding // inferred from electronic annotation /// 16740 // transferase activity // inferred from electronic annotation /// 16772 // transferase activity, transferring phosphorus-containing groups // inferred from electronic annotation /// 16779 // nucleotidyltransferase activity // inferred from electronic annotation /// 3924 // GTPase activity // inferred from electronic annot…
1759456_at	1.05759	1.79501	0.00131635	1.20804	0.738847	0.00101848	0.268251	1.9527	3.49141	0.30751	0.00265319	2.51699	0.684671	0.00103922		0.96016	0.740655	2.00315	0.331611		SAKAI_ECs4656	---	---	---	---	---	---
1759457_at	0.00200909	5.36537	9.05054	2.56393	2.65097	2.94842	2.24046	2.21471	5.7404	30.1943	22.1304	3.10428	7.52797	3.50147		3.92657	2.46787	4.11538	19.9509		CFT073_c1890	hypothetical protein	c1890	1035748	---	---	---
1759458_s_at	0.00122	0.00350618	0.0096568	2.63341	1.64138	0.918986	0.00204006	2.35947	2.7074	5.39266	3.5952	2.11495	3.16988	1.227		0.857835	1.0935	2.01645	4.05258		EDL933_Z1932	---	---	---	---	---	3677 // DNA binding // inferred from electronic annotation /// 43565 // sequence-specific DNA binding // inferred from electronic annotation
1759459_s_at	2062.76	2444.3	2464.02	3122.57	3033.05	3342.86	2740.97	3138.92	1901.34	1964.81	1965.74	2471.45	2603.61	2767.18		2625.34	3074.25	2379.99	2178.05		MG1655_yqiA_b3031	esterase YqiA /// predicted esterase	yqiA	1039917 /// 947488	---	---	16787 // hydrolase activity // inferred from electronic annotation /// 4091 // carboxylesterase activity // inferred from electronic annotation
1759460_s_at	5.19874	0.00683886	8.64777	2.14349	0.0154973	4.94065	1.29005	3.88295	0.00265141	0.0333349	0.00230478	2.05521	0.546292	2.54774		3.20247	3.37121	1.5352	0.193977		EDL933_Z1816	---	---	---	---	---	---
1759461_s_at	20.4906	28.089	36.1069	29.9411	27.5167	24.2856	18.6705	18.453	26.5371	31.7247	34.9381	41.8505	36.4817	37.6898		28.4289	20.4697	35.3591	34.3815		EDL933_glnQ_Z1031	---	---	---	---	---	166 // nucleotide binding // inferred from electronic annotation /// 16887 // ATPase activity // inferred from electronic annotation /// 17111 // nucleoside-triphosphatase activity // inferred from electronic annotation /// 5524 // ATP binding // inferred from electronic annotation
1759462_s_at	0.00526812	15.0907	11.4582	20.1896	11.0572	6.0125	10.2308	15.0485	12.2213	7.03291	3.20804	7.55008	18.455	8.3635		11.5602	10.4306	9.3783	9.56533		EDL933_yadC_Z0146	---	---	---	7155 // cell adhesion // inferred from electronic annotation	9289 // fimbrium // inferred from electronic annotation	---
1759463_at	0.339457	6.96839	5.58144	4.77025	6.20438	7.55064	4.99464	7.43262	9.53594	7.27833	3.01563	7.1693	5.41209	2.68125		4.77278	6.6593	6.46216	5.23535		CFT073_c4550	hypothetical protein	c4550	1039630	45449 // regulation of transcription // inferred from electronic annotation /// 6350 // transcription // inferred from electronic annotation /// 6355 // regulation of transcription, DNA-dependent // inferred from electronic annotation	---	3677 // DNA binding // inferred from electronic annotation /// 3700 // transcription factor activity // inferred from electronic annotation
1759464_x_at	11.1989	23.7779	20.4089	16.6662	13.9807	10.1347	20.8537	16.7924	20.8546	11.35	9.54828	26.297	13.1226	22.0663		17.2065	15.9269	23.0727	11.3403		CFT073_c1561	Lysis protein S homolog from lambdoid prophage DLP12	c1561	1035312	16998 // cell wall catabolic process // inferred from electronic annotation /// 19835 // cytolysis // inferred from electronic annotation	---	---
1759465_at	0.948967	7.40573	0.0638478	9.58959	8.3264	14.3935	8.16371	8.58241	2.54256	5.78382	7.13	10.8808	10.6724	8.15401		5.26691	10.3799	7.19244	7.86207		SAKAI_ECs4995	---	---	---	---	---	---
1759466_at	33.8137	67.6559	47.5246	44.1905	39.7376	32.4972	26.3498	38.5403	34.3517	8.42711	15.49	16.6684	29.4268	7.78183		46.5844	32.4624	19.6006	17.7813		CFT073_livK_c4248	Leucine-specific binding protein precursor	livK	1037043	6865 // amino acid transport // inferred from electronic annotation	30288 // outer membrane-bounded periplasmic space // inferred from electronic annotation	---
1759467_s_at	7.01227	98.3838	76.6352	65.7936	66.3731	61.3081	59.9519	86.0847	128.378	33.9637	75.957	73.7044	47.1827	78.2167		62.8396	69.1149	93.4331	52.3678		MG1655_b1679	cysteine desufuration protein SufE /// sulfur acceptor protein	sufE /// ynhA	1036273 /// 946173	---	5737 // cytoplasm // inferred from electronic annotation	---
1759468_at	18.6776	37.331	44.2598	67.1256	62.85	41.6513	36.7903	54.4532	32.534	46.1387	26.0325	22.1523	44.0218	31.4488		46.0488	44.2983	28.7117	38.731		MG1655_ydaT_b1358	Rac prophage; predicted protein	ydaT	945924	---	---	---
1759469_s_at	9.15134	10.7505	4.54265	10.5347	3.753	3.8638	20.6651	19.7315	8.91307	4.5475	2.02519	6.14412	5.25748	0.00556613		7.74644	14.7535	5.02092	3.94339		IG_3077350_3077662-f	---	---	---	---	---	---
1759470_s_at	57.6689	79.9326	53.4011	78.6686	68.4527	54.2146	36.1865	40.9575	172.79	158.399	132.931	77.7759	201.268	59.518		67.6248	43.7862	103.361	164.2		MG1655_bglB_b3721	6-phospho-beta-glucosidase bglB /// cryptic phospho-beta-glucosidase B	bglB	1040186 /// 948234	5975 // carbohydrate metabolic process // inferred from electronic annotation /// 8152 // metabolic process // inferred from electronic annotation	---	16787 // hydrolase activity // inferred from electronic annotation /// 16798 // hydrolase activity, acting on glycosyl bonds // inferred from electronic annotation /// 3824 // catalytic activity // inferred from electronic annotation /// 43169 // cation binding // inferred from electronic annotation /// 4553 // hydrolase activity, hydrolyzing O-glycosyl compounds // inferred from electronic annot…
1759471_s_at	305.105	526.916	982.961	731.655	741.283	768.624	702.533	853.955	382.653	1250.22	1211.52	585.012	866.337	636.158		657.584	775.037	534.608	1109.36		MG1655_yijP_b3955	conserved inner membrane protein	yijP	948458	8152 // metabolic process // inferred from electronic annotation	16020 // membrane // inferred from electronic annotation /// 16021 // integral to membrane // inferred from electronic annotation /// 5886 // plasma membrane // inferred from electronic annotation	8484 // sulfuric ester hydrolase activity // inferred from electronic annotation
1759472_s_at	12.378	12.4302	0.00688241	4.83071	0.00533222	0.00216473	2.36461	4.07437	3.34475	20.4809	1.10193	6.2711	5.94375	5.44824		5.93021	2.14705	5.02136	9.17554		EDL933_sepQ_Z5116	---	---	---	---	---	---
1759473_s_at	2388.52	2325.01	2725.75	2560.3	2506.56	2344	1577.35	1900.65	2896.25	1740.39	2008.44	2009.17	1454.94	2022.52		2501.23	1940.66	2309.31	1734.59		CFT073_yedO_c2333	D-cysteine desulfhydrase /// D-cysteine desulfhydrase, PLP-dependent	dcyD /// yedO	1036963 /// 946831	46416 // D-amino acid metabolic process // inferred from electronic annotation /// 6950 // response to stress // inferred from electronic annotation /// 8152 // metabolic process // inferred from electronic annotation	---	16829 // lyase activity // inferred from electronic annotation /// 19148 // D-cysteine desulfhydrase activity // inferred from electronic annotation /// 30170 // pyridoxal phosphate binding // inferred from electronic annotation /// 3824 // catalytic activity // inferred from electronic annotation /// 5515 // protein binding // inferred from physical interaction
1759474_at	12.0056	20.4956	12.9329	10.047	13.4383	8.41433	11.8087	12.4336	14.2835	11.9512	13.7122	9.82401	21.2137	9.07062		13.7839	10.8855	11.0594	15.6257		CFT073_ptsA_c4906	Phosphoenolpyruvate-protein phosphotransferase ptsA	ptsA	1040102	16310 // phosphorylation // inferred from electronic annotation /// 6810 // transport // inferred from electronic annotation /// 9401 // phosphoenolpyruvate-dependent sugar phosphotransferase system // inferred from electronic annotation	5737 // cytoplasm // inferred from electronic annotation	16301 // kinase activity // inferred from electronic annotation /// 16740 // transferase activity // inferred from electronic annotation /// 16772 // transferase activity, transferring phosphorus-containing groups // inferred from electronic annotation /// 3824 // catalytic activity // inferred from electronic annotation /// 5215 // transporter activity // inferred from electronic annotation /// …
1759475_at	2.20845	3.09981	6.30899	1.39019	8.59234	3.38741	6.34881	3.84871	3.10543	1.82332	0.0257946	6.66287	2.95113	6.24141		4.31995	4.52831	5.33657	1.60008		CFT073_c4860	hypothetical protein	c4860	1040207	---	---	---
1759476_at	5.35424	5.19432	0.446573	2.74247	4.62235	2.04038	4.76833	8.02324	6.79271	0.00713355	10.7691	3.19767	4.87541	3.85923		3.67199	4.94398	4.61654	5.21722		CFT073_c3045	hypothetical protein	c3045	1038728	---	---	---
1759477_s_at	291.326	300.843	230.858	293.122	266.415	182.146	198.782	222.83	203.345	187.767	206.764	245.986	182.411	230.858		276.513	201.252	226.73	192.314		EDL933_Z3503	putative aldolase /// predicted 2,4-dihydroxyhept-2-ene-1,7-dioic acid aldolase	yfaU	1038307 /// 948054	6725 // aromatic compound metabolic process // inferred from electronic annotation	---	16829 // lyase activity // inferred from electronic annotation /// 16830 // carbon-carbon lyase activity // inferred from electronic annotation /// 3824 // catalytic activity // inferred from electronic annotation
1759478_at	8.80329	18.0088	7.48407	11.5606	13.1422	9.20752	13.0769	21.2394	6.95526	3.26246	0.00752177	14.6391	5.62893	10.8045		11.7998	14.5079	10.7996	2.9663		MG1655_yjbM_b4048	predicted protein	yjbM	948550	---	---	---
1759479_s_at	24.3165	12.2364	10.285	9.12497	5.2606	5.68135	7.06926	5.57325	7.5394	0.00784665	7.83514	7.65974	10.227	10.3331		12.2447	6.10796	8.51075	6.02334		CFT073_c5198	hypothetical protein	c5198	1037556	15074 // DNA integration // inferred from electronic annotation	---	3676 // nucleic acid binding // inferred from electronic annotation /// 3677 // DNA binding // inferred from electronic annotation
1759480_s_at	1810.71	4156.77	3109.91	5848.71	5730.97	6087.87	5113.1	5535.34	6210.53	2951.69	2962.64	5159.02	6386.46	5265.86		4131.41	5578.77	5545.14	4100.27		IG_3637351_3637740-f	---	---	---	---	---	---
1759481_at	1909.13	1125.85	978.629	711.663	770.835	827.494	960.987	1199.65	383.631	1272.09	2034.07	338.547	681.028	327.916		1099.22	996.045	350.031	1329.06		MG1655_b3222	predicted N-acetylmannosamine kinase	nanK	947757	5975 // carbohydrate metabolic process // inferred from electronic annotation /// 6051 // N-acetylmannosamine metabolic process // inferred from electronic annotation	---	16301 // kinase activity // inferred from electronic annotation /// 166 // nucleotide binding // inferred from electronic annotation /// 16740 // transferase activity // inferred from electronic annotation /// 5524 // ATP binding // inferred from electronic annotation /// 9384 // N-acylmannosamine kinase activity // inferred from electronic annotation
1759482_at	17.742	18.1411	15.6067	2.36938	2.22456	6.15918	6.98127	6.89259	22.6092	27.1132	23.0174	2.81961	1.93581	1.05933		11.2168	6.67768	8.82938	17.3555		CFT073_focG_c1244	F1C minor fimbrial subunit protein G presursor	focG	1036842	7155 // cell adhesion // inferred from electronic annotation	9289 // fimbrium // inferred from electronic annotation	---
1759483_at	16.6886	3.87927	7.20437	6.60774	4.3788	5.8002	2.01243	1.98392	9.85714	3.32099	4.53866	6.19282	5.9536	2.74718		7.75176	3.26551	6.26572	4.60442		CFT073_c4557	hypothetical protein	c4557	1039649	---	---	---
1759484_at	0.938049	3.85161	6.92349	1.21732	2.72225	0.986986	0.00234289	1.43007	3.36599	8.31247	4.27733	3.31658	3.30161	0.002529		3.13054	0.806468	2.22837	5.29714		CFT073_c1416	hypothetical protein	c1416	1035123	---	---	---
1759485_s_at	174.962	119.175	97.913	148.876	132.938	143.277	85.3206	103.086	134.678	107.987	136.674	96.9633	147.052	82.6099		134.773	110.561	104.751	130.571		MG1655_yrfD_b3395	Hypothetical protein yrfD /// predicted pilus assembly protein	hofM /// yrfD	1036712 /// 947908	---	---	---
1759486_s_at	48.1089	48.7804	55.0233	81.8615	74.4033	36.6122	33.241	39.7869	104.418	23.2113	25.6923	24.1091	31.2353	35.6854		61.6355	36.5467	54.7376	26.7129		IG_2033266_2033856-r	---	---	---	---	---	---
1759487_at	40.2286	77.5856	65.2467	61.0009	70.5409	37.7532	39.3841	25.8925	75.7336	74.9063	74.1552	63.8803	24.9917	49.2646		62.9205	34.3433	62.9595	58.0177		CFT073_ilvA_c4694	threonine dehydratase	ilvA	1036471	6520 // amino acid metabolic process // inferred from electronic annotation /// 8152 // metabolic process // inferred from electronic annotation /// 9097 // isoleucine biosynthetic process // inferred from electronic annotation	---	16829 // lyase activity // inferred from electronic annotation /// 30170 // pyridoxal phosphate binding // inferred from electronic annotation /// 3824 // catalytic activity // inferred from electronic annotation /// 4794 // L-threonine ammonia-lyase activity // inferred from electronic annotation
1759488_at	0.00214258	0.0010294	0.00168091	0.00283013	0.000902846	19.1113	18.569	11.4332	0.00129837	36.0341	36.6359	0.00171856	24.5632	0.00200047		0.00171717	16.3712	0.00167247	32.4111		CFT073_c1176	hypothetical protein	c1176	1035749	19402 // galactitol metabolic process // inferred from electronic annotation /// 5975 // carbohydrate metabolic process // inferred from electronic annotation	---	5529 // sugar binding // inferred from electronic annotation /// 9024 // tagatose-6-phosphate kinase activity // inferred from electronic annotation
1759489_s_at	25.5004	17.7664	15.7336	10.9279	12.3117	12.513	10.7546	5.65485	4.41299	17.8993	24.066	11.7749	12.7182	10.0254		16.448	9.6408	8.73775	18.2278		EDL933_Z0317	---	---	---	---	---	---
1759490_s_at	5781.51	7117.95	7310.17	8731.43	7766.51	9612.07	10832.6	10554.8	7195.43	6248.39	6961.35	6624.23	7222.52	6228.31		7341.51	10333.2	6682.65	6810.75		MG1655_hns_b1237	global DNA-binding transcriptional dual regulator H-NS	hns	1035483 /// 945829	6350 // transcription // inferred from electronic annotation /// 6355 // regulation of transcription, DNA-dependent // inferred from electronic annotation	5622 // intracellular // inferred from electronic annotation	3677 // DNA binding // inferred from electronic annotation
1759491_s_at	17.1304	30.0437	33.617	45.4406	43.1513	26.6493	22.1111	27.6459	24.1917	9.13062	18.9626	25.1017	23.3721	17.7383		33.8766	25.4688	22.3439	17.1551		MG1655_b1454	predicted enzyme	yncG	946023	---	---	16740 // transferase activity // inferred from electronic annotation
1759492_s_at	4.67682	11.6826	0.600842	0.00799916	3.25824	2.9447	0.427114	0.00425228	0.399295	22.2698	10.6142	0.00659917	0.0293548	3.19245		4.04531	1.12535	1.19945	10.9711		EDL933_Z0894	---	---	---	---	---	---
1759493_s_at	35.871	60.3824	46.231	58.6788	50.9152	49.26	47.7052	41.2993	55.4119	28.2322	43.2071	58.7902	42.8571	55.1793		50.4157	46.0882	56.4605	38.0988		MG1655_hyfB_b2482	hydrogenase 4, membrane subunit	hyfB	946961	42773 // ATP synthesis coupled electron transport // inferred from electronic annotation	16020 // membrane // inferred from electronic annotation /// 16021 // integral to membrane // inferred from electronic annotation /// 5886 // plasma membrane // inferred from electronic annotation	16491 // oxidoreductase activity // inferred from electronic annotation /// 5515 // protein binding // inferred from physical interaction /// 8137 // NADH dehydrogenase (ubiquinone) activity // inferred from electronic annotation
1759494_s_at	64.4063	125.187	102.349	73.366	59.9167	51.5404	66.328	96.7202	1006.56	111.213	147.524	495.337	92.7858	542.985		85.0451	71.5295	681.626	117.174		MG1655_ycfR_b1112	Hypothetical protein ycfR precursor /// predicted protein	bhsA /// ycfR	1035087 /// 945492	---	---	---
1759495_s_at	25.2505	27.8569	15.0869	40.0292	18.6799	15.7947	35.1276	35.2574	55.9451	13.5204	8.23629	32.5587	16.7047	31.9686		25.3807	28.7266	40.1575	12.8205		IG_660449_660859-f	---	---	---	---	---	---
1759496_s_at	2510.84	3301.22	2887.11	4401.71	4199.16	4259.22	3511.98	3307.16	5066.03	2575.52	2637.24	4551.98	5773.7	4258.69		3460.01	3692.78	4625.57	3662.15		MG1655_yhbS_b3156	Hypothetical acetyltransferase yhbS /// predicted acyltransferase with acyl-CoA N-acyltransferase domain	yhbS	1040184 /// 947670	8152 // metabolic process // inferred from electronic annotation	---	16740 // transferase activity // inferred from electronic annotation /// 8080 // N-acetyltransferase activity // inferred from electronic annotation /// 8415 // acyltransferase activity // inferred from electronic annotation
1759497_s_at	122.374	369.505	548.458	460.586	541.589	424.602	440.585	440.947	447.465	416.682	450.415	264.041	381.743	278.713		408.503	435.378	330.073	416.28		CFT073_c1862	hypothetical protein /// predicted DNA-binding transcriptional regulator	c1862 /// ydcQ	1035686 /// 946001	6350 // transcription // inferred from electronic annotation /// 6355 // regulation of transcription, DNA-dependent // inferred from electronic annotation	---	3677 // DNA binding // inferred from electronic annotation /// 43565 // sequence-specific DNA binding // inferred from electronic annotation
1759498_s_at	12.788	45.4673	38.8801	21.1473	29.189	16.6303	23.222	26.3661	42.6722	60.6044	18.0876	42.3024	37.2296	38.1138		29.4943	22.0728	41.0295	38.6405		EDL933_xthA_Z2781	exonuclease III	xthA	1036577	6281 // DNA repair // inferred from electronic annotation	5622 // intracellular // inferred from electronic annotation	3677 // DNA binding // inferred from electronic annotation /// 4518 // nuclease activity // inferred from electronic annotation /// 4519 // endonuclease activity // inferred from electronic annotation /// 4527 // exonuclease activity // inferred from electronic annotation
1759499_at	18.5152	14.6095	11.8301	8.97948	9.64083	5.99635	3.83322	4.40433	11.7201	19.8541	16.8927	8.47895	3.24011	9.49211		12.715	4.74463	9.89705	13.329		CFT073_tsx_c0521	Nucleoside-specific channel-forming protein tsx precursor	tsx	1036105	---	16020 // membrane // inferred from electronic annotation /// 9279 // cell outer membrane // inferred from electronic annotation	5337 // nucleoside transmembrane transporter activity // inferred from electronic annotation
1759500_s_at	123.218	177.577	134.366	211.103	219.446	151.683	156.849	153.44	191.539	123.182	125.334	178.069	149.027	157.346		173.142	153.991	175.651	132.514		MG1655_b2999	Putative enzyme	c3736	1039796	---	---	16787 // hydrolase activity // inferred from electronic annotation
1759501_s_at	293.34	518.846	637.022	617.053	558.465	777.204	509.724	533.248	566.814	651.557	587.235	374.301	694.029	351.763		524.945	606.725	430.959	644.274		EDL933_Z3235	Hypothetical protein yegE /// predicted diguanylate cyclase, GGDEF domain signalling protein	yegE	1037897 /// 946600	160 // two-component signal transduction system (phosphorelay) // inferred from electronic annotation /// 6355 // regulation of transcription, DNA-dependent // inferred from electronic annotation /// 7165 // signal transduction // inferred from electronic annotation	---	155 // two-component sensor activity // inferred from electronic annotation /// 16301 // kinase activity // inferred from electronic annotation /// 4871 // signal transducer activity // inferred from electronic annotation
1759502_s_at	84.4705	79.7968	60.0372	122.038	111.874	88.1112	95.2829	85.4658	116.886	65.5732	38.9477	99.8453	107.159	87.2199		91.6434	89.62	101.317	70.5601		IG_1241169_1241388-f	---	---	---	---	---	---
1759503_at	14.4104	0.00103943	0.00104078	5.16488	0.00218989	0.000838142	0.00142042	0.000801835	1.46758	4.32818	0.00143188	0.00122927	0.00112389	2.85434		3.91592	0.00102013	1.44105	1.44358		CFT073_zntA_c4262	zinc/cadmium/mercury/lead-transporting ATPase	zntA	1037032	30001 // metal ion transport // inferred from electronic annotation /// 6810 // transport // inferred from electronic annotation /// 6812 // cation transport // inferred from electronic annotation /// 8152 // metabolic process // inferred from electronic annotation	16020 // membrane // inferred from electronic annotation /// 16021 // integral to membrane // inferred from electronic annotation	15662 // ATPase activity, coupled to transmembrane movement of ions, phosphorylative mechanism // inferred from electronic annotation /// 166 // nucleotide binding // inferred from electronic annotation /// 16787 // hydrolase activity // inferred from electronic annotation /// 16818 // hydrolase activity, acting on acid anhydrides, in phosphorus-containing anhydrides // inferred from electronic a…
1759504_s_at	9.38547	24.4881	26.1992	69.4999	64.0078	50.7402	30.3069	39.9704	47.2156	20.3599	17.9293	44.4207	55.2783	39.1878		38.7161	40.3392	43.6081	31.1892		EDL933_Z3516	hypothetical protein /// conserved protein	c2800 /// yfbW	1038325 /// 1450282	---	16020 // membrane // inferred from electronic annotation /// 16021 // integral to membrane // inferred from electronic annotation /// 5886 // plasma membrane // inferred from electronic annotation	---
1759505_at	35.8215	17.5858	22.5144	10.6477	11.3886	14.1229	10.1848	14.1655	15.7756	34.7695	34.1199	15.7934	26.9483	18.4558		19.5916	12.8244	16.675	31.9459		CFT073_c4539	hypothetical protein	c4539	1039531	---	---	---
1759506_s_at	10.1723	4.29911	9.76397	6.47292	9.00535	6.89801	10.0718	2.71585	6.74959	2.6084	8.61902	10.2544	8.74924	11.4553		7.94274	6.56188	9.48643	6.65889		IG_312002_313580-r	---	---	---	---	---	---
1759507_at	2.40818	12.3806	4.86257	1.52347	0.0232864	6.96381	2.02204	1.36335	9.99601	3.7212	13.1647	6.28604	6.09225	7.1221		4.23961	3.44973	7.80138	7.6594		CFT073_wzzB_c2554	Chain length determinant protein	wzzB	1037830	9103 // lipopolysaccharide biosynthetic process // inferred from electronic annotation	16020 // membrane // inferred from electronic annotation	---
1759508_at	3.85499	4.02311	3.87323	5.69096	6.2082	7.79603	5.69753	5.12785	7.97375	0.272762	4.37304	4.46156	3.18349	8.29004		4.7301	6.20714	6.90845	2.60976		CFT073_ycfT_c1390	Hypothetical protein ycfT	ycfT	1035092	---	---	16747 // transferase activity, transferring groups other than amino-acyl groups // inferred from electronic annotation
1759509_s_at	13.1669	44.2131	15.9804	36.7329	38.86	45.107	50.4156	33.7696	111.271	23.557	13.898	56.3585	79.1181	63.5352		29.7907	43.0974	77.0549	38.8577		MG1655_b3004	---	---	---	---	---	---
1759510_s_at	7635.69	5269.83	5465.76	4666.46	4776.3	4356.38	4177.2	4695.81	4479.14	5665.96	5748.56	5661.12	4901.77	5850.46		5562.81	4409.8	5330.24	5438.77		MG1655_gyrB_b3699	DNA gyrase subunit B /// DNA gyrase, subunit B	gyrB	1040039 /// 948211	46677 // response to antibiotic // inferred from electronic annotation /// 6265 // DNA topological change // inferred from electronic annotation /// 6304 // DNA modification // inferred from electronic annotation	5694 // chromosome // inferred from electronic annotation	166 // nucleotide binding // inferred from electronic annotation /// 16853 // isomerase activity // inferred from electronic annotation /// 3676 // nucleic acid binding // inferred from electronic annotation /// 3677 // DNA binding // inferred from electronic annotation /// 3916 // DNA topoisomerase activity // inferred from electronic annotation /// 3918 // DNA topoisomerase (ATP-hydrolyzing) ac…
1759511_s_at	1828.33	1447.35	1356.13	1676.42	1553.39	1638.17	1417.47	1694.48	1588.23	869.325	1068.42	1688.95	820.601	1756.05		1572.32	1583.37	1677.75	919.449		MG1655_yfhG_b2555	hypothetical protein /// conserved protein	yfhG	1038780 /// 947010	---	---	---
1759512_s_at	596.524	499.376	474.431	585.147	557.335	468.328	602.951	569.532	1030.76	391.708	287.117	1347.24	706.318	1315.74		542.563	546.937	1231.25	461.714		MG1655_b1707	Hypothetical protein ydiV /// conserved protein	ydiV	1036412 /// 946217	---	---	---
1759513_s_at	48.8602	55.4549	50.0022	79.8905	74.185	72.6882	62.6914	55.8285	77.6752	31.8371	17.6148	69.955	58.746	76.4818		61.6786	63.7361	74.704	36.066		IG_3056431_3056685-f	---	---	---	---	---	---
1759514_s_at	6.25242	19.0169	13.3906	4.3364	4.59202	7.00993	2.06519	3.66065	4.19287	13.6311	0.00742707	3.71006	10.2292	5.14133		9.51767	4.24525	4.34809	7.95592		EDL933_Z1824	---	---	---	---	---	---
1759515_s_at	774.46	707.268	628.195	582.369	602.425	489.725	436.099	594.704	1622.38	1177.1	1432.84	2935.48	2160.92	2939.74		658.943	506.843	2499.2	1590.28		MG1655_glgX_b3431	glycogen debranching enzyme	glgX	1036916 /// 947941	5975 // carbohydrate metabolic process // inferred from electronic annotation /// 5977 // glycogen metabolic process // inferred from electronic annotation /// 5980 // glycogen catabolic process // inferred from electronic annotation /// 8152 // metabolic process // inferred from electronic annotation	---	16787 // hydrolase activity // inferred from electronic annotation /// 16798 // hydrolase activity, acting on glycosyl bonds // inferred from electronic annotation /// 3824 // catalytic activity // inferred from electronic annotation /// 4133 // glycogen debranching enzyme activity // inferred from electronic annotation /// 43169 // cation binding // inferred from electronic annotation /// 4553 /…
1759516_at	8.42017	12.5036	9.71394	12.9234	10.646	10.2327	9.42742	11.1222	12.0204	10.5566	21.8931	11.169	10.9011	7.04026		10.8414	10.2608	10.0765	14.4503		CFT073_c4020	hypothetical protein	c4020	1040407	6350 // transcription // inferred from electronic annotation /// 6355 // regulation of transcription, DNA-dependent // inferred from electronic annotation	5622 // intracellular // inferred from electronic annotation	3677 // DNA binding // inferred from electronic annotation /// 3700 // transcription factor activity // inferred from electronic annotation
1759517_at	17.6795	8.04083	18.5992	6.1133	10.2011	17.1709	28.3894	22.8311	12.0291	10.2158	0.0649014	32.835	10.8972	33.026		12.1268	22.7971	25.9633	7.0593		CFT073_yfbB_c2807	acyl-CoA thioester hydrolase YfbB	yfbB	1038335	---	---	---
1759518_s_at	91.4643	110.16	73.9025	42.6578	52.4118	48.3723	53.5156	42.9685	113.703	87.3911	91.0503	65.3348	54.3372	69.4365		74.1193	48.2855	82.8249	77.5928		EDL933_exbB_Z4359	---	---	---	15031 // protein transport // inferred from electronic annotation /// 43213 // bacteriocin transport // inferred from electronic annotation /// 6810 // transport // inferred from electronic annotation	16020 // membrane // inferred from electronic annotation /// 16021 // integral to membrane // inferred from electronic annotation /// 5886 // plasma membrane // inferred from electronic annotation	8565 // protein transporter activity // inferred from electronic annotation
1759519_s_at	8.35306	0.00121564	0.000569489	0.0361006	0.000803595	0.000430246	0.000610321	0.165202	0.000669164	0.000663929	0.00230824	0.000376593	0.268665	0.000352836		1.67835	0.055414	0.000466198	0.0905458		EDL933_Z2787	---	---	---	6810 // transport // inferred from electronic annotation	16020 // membrane // inferred from electronic annotation	5215 // transporter activity // inferred from electronic annotation
1759520_s_at	1607.94	2860.84	1720.04	3776.43	3859.51	3430.59	2382.45	2331.96	4316.69	2701.03	2684.56	2863.07	5350.29	2566.87		2764.95	2715	3248.88	3578.63		MG1655_yieN_b3746	Hypothetical protein yieN /// fused predicted transcriptional regulator: sigma54 activator protein/conserved protein	ravA /// yieN	1040287 /// 948256	---	5737 // cytoplasm // inferred from electronic annotation	166 // nucleotide binding // inferred from electronic annotation /// 16787 // hydrolase activity // inferred from electronic annotation /// 16887 // ATPase activity // inferred from electronic annotation /// 17111 // nucleoside-triphosphatase activity // inferred from electronic annotation /// 5524 // ATP binding // inferred from electronic annotation
1759521_at	0.000948363	0.00114844	0.0110518	2.35499	0.129123	0.0299601	1.10571	0.422215	1.53499	1.73834	2.18501	1.53466	1.884	2.63167		0.499452	0.519295	1.90044	1.93578		CFT073_c2402	hypothetical protein	c2402	1037297	---	---	---
1759522_s_at	26.5035	30.3033	42.405	50.1297	32.8809	31.804	33.3767	31.473	57.4226	49.9389	42.61	33.5531	37.2082	44.8827		36.4445	32.2179	45.2861	43.2524		CFT073_c3214	hypothetical protein	c3214	1038975	---	---	---
1759523_at	62.3386	29.6972	26.0664	30.3454	33.2657	19.5392	14.1746	17.2355	37.3192	32.8181	23.4043	41.5008	29.7113	23.1052		36.3426	16.9831	33.9751	28.6446		CFT073_yjjU_c5460	Hypothetical protein yjjU	yjjU	1037068	16042 // lipid catabolic process // inferred from electronic annotation /// 6629 // lipid metabolic process // inferred from electronic annotation /// 8152 // metabolic process // inferred from electronic annotation	---	16787 // hydrolase activity // inferred from electronic annotation
1759524_s_at	63.8673	102.309	54.3969	44.2836	38.4435	14.4146	28.4575	22.5039	60.5083	107.081	118.989	35.3061	29.2272	42.3864		60.6601	21.792	46.0669	85.0989		EDL933_Z4856	---	---	---	8152 // metabolic process // inferred from electronic annotation	---	3824 // catalytic activity // inferred from electronic annotation
1759525_at	0.916327	0.00241039	5.5708	0.0087688	0.00313298	0.627051	0.00454741	3.24167	6.13224	0.265723	0.00168664	4.28402	2.25799	0.385021		1.30029	1.29109	3.60043	0.841798		LAMCG-ea31-c	---	---	---	---	---	---
1759526_at	1605.29	1576.22	1894.09	2295.91	2153.44	2237.22	2040.6	2101.17	1934.02	2250.98	2606.6	2435.78	2390.97	2245.16		1904.99	2126.33	2204.99	2416.18		MG1655_pdxB_b2320	erythronate-4-phosphate dehydrogenase	pdxB	946785	8152 // metabolic process // inferred from electronic annotation /// 8615 // pyridoxine biosynthetic process // inferred from electronic annotation	5737 // cytoplasm // inferred from electronic annotation	16491 // oxidoreductase activity // inferred from electronic annotation /// 16616 // oxidoreductase activity, acting on the CH-OH group of donors, NAD or NADP as acceptor // inferred from electronic annotation /// 33711 // 4-phosphoerythronate dehydrogenase activity // inferred from electronic annotation /// 3824 // catalytic activity // inferred from electronic annotation /// 48037 // cofactor b…
1759527_s_at	84.0322	279.955	300.649	399.511	331.847	682.596	551.678	551.825	540.534	603.856	498.411	623.53	926.758	661.074		279.199	595.366	608.379	676.341		MG1655_yhjW_b3546	predicted metal dependent hydrolase	eptB	948068	8152 // metabolic process // inferred from electronic annotation	16020 // membrane // inferred from electronic annotation /// 16021 // integral to membrane // inferred from electronic annotation /// 5886 // plasma membrane // inferred from electronic annotation	8484 // sulfuric ester hydrolase activity // inferred from electronic annotation
1759528_s_at	732.585	271.219	254.077	142.275	158.554	129.48	138.517	155.671	273.628	321.829	301.996	117.986	155.55	126.866		311.742	141.223	172.827	259.792		CFT073_c0317	hypothetical protein	c0317 /// c4554 /// c4556 /// c5192	1036422 /// 1037568 /// 1039635 /// 1039637	---	---	---
1759529_s_at	988.957	1666.25	1151.08	1496.2	1330.71	911.972	975.97	1136.62	1831.79	1072.83	1128.57	1137.47	1030.68	1151		1326.64	1008.19	1373.42	1077.36		MG1655_b2495	Protein yfgD /// predicted oxidoreductase	c3012 /// yfgD	1038675 /// 946974	6118 // electron transport // inferred from electronic annotation	---	16491 // oxidoreductase activity // inferred from electronic annotation /// 8794 // arsenate reductase (glutaredoxin) activity // inferred from electronic annotation
1759530_at	5.77876	5.37587	4.24612	5.32067	2.52339	1.41401	4.24085	1.78974	3.54784	3.12727	5.00382	2.66053	1.3863	3.24074		4.64896	2.48153	3.1497	3.17247		CFT073_c0392	hypothetical protein	c0392	1036305	6350 // transcription // inferred from electronic annotation /// 6355 // regulation of transcription, DNA-dependent // inferred from electronic annotation	5622 // intracellular // inferred from electronic annotation	3677 // DNA binding // inferred from electronic annotation /// 3700 // transcription factor activity // inferred from electronic annotation
1759531_s_at	4586.12	2668.84	1313.71	1501.09	1349.21	1092.09	1459.57	1289.79	3296.99	1594.82	1032.08	2136.23	1349.04	1660.45		2283.8	1280.48	2364.55	1325.31		MG1655_yaeP_b4406	hypothetical protein /// conserved protein	c0228 /// yaeP	1036145 /// 1450233	---	---	5515 // protein binding // inferred from physical interaction
1759532_s_at	6.58311	10.5696	7.66906	20.2201	13.2024	16.988	11.5388	15.0838	7.86623	7.00136	5.53224	4.25582	9.54906	8.77397		11.6488	14.5369	6.96534	7.36088		IG_3028967_3029317-f	---	---	---	---	---	---
1759533_at	477.906	684.678	274.519	545.881	553.944	886.15	556.324	686.248	392.966	417.435	493.974	205.023	1108.72	229.476		507.386	709.574	275.822	673.378		MG1655_b2430	predicted periplasmic esterase	yfeW	946907	30655 // beta-lactam antibiotic catabolic process // inferred from electronic annotation /// 46677 // response to antibiotic // inferred from electronic annotation	---	8800 // beta-lactamase activity // inferred from electronic annotation
1759534_s_at	5.52236	9.05544	8.19545	6.48824	8.16855	2.77836	6.36052	8.19137	13.3322	14.028	13.8782	5.41404	8.46974	8.1911		7.48601	5.77675	8.97912	12.1253		IG_752019_752407-f	---	---	---	---	---	---
1759535_at	4.21863	1.71785	0.00229523	2.63891	1.65868	3.78317	2.75493	1.80553	3.74661	0.0042681	2.95883	1.90002	1.71945	0.00117581		2.04727	2.78121	1.8826	1.56085		CFT073_papA_c3592	PapA protein	papA	1039530	7155 // cell adhesion // inferred from electronic annotation	42995 // cell projection // inferred from electronic annotation /// 9289 // fimbrium // inferred from electronic annotation	---
1759536_at	15.194	3.94966	1.66614	1.31198	1.79368	0.288753	0.00657894	2.87687	0.00339776	3.4942	1.48864	1.31811	2.2489	1.29046		4.7831	1.0574	0.870656	2.41058		CFT073_c2409	hypothetical protein	c2409	1037307	---	---	---
1759537_s_at	5.69047	17.3387	15.1737	4.56379	2.6099	5.29189	4.20421	5.21284	6.45784	4.22297	25.0022	8.05959	8.13091	6.20617		9.07531	4.90298	6.90786	12.452		EDL933_gabT_Z3960	---	---	---	9448 // gamma-aminobutyric acid metabolic process // inferred from electronic annotation	---	16740 // transferase activity // inferred from electronic annotation /// 30170 // pyridoxal phosphate binding // inferred from electronic annotation /// 3824 // catalytic activity // inferred from electronic annotation /// 3867 // 4-aminobutyrate transaminase activity // inferred from electronic annotation /// 8483 // transaminase activity // inferred from electronic annotation
1759538_s_at	1082.49	1810.21	1480.02	1403.03	1439.05	1463.69	954.966	1127.68	1147.26	1925.99	2117.64	1310.58	1384.06	1313.3		1442.96	1182.11	1257.05	1809.23		MG1655_nhaB_b1186	sodium/proton antiporter /// sodium:proton antiporter	nhaB	1035404 /// 944822	6810 // transport // inferred from electronic annotation /// 6811 // ion transport // inferred from electronic annotation /// 6814 // sodium ion transport // inferred from electronic annotation /// 6835 // dicarboxylic acid transport // inferred from electronic annotation	16020 // membrane // inferred from electronic annotation /// 16021 // integral to membrane // inferred from electronic annotation /// 5886 // plasma membrane // inferred from electronic annotation	15297 // antiporter activity // inferred from electronic annotation /// 15385 // sodium:hydrogen antiporter activity // inferred from electronic annotation /// 17153 // sodium:dicarboxylate symporter activity // inferred from electronic annotation /// 31402 // sodium ion binding // inferred from electronic annotation
1759539_at	0.00553243	4.02029	9.16302	6.98653	8.63853	5.01178	10.461	2.44973	1.36465	9.61744	12.4969	9.14058	10.9939	12.111		5.76278	5.97417	7.53874	11.0361		EDL933_Z0899	---	---	---	---	---	---
1759540_s_at	5481.93	5776.22	5496.79	6592.74	6279.56	6036.55	4164.99	4581.88	7129.08	6092.56	5834.12	6515.11	6316.67	5785.12		5925.45	4927.8	6476.43	6081.12		CFT073_c3612	Transposase insC for insertion element IS2A/D/F/H/I/K /// pseudo /// KpLE2 phage-like element; IS2 insertion element repressor InsA	c3612 /// c4552 /// insC /// yaiX	1039563 /// 1039633 /// 4056039 /// 945025 /// 945967 /// 946455 /// 947347 /// 947520 /// 948781	6313 // transposition, DNA-mediated // inferred from electronic annotation	---	3677 // DNA binding // inferred from electronic annotation /// 4803 // transposase activity // inferred from electronic annotation
1759541_s_at	3.44368	2.35299	0.201107	2.99124	3.59245	1.51499	0.00145338	1.87851	6.08863	1.66246	3.30037	0.679196	0.52972	1.63645		2.51629	1.13165	2.80143	1.83085		EDL933_pheP_Z0715	---	---	---	6810 // transport // inferred from electronic annotation /// 6865 // amino acid transport // inferred from electronic annotation	16020 // membrane // inferred from electronic annotation /// 16021 // integral to membrane // inferred from electronic annotation	15171 // amino acid transmembrane transporter activity // inferred from electronic annotation
1759542_s_at	4876.45	4895.44	4478.77	3913.76	3801.26	3599.49	5777.79	4949.54	6449.13	3403.23	3721.26	6229.48	2990.91	6193.39		4393.14	4775.61	6290.67	3371.8		MG1655_pflA_b0902	pyruvate formate lyase-activating enzyme 1 /// pyruvate formate lyase activating enzyme 1	pflA	1038676 /// 945517	5975 // carbohydrate metabolic process // inferred from electronic annotation /// 6006 // glucose metabolic process // inferred from electronic annotation /// 6800 // oxygen and reactive oxygen species metabolic process // inferred from electronic annotation	5737 // cytoplasm // inferred from electronic annotation	16491 // oxidoreductase activity // inferred from electronic annotation /// 3824 // catalytic activity // inferred from electronic annotation /// 43365 // [formate-C-acetyltransferase]-activating enzyme activity // inferred from electronic annotation /// 46872 // metal ion binding // inferred from electronic annotation /// 51536 // iron-sulfur cluster binding // inferred from electronic annotatio…
1759543_s_at	17.3089	16.4432	17.0114	14.1769	17.714	15.3116	16.0452	10.2292	27.9835	14.9057	28.2529	24.1884	14.9156	25.0919		16.5309	13.862	25.7546	19.3581		EDL933_Z1543	---	---	---	---	---	---
1759544_s_at	6.48421	3.72108	4.59321	1.28272	2.71642	1.36893	3.85841	4.11475	3.58899	5.41419	2.51146	2.3135	2.27095	1.82437		3.75953	3.11403	2.57562	3.39886		EDL933_Z4034	---	---	---	---	---	---
1759545_at	26.3764	122.883	119.612	73.1137	103.155	59.4079	52.8486	30.2743	68.4118	86.13	84.9646	127.34	51.4637	90.4876		89.0282	47.5103	95.4133	74.1861		CFT073_c3689	3-deoxy-manno-octulosonate cytidylyltransferase	c3689	1039728	9103 // lipopolysaccharide biosynthetic process // inferred from electronic annotation	5737 // cytoplasm // inferred from electronic annotation	16740 // transferase activity // inferred from electronic annotation /// 16779 // nucleotidyltransferase activity // inferred from electronic annotation /// 8690 // 3-deoxy-manno-octulosonate cytidylyltransferase activity // inferred from electronic annotation
1759546_s_at	184.38	620.245	535.154	746.905	719.157	518.181	343.388	480.504	1218.31	902.315	1151.86	349.535	830.136	412.789		561.168	447.358	660.21	961.438		MG1655_tus_b1610	DNA replication terminus site-binding protein /// inhibitor of replication at Ter, DNA-binding protein	tus	1036040 /// 945135	6260 // DNA replication // inferred from electronic annotation /// 6274 // DNA replication termination // inferred from electronic annotation	5737 // cytoplasm // inferred from electronic annotation	3677 // DNA binding // inferred from electronic annotation
1759547_at	2.28469	1.27484	8.25347	2.20614	0.00403519	1.18209	6.27188	0.886712	0.13981	7.61663	7.74829	1.51598	5.3791	4.88669		2.80463	2.78023	2.18083	6.91467		CFT073_c1819	hypothetical protein	c1819	1035621	15074 // DNA integration // inferred from electronic annotation /// 6310 // DNA recombination // inferred from electronic annotation	---	3677 // DNA binding // inferred from electronic annotation
1759548_s_at	1712.71	3175.93	2603.03	3060.39	3109.66	2156.98	1083.94	1158.07	5409.44	2252.44	2152.29	3479.12	2812.43	3237.93		2732.34	1466.33	4042.16	2405.72		MG1655_cyaA_b3806	adenylate cyclase	cyaA	1035601 /// 947755	6171 // cAMP biosynthetic process // inferred from electronic annotation	5737 // cytoplasm // inferred from electronic annotation	16829 // lyase activity // inferred from electronic annotation /// 4016 // adenylate cyclase activity // inferred from electronic annotation
1759549_s_at	4109.36	3376.23	1879.93	2959.09	3067.24	2263.93	2168.36	2538.03	1766.88	2660.99	2846.55	2760.45	2917.01	2727.85		3078.37	2323.44	2418.39	2808.18		MG1655_ybgJ_b0711	Hypothetical protein ybgJ /// predicted enzyme subunit	ybgJ	1035996 /// 945311	---	---	---
1759550_at	2603.03	1191.88	2013.08	5287.23	4061.14	2618.45	2778.07	3342.79	507.496	842.548	1015.05	3524.42	1246.55	2983.24		3031.27	2913.1	2338.38	1034.71		MG1655_b0484	copper transporter	copA	946106	15992 // proton transport // inferred from electronic annotation /// 30001 // metal ion transport // inferred from electronic annotation /// 6810 // transport // inferred from electronic annotation /// 6811 // ion transport // inferred from electronic annotation /// 6825 // copper ion transport // inferred from electronic annotation /// 8152 // metabolic process // inferred from electronic annota…	16020 // membrane // inferred from electronic annotation /// 16021 // integral to membrane // inferred from electronic annotation /// 5886 // plasma membrane // inferred from electronic annotation	15662 // ATPase activity, coupled to transmembrane movement of ions, phosphorylative mechanism // inferred from electronic annotation /// 166 // nucleotide binding // inferred from electronic annotation /// 16787 // hydrolase activity // inferred from electronic annotation /// 16820 // hydrolase activity, acting on acid anhydrides, catalyzing transmembrane movement of substances // inferred from …
1759551_s_at	382.734	924.323	1012.65	1110.03	1041.24	987.98	823.298	938.79	1428.06	984.884	946.27	977.404	1031.73	1088.63		894.196	916.689	1164.7	987.629		MG1655_ypjE_b2612	predicted inner membrane protein	yfjD	2847739	---	---	---
1759552_s_at	1638.37	2402.85	2729.28	2369.53	2269.36	1693.94	1966.39	1867.09	2410.35	2353.75	1927.76	2314.63	1623.67	2236.69		2281.88	1842.47	2320.56	1968.39		MG1655_yhdE_b3248	Maf-like protein /// conserved protein	maf /// yhdE	1040384 /// 947753	---	5737 // cytoplasm // inferred from electronic annotation	---
1759553_s_at	50.4011	30.9871	31.9805	21.0525	23.4934	21.3586	12.9226	3.03691	30.7751	31.3525	37.9014	21.3313	14.5259	18.8617		31.5829	12.4394	23.656	27.9266		SAKAI_ECs1800	---	---	---	---	---	---
1759554_s_at	36.181	41.9277	34.7615	14.5607	36.9486	20.8908	14.9002	15.4694	18.6035	48.201	43.4532	20.625	22.1589	25.5298		32.8759	17.0868	21.5861	37.9377		EDL933_Z2088	---	---	---	---	---	---
1759555_at	390.644	2507.51	1625.62	1145.47	1100.93	708.244	1272.35	1388.94	3533.01	3145.11	2286.57	1274.88	2029.55	1164.41		1354.03	1123.18	1990.77	2487.07		MG1655_glf_b2036	UDP-galactopyranose mutase, FAD/NAD(P)-binding	glf	945235	8152 // metabolic process // inferred from electronic annotation /// 9103 // lipopolysaccharide biosynthetic process // inferred from electronic annotation	---	16853 // isomerase activity // inferred from electronic annotation /// 3824 // catalytic activity // inferred from electronic annotation /// 5488 // binding // inferred from electronic annotation /// 5515 // protein binding // inferred from physical interaction /// 8767 // UDP-galactopyranose mutase activity // inferred from electronic annotation
1759556_at	18.2962	36.7777	31.5302	24.5298	23.9457	23.6883	31.7617	24.3824	18.8361	29.6374	26.1143	34.1905	30.9299	27.2845		27.0159	26.6108	26.7704	28.8939		CFT073_c2473	Transposase	c2473	1037713	15074 // DNA integration // inferred from electronic annotation	---	3676 // nucleic acid binding // inferred from electronic annotation /// 3677 // DNA binding // inferred from electronic annotation
1759557_at	4.88413	0.0286109	2.18546	0.303055	1.80263	4.74181	6.65491	6.25507	1.69552	1.67441	3.38742	1.07015	4.24454	0.266585		1.84078	5.88393	1.01075	3.10212		CFT073_yeiC_c2701	predicted kinase	yeiC	1038072	---	---	16301 // kinase activity // inferred from electronic annotation /// 16740 // transferase activity // inferred from electronic annotation
1759558_s_at	34.9975	93.9724	147.027	170.479	177.647	165.672	110.889	129.74	76.1531	77.8417	74.0434	30.0922	120.984	33.6325		124.824	135.434	46.6259	90.9562		EDL933_Z2297	Hypothetical protein ydcJ /// conserved protein	ydcJ	1035659 /// 945991	---	---	---
1759559_s_at	40.5326	64.8436	43.9453	85.2622	77.2683	75.2652	75.5344	64.3288	139.224	34.4289	24.5812	89.3837	104.156	88.429		62.3704	71.7095	105.679	54.3885		EDL933_Z4504	predicted fimbrial-like adhesin protein	yraK	947654	---	42995 // cell projection // inferred from electronic annotation /// 9289 // fimbrium // inferred from electronic annotation	---
1759560_at	460.008	1043.93	537.173	719.732	749.242	513.925	478.994	546.062	514.66	437.432	314.736	451.828	429.678	353.456		702.018	512.994	439.981	393.948		CFT073_mtlD_c4417	mannitol-1-phosphate 5-dehydrogenase	mtlD	1037857	8152 // metabolic process // inferred from electronic annotation	---	16491 // oxidoreductase activity // inferred from electronic annotation /// 3824 // catalytic activity // inferred from electronic annotation /// 50662 // coenzyme binding // inferred from electronic annotation /// 5488 // binding // inferred from electronic annotation /// 8926 // mannitol-1-phosphate 5-dehydrogenase activity // inferred from electronic annotation
1759561_s_at	162.541	109.64	83.9674	108.989	91.5209	92.6543	131.381	76.7039	60.861	80.3645	85.5957	144.844	150.881	143.616		111.332	100.246	116.44	105.614		EDL933_Z1846	---	---	---	---	---	---
1759562_s_at	2365.08	2641.51	2195.74	2197.56	2191.88	1669.78	1377.46	1701.37	2795.89	2587.86	2646.73	1519.9	2210.18	1505.43		2318.36	1582.87	1940.41	2481.59		MG1655_dcp_b1538	dipeptidyl carboxypeptidase II	dcp	946084	6508 // proteolysis // inferred from electronic annotation	5737 // cytoplasm // inferred from electronic annotation	16787 // hydrolase activity // inferred from electronic annotation /// 4180 // carboxypeptidase activity // inferred from electronic annotation /// 4222 // metalloendopeptidase activity // inferred from electronic annotation /// 46872 // metal ion binding // inferred from electronic annotation /// 5509 // calcium ion binding // inferred from electronic annotation /// 8233 // peptidase activity //…
1759563_s_at	1075.25	1281.09	1537.4	1485.68	1494.05	1376.06	1623.85	1856.6	1917.21	1265.09	1240.73	1416.34	901.207	1478.34		1374.69	1618.84	1603.96	1135.68		MG1655_yihE_b3859	predicted kinase /// Thr/Ser kinase implicated in Cpx stress response	rdoA /// yihE	1038199 /// 948346	---	5737 // cytoplasm // inferred from electronic annotation	---
1759564_s_at	27.1876	9.4317	10.3729	13.1016	17.5742	20.4833	18.5971	13.8209	8.23855	23.2075	5.98588	15.7689	17.107	19.1278		15.5336	17.6338	14.3784	15.4334		EDL933_Z0249	---	---	---	---	---	---
1759565_s_at	847.822	1513.46	1006.46	1442.62	1391.42	1102.22	752.248	820.5	2748.71	808.013	797.073	1252.25	1141.49	1159.97		1240.36	891.655	1720.31	915.526		MG1655_yhcS_b3243	putative DNA-binding transcriptional regulator /// predicted DNA-binding transcriptional regulator, efflux system	aaeR /// yhcS	1040376 /// 947760	6350 // transcription // inferred from electronic annotation /// 6355 // regulation of transcription, DNA-dependent // inferred from electronic annotation	---	3677 // DNA binding // inferred from electronic annotation /// 3700 // transcription factor activity // inferred from electronic annotation
1759566_s_at	6.77327	12.3166	8.0294	17.338	10.3342	11.1685	15.6315	7.14131	17.1521	20.6671	14.4683	5.79261	5.65512	11.9302		10.9583	11.3138	11.625	13.5968		EDL933_Z1928	Unknown protein encoded by ISEc8 within prophage	c3578	1039512	---	---	---
1759567_at	0.00306055	5.02849	6.37368	7.58009	4.41275	6.69014	8.25544	2.12068	3.09982	3.94254	4.24744	4.0184	1.27904	9.5227		4.67961	5.68875	5.54698	3.15634		CFT073_c3188	hypothetical protein	c3188	1038939	---	---	---
1759568_s_at	5.89567	6.83237	6.12142	7.2047	3.81189	7.50217	3.46078	2.2604	2.38136	8.12402	4.88384	4.93808	4.41374	2.28044		5.97321	4.40778	3.19996	5.8072		CFT073_c0324	hypothetical protein	c0324	1036417	---	---	---
1759569_s_at	2969.2	1971.28	2421.31	1982.07	2009.1	2133.43	2186.31	2550.02	1804.99	2031.89	2003.79	2977.58	1537.18	2957.12		2270.59	2289.92	2579.9	1857.62		MG1655_lgt_b2828	prolipoprotein diacylglyceryl transferase /// phosphatidylglycerol-prolipoprotein diacylglyceryl transferase	lgt	1039296 /// 947303	42158 // lipoprotein biosynthetic process // inferred from electronic annotation /// 9249 // protein lipoylation // inferred from electronic annotation	16020 // membrane // inferred from electronic annotation /// 16021 // integral to membrane // inferred from electronic annotation /// 5886 // plasma membrane // inferred from electronic annotation	16740 // transferase activity // inferred from electronic annotation /// 8961 // phosphatidylglycerol-prolipoprotein diacylglyceryl transferase activity // inferred from electronic annotation
1759570_s_at	36.4278	227.234	343.696	381.292	342.632	472.046	351.416	505.488	341.748	169.09	194.091	219.405	293.086	234.243		266.257	442.984	265.132	218.756		IG_2355824_2356061-f	---	---	---	---	---	---
1759571_s_at	303.732	548.652	554.08	488.483	507.913	553.997	522.155	694.057	1082.9	789.748	819.135	436.792	520.405	452.836		480.572	590.07	657.511	709.763		MG1655_ycgN_b1181	hypothetical protein /// conserved protein	ycgN	1035395 /// 945804	---	---	---
1759572_s_at	132.974	45.5493	32.5104	14.7493	15.9479	8.15151	14.2937	8.18473	23.557	63.7914	72.8369	7.79092	10.9166	8.90973		48.3463	10.21	13.4192	49.1816		EDL933_Z3616	---	---	---	---	---	---
1759573_s_at	2717.38	3568.81	3060.38	3048.16	2789.97	2550.66	2669.94	2333.78	4782.42	4239.99	4125.49	3106.9	3104.84	3510.27		3036.94	2518.12	3799.86	3823.44		MG1655_map_b0168	methionine aminopeptidase	map	1035347 /// 947882	6508 // proteolysis // inferred from electronic annotation	---	16787 // hydrolase activity // inferred from electronic annotation /// 4177 // aminopeptidase activity // inferred from electronic annotation /// 4239 // methionyl aminopeptidase activity // inferred from electronic annotation /// 46872 // metal ion binding // inferred from electronic annotation /// 50897 // cobalt ion binding // inferred from electronic annotation /// 5515 // protein binding // …
1759574_s_at	2735.8	4474.89	2974.22	4010.52	4189.99	2462.95	1948.96	2848.53	3458.47	3040.86	3380.34	2224.79	2787.43	2137.53		3677.08	2420.15	2606.93	3069.54		MG1655_ybeZ_b0660	PhoH-like protein /// predicted protein with nucleoside triphosphate hydrolase domain	ybeZ	1038262 /// 948044	16036 // cellular response to phosphate starvation // inferred from electronic annotation	5737 // cytoplasm // inferred from electronic annotation	166 // nucleotide binding // inferred from electronic annotation /// 5524 // ATP binding // inferred from electronic annotation
1759575_at	0.356247	11.4104	4.70528	3.9744	8.46236	1.77257	0.00314539	6.70133	10.9758	13.8173	34.9232	5.95534	4.46184	5.95715		5.78174	2.82568	7.62942	17.7341		CFT073_c4560	hypothetical protein	c4560	1039665	---	---	---
1759576_s_at	28.9279	12.4579	0.00461467	6.68269	3.94345	4.26034	4.56938	2.17124	12.1573	16.9254	11.258	2.99482	7.83102	4.43391		10.4033	3.66699	6.52866	12.0048		CFT073_c0961	hypothetical protein	c0961	1038330	---	---	---
1759577_s_at	163.565	202.939	163.902	122.737	145.219	126.816	157.776	166.087	112.082	261.821	184.471	51.5393	128.443	47.0095		159.672	150.226	70.2101	191.578		IG_1236465_1236793-f	---	---	---	---	---	---
1759578_s_at	20.9237	20.4257	22.76	23.6699	20.0415	27.8788	13.8313	12.4539	13.7806	17.1201	24.6047	30.1946	18.9976	32.3639		21.5642	18.0546	25.4464	20.2408		EDL933_mutL_Z5777	---	---	---	6281 // DNA repair // inferred from electronic annotation /// 6298 // mismatch repair // inferred from electronic annotation /// 6974 // response to DNA damage stimulus // inferred from electronic annotation	---	30983 // mismatched DNA binding // inferred from electronic annotation /// 5524 // ATP binding // inferred from electronic annotation
1759579_s_at	1808.66	1875.53	1532.01	1066.47	1076.74	1401.18	1533.94	1936.16	1923.97	1137.64	1289.15	3063.9	1056.2	3369.12		1471.88	1623.76	2785.66	1161		MG1655_glnQ_b0809	glutamine ABC transporter ATP-binding protein /// glutamine transporter subunit	glnQ	1037899 /// 945435	6810 // transport // inferred from electronic annotation /// 6865 // amino acid transport // inferred from electronic annotation	16020 // membrane // inferred from electronic annotation /// 5886 // plasma membrane // inferred from electronic annotation	166 // nucleotide binding // inferred from electronic annotation /// 16887 // ATPase activity // inferred from electronic annotation /// 17111 // nucleoside-triphosphatase activity // inferred from electronic annotation /// 5515 // protein binding // inferred from physical interaction /// 5524 // ATP binding // inferred from electronic annotation
1759580_at	42.1213	23.7928	24.7158	20.6745	23.6099	16.6723	13.7363	13.7797	22.9605	23.7452	18.1928	16.8237	16.5133	20.427		26.9828	14.7294	20.0704	19.4838		CFT073_yheJ_c4103	Probable general secretion pathway protein K	yheJ	1037578	9306 // protein secretion // inferred from electronic annotation	16021 // integral to membrane // inferred from electronic annotation	---
1759581_at	130.07	90.6573	57.9004	38.578	47.0762	24.9018	19.038	21.9523	61.7038	78.0571	88.0342	37.473	57.7215	45.8425		72.8564	21.964	48.3398	74.6043		CFT073_yeiM_c2698	Hypothetical transport protein yeiM	yeiM	1038065	6810 // transport // inferred from electronic annotation	16020 // membrane // inferred from electronic annotation	1882 // nucleoside binding // inferred from electronic annotation /// 5415 // nucleoside:sodium symporter activity // inferred from electronic annotation
1759582_at	2.00388	11.8077	4.04787	7.03761	2.89754	4.12159	3.31087	6.14812	14.1802	15.2024	11.6604	3.02756	6.58401	11.6283		5.55892	4.52686	9.61201	11.149		CFT073_nhaA_c0024	pH-dependent sodium/proton antiporter	nhaA	1037840	6814 // sodium ion transport // inferred from electronic annotation /// 6885 // regulation of pH // inferred from electronic annotation	16021 // integral to membrane // inferred from electronic annotation	---
1759583_s_at	21.8238	11.5987	15.0935	14.0314	15.1002	11.3703	10.416	12.2126	19.219	17.3503	22.3854	9.30432	19.8938	13.9786		15.5295	11.333	14.1673	19.8765		EDL933_Z5115	---	---	---	---	---	---
1759584_s_at	238.021	425.37	357.63	365.674	398.427	436.79	524.131	501.708	466.449	132.45	96.8267	437.964	275.801	464.878		357.025	487.543	456.43	168.359		IG_2529254_2529482-f	---	---	---	---	---	---
1759585_s_at	7.09539	13.2953	13.7466	6.96779	10.7211	10.2908	2.70098	5.36622	14.7188	10.568	9.82878	4.55185	9.62873	9.54845		10.3652	6.11932	9.60635	10.0085		EDL933_Z1891	Putative tail fiber component Z of prophage	c1578 /// c3165	1035333 /// 1038909	---	---	---
1759586_at	26.9659	21.7879	6.94484	12.3802	18.9844	15.5875	15.9701	10.6732	18.1191	30.7899	8.05701	17.7568	17.9865	15.4561		17.4126	14.0769	17.1106	18.9445		CFT073_c4605	hypothetical protein	c4605	1040033	---	---	---
1759587_s_at	4.37793	0.00272826	0.879902	0.0016995	2.36892	0.988935	0.724612	1.9176	6.03553	1.3777	4.00388	0.00259962	0.963089	0.0203223		1.52624	1.21038	2.01948	2.11489		EDL933_Z4069	---	---	---	---	---	---
1759588_s_at	2343.61	2930.46	2709.42	2428.28	2517.89	2479.55	2074.39	2675.26	4577.63	3021.63	3074.77	2967.56	2307.42	3085.79		2585.93	2409.73	3543.66	2801.27		MG1655_ftsY_b3464	cell division protein FtsY /// fused Signal Recognition Particle (SRP) receptor: membrane binding protein/conserved protein	ftsY	1037073 /// 947978	51301 // cell division // inferred from electronic annotation /// 6614 // SRP-dependent cotranslational protein targeting to membrane // inferred from electronic annotation /// 7049 // cell cycle // inferred from electronic annotation	16020 // membrane // inferred from electronic annotation /// 30529 // ribonucleoprotein complex // inferred from electronic annotation /// 48500 // signal recognition particle // inferred from electronic annotation /// 5886 // plasma membrane // inferred from electronic annotation	166 // nucleotide binding // inferred from electronic annotation /// 17111 // nucleoside-triphosphatase activity // inferred from electronic annotation /// 3723 // RNA binding // inferred from electronic annotation /// 5525 // GTP binding // inferred from electronic annotation /// 8312 // 7S RNA binding // inferred from electronic annotation
1759589_s_at	42.3518	37.5729	30.0742	65.6424	55.6185	49.2605	48.8523	47.5562	68.2565	25.6378	24.3534	62.1139	48.9844	76.4085		46.252	48.5563	68.9263	32.9919		IG_1695077_1695296-f	---	---	---	---	---	---
1759590_s_at	0.00395857	0.388113	8.65157	2.40206	0.0140323	2.66987	1.83697	1.05703	12.3465	2.21331	8.50615	8.68739	1.8963	4.30666		2.29195	1.85462	8.44686	4.20525		EDL933_relA_Z4099	GDP/GTP pyrophosphokinase	relA	1039188	15969 // guanosine tetraphosphate metabolic process // inferred from electronic annotation /// 8152 // metabolic process // inferred from electronic annotation	---	16301 // kinase activity // inferred from electronic annotation /// 16597 // amino acid binding // inferred from electronic annotation /// 16740 // transferase activity // inferred from electronic annotation /// 8728 // GTP diphosphokinase activity // inferred from electronic annotation
1759591_s_at	17.7579	26.9653	34.2586	80.2691	63.7396	59.287	59.6293	64.8383	54.3709	34.0472	17.8663	47.1513	60.794	52.2748		44.5981	61.2515	51.2657	37.5691		EDL933_Z1038	predicted protein	yliL	945436	---	---	---
1759592_s_at	6.79042	6.13028	3.22104	2.67201	9.95282	7.176	5.08268	0.902505	12.4262	3.48015	2.3657	3.33115	5.81466	4.06388		5.75331	4.38706	6.60708	3.88684		IG_2475650_2475866-f	---	---	---	---	---	---
1759593_s_at	1.5508	0.0211549	7.04358	13.4502	7.72445	12.998	7.38389	15.3333	14.912	4.27776	10.4769	9.21284	6.00091	15.5112		5.95803	11.905	13.212	6.91853		MG1655_emrK_b2368	Multidrug resistance protein K /// EmrKY-TolC multidrug resistance efflux pump, membrane fusion protein component	emrK	1038484 /// 946840	6810 // transport // inferred from electronic annotation /// 6855 // multidrug transport // inferred from electronic annotation /// 9306 // protein secretion // inferred from electronic annotation	16020 // membrane // inferred from electronic annotation /// 16021 // integral to membrane // inferred from electronic annotation /// 5886 // plasma membrane // inferred from electronic annotation /// 9276 // 1-2nm peptidoglycan-based cell wall // inferred from electronic annotation	15238 // drug transporter activity // inferred from electronic annotation /// 8565 // protein transporter activity // inferred from electronic annotation
1759594_at	17.4748	13.3619	7.87283	7.75296	11.9253	9.7379	6.21816	6.08679	10.613	15.3534	17.71	12.1361	7.49272	8.5662		11.6776	7.34761	10.4384	13.5187		CFT073_c0764	4-hydroxythreonine-4-phosphate dehydrogenase 2	pdxA	1035397	8615 // pyridoxine biosynthetic process // inferred from electronic annotation	---	50570 // 4-hydroxythreonine-4-phosphate dehydrogenase activity // inferred from electronic annotation /// 51287 // NAD binding // inferred from electronic annotation
1759595_at	3.0845	0.369754	1.60054	1.93119	0.0983834	2.82609	3.60392	2.95789	3.65451	5.23976	0.275866	4.32699	4.31576	3.33154		1.41687	3.1293	3.77101	3.27713		CFT073_c4752	hypothetical protein	c4752	1037193	---	---	---
1759596_s_at	535.116	325.049	337.678	245.294	250.649	235.761	324.522	247.582	331.174	473.787	317.523	407.259	303.243	316.124		338.757	269.289	351.519	364.851		CFT073_c2169	hypothetical protein	c2169	1036605	---	---	---
1759597_s_at	8.52981	18.8944	18.5097	25.9774	25.4323	37.7797	30.3069	45.846	20.6069	18.2885	8.37635	14.8945	22.1352	14.0691		19.4687	37.9775	16.5235	16.2667		MG1655_yhaB_b3120	predicted protein	yhaB	947705	---	---	---
1759598_s_at	822.327	676.061	469.74	753.724	678.914	491.89	606.938	576.827	728.422	274.45	274.285	1013.37	308.225	975.114		680.153	558.551	905.635	285.653		MG1655_b0832	Hypothetical ABC transporter permease protein yliD /// predicted peptide transporter subunit: membrane component of ABC superfamily	gsiD /// yliD	1037977 /// 945461	6810 // transport // inferred from electronic annotation	16020 // membrane // inferred from electronic annotation /// 16021 // integral to membrane // inferred from electronic annotation /// 5886 // plasma membrane // inferred from electronic annotation	5215 // transporter activity // inferred from electronic annotation
1759599_s_at	809.842	1358.23	3492.04	1499.58	1773.02	1779.12	1502.79	2216.24	2178.51	2631.99	2450.99	1836.28	1132.33	2422.09		1786.54	1832.71	2145.63	2071.77		MG1655_potA_b1126	putrescine/spermidine ABC transporter ATPase protein /// polyamine transporter subunit	potA	1035201 /// 946323	15846 // polyamine transport // inferred from electronic annotation /// 6810 // transport // inferred from electronic annotation	16020 // membrane // inferred from electronic annotation /// 43190 // ATP-binding cassette (ABC) transporter complex // inferred from electronic annotation /// 5886 // plasma membrane // inferred from electronic annotation	15417 // polyamine-transporting ATPase activity // inferred from electronic annotation /// 166 // nucleotide binding // inferred from electronic annotation /// 16787 // hydrolase activity // inferred from electronic annotation /// 16820 // hydrolase activity, acting on acid anhydrides, catalyzing transmembrane movement of substances // inferred from electronic annotation /// 16887 // ATPase activ…
1759600_s_at	11.7764	43.9118	61.2365	197.621	185.604	151.331	81.5343	98.1142	56.5329	33.7624	23.0426	55.0922	47.8591	53.9097		100.03	110.326	55.1783	34.888		CFT073_c0705	hypothetical protein	c0705	1036300	---	---	---
1759601_s_at	3126.73	4788.88	2845.34	2099.45	2350.91	2309.76	2426.95	2366.41	4102.4	6929.48	7028.16	1578.16	7178.77	1562.61		3042.26	2367.71	2414.39	7045.47		MG1655_cyoE_b0428	protoheme IX farnesyltransferase	cyoE	1036068 /// 945073	6783 // heme biosynthetic process // inferred from electronic annotation	16020 // membrane // inferred from electronic annotation /// 16021 // integral to membrane // inferred from electronic annotation /// 5886 // plasma membrane // inferred from electronic annotation	16740 // transferase activity // inferred from electronic annotation /// 4659 // prenyltransferase activity // inferred from electronic annotation /// 8495 // protoheme IX farnesyltransferase activity // inferred from electronic annotation
1759602_at	0.00148758	0.447589	2.36922	1.12125	1.49578	2.89238	0.216803	4.384	5.56015	1.60155	2.97015	3.15878	0.446354	3.4803		1.08706	2.49773	4.06641	1.67269		SAKAI_ECs5518	---	---	---	---	---	---
1759603_at	69.732	67.293	53.7511	60.8658	54.6569	63.6674	64.7971	71.3079	58.9449	51.6595	77.3465	61.3697	69.4045	77.7011		61.2598	66.5908	66.0052	66.1368		MG1655_yfjR_b2634	CP4-57 prophage; predicted DNA-binding transcriptional regulator	yfjR	947309	6350 // transcription // inferred from electronic annotation /// 6355 // regulation of transcription, DNA-dependent // inferred from electronic annotation	5622 // intracellular // inferred from electronic annotation	3677 // DNA binding // inferred from electronic annotation /// 3700 // transcription factor activity // inferred from electronic annotation
1759604_at	3.22108	2.94143	0.00523688	0.335763	1.7533	0.939646	0.0119019	0.00216477	412.688	235.06	303.734	169.496	479.032	191.108		1.65136	0.317904	257.764	339.275		MG1655_yafY_b0251	CP4-6 prophage; predicted DNA-binding transcriptional regulator	yafY	944934	---	---	---
1759606_s_at	384.367	592.708	326.543	410.326	409.183	317.44	266.433	307.132	795.535	340.95	267.073	311.577	389.152	276.026		424.625	297.001	461.046	332.392		MG1655_mobB_b3856	molybdopterin-guanine dinucleotide biosynthesis protein B	mobB	1035666 /// 948343	6777 // Mo-molybdopterin cofactor biosynthetic process // inferred from electronic annotation	---	5525 // GTP binding // inferred from electronic annotation
1759607_at	84.5125	85.7548	70.3926	72.4536	50.6702	57.425	55.5168	53.8443	57.3978	97.8823	53.6539	55.9684	50.9162	63.8871		72.7567	55.5954	59.0844	67.4841		CFT073_c1577	Putative head-tail joining protein of prophage	c1577	1035332	42963 // phage assembly // inferred from electronic annotation	19028 // viral capsid // inferred from electronic annotation	---
1759608_s_at	4.70094	22.7726	33.6556	25.3437	23.5765	27.5352	16.532	14.9206	18.6635	18.9093	34.207	27.4287	22.0133	22.9402		22.0099	19.6626	23.0108	25.0432		EDL933_priC_Z0584	primosomal replication protein N''	priC	1035924	---	---	---
1759609_s_at	406.448	1340.47	925.704	1107.39	1134.32	886.275	500.913	670.484	1480.22	1634.3	1753.19	1049.3	1542.4	1093.65		982.866	685.891	1207.72	1643.29		MG1655_yafA_b0239	fermentation/respiration switch protein /// hydrolase, binds to enzyme IIA(Glc)	frsA	1036321 /// 946039	---	---	16787 // hydrolase activity // inferred from electronic annotation /// 4091 // carboxylesterase activity // inferred from electronic annotation
1759610_s_at	5.16335	18.0556	19.0307	9.51777	11.7248	4.76997	7.634	0.00556297	0.076787	10.3079	8.09176	10.021	11.6835	20.7287		12.6985	4.13651	10.2755	10.0277		EDL933_Z1963	---	---	---	8152 // metabolic process // inferred from electronic annotation	---	8168 // methyltransferase activity // inferred from electronic annotation
1759611_s_at	277.236	514.066	543.999	827.216	745.533	501.015	406.757	438.692	647.612	463.444	646.537	397.507	442.52	355.811		581.61	448.821	466.977	517.5		MG1655_aroD_b1693	3-dehydroquinate dehydratase	aroD	1036367 /// 946210	8152 // metabolic process // inferred from electronic annotation /// 8652 // amino acid biosynthetic process // inferred from electronic annotation /// 9073 // aromatic amino acid family biosynthetic process // inferred from electronic annotation	---	16829 // lyase activity // inferred from electronic annotation /// 3824 // catalytic activity // inferred from electronic annotation /// 3855 // 3-dehydroquinate dehydratase activity // inferred from electronic annotation
1759612_s_at	15.2783	25.1797	20.7338	40.8487	47.6951	24.0859	27.7506	26.1729	51.258	11.1538	10.2352	37.205	27.3768	39.6752		29.9471	26.0032	42.7127	16.2553		IG_341732_342107-r	---	---	---	---	---	---
1759613_s_at	26.8566	76.549	65.3127	90.0027	93.5818	74.5903	66.1246	78.2881	199.886	52.7429	38.052	111.768	90.2374	101.583		70.4606	73.001	137.746	60.3441		IG_3530078_3530455-r	---	---	---	---	---	---
1759614_at	7.89257	11.7591	11.9304	12.0303	10.4564	14.0578	11.6389	9.80818	8.00133	12.2791	6.34597	12.8281	9.53786	5.89035		10.8137	11.835	8.90659	9.38766		CFT073_tdcC_c3874	Threonine/serine transporter	tdcC	1040107	6810 // transport // inferred from electronic annotation /// 6865 // amino acid transport // inferred from electronic annotation	16020 // membrane // inferred from electronic annotation /// 16021 // integral to membrane // inferred from electronic annotation /// 5886 // plasma membrane // inferred from electronic annotation	15171 // amino acid transmembrane transporter activity // inferred from electronic annotation /// 15293 // symporter activity // inferred from electronic annotation /// 5215 // transporter activity // inferred from electronic annotation
1759615_s_at	4644.42	3028.95	2866.59	2841.72	2878.91	2430.28	2147.36	2545.64	2106.89	2601.36	2428.47	3028.32	1668.97	3049.55		3252.12	2374.43	2728.25	2232.93		MG1655_murF_b0086	UDP-N-acetylmuramoyl-tripeptide--D-alanyl-D-alanine ligase /// UDP-N-acetylmuramoyl-tripeptide:D-alanyl-D-alanine ligase	murF	1035941 /// 944813	51301 // cell division // inferred from electronic annotation /// 7047 // cell wall organization and biogenesis // inferred from electronic annotation /// 7049 // cell cycle // inferred from electronic annotation /// 8360 // regulation of cell shape // inferred from electronic annotation /// 9058 // biosynthetic process // inferred from electronic annotation /// 9252 // peptidoglycan biosynthetic…	5737 // cytoplasm // inferred from electronic annotation	166 // nucleotide binding // inferred from electronic annotation /// 16874 // ligase activity // inferred from electronic annotation /// 47480 // UDP-N-acetylmuramoyl-tripeptide-D-alanyl-D-alanine ligase activity // inferred from electronic annotation /// 5524 // ATP binding // inferred from electronic annotation /// 8766 // UDP-N-acetylmuramoylalanyl-D-glutamyl-2,6-diaminopimelate-D-alanyl-D-ala…
1759616_s_at	0.927759	11.8558	7.02312	14.0183	16.8678	11.2429	11.9674	15.8552	10.2932	5.67141	7.86121	9.9749	14.3743	12.904		10.1386	13.0218	11.0574	9.30229		IG_1222152_1222917-r	---	---	---	---	---	---
1759617_at	9.09892	7.02205	2.22185	6.00973	4.048	4.89987	4.88647	2.51212	10.0544	3.09324	14.4981	3.64339	2.25098	7.66314		5.68011	4.09949	7.1203	6.61411		SAKAI_ECs1188	---	---	---	---	---	---
1759618_s_at	696.807	713.482	1278.04	1046.94	998.324	771.456	738.947	833.353	1118.8	613.523	570.802	593.528	601.653	631.272		946.719	781.252	781.201	595.326		MG1655_ymjA_b1295	Hypothetical protein ymjA /// predicted protein	ymjA	1035558 /// 945874	---	---	---
1759619_s_at	26.1536	43.1405	35.0314	38.1771	44.0914	35.784	42.1633	47.5137	44.8468	29.7431	13.4741	44.1126	42.6949	34.03		37.3188	41.8203	40.9964	28.6374		IG_2228406_2228643-f	---	---	---	---	---	---
1759620_s_at	48.313	97.1903	96.5509	78.2476	92.8878	72.3851	70.0021	61.1553	113.503	100.076	102.89	88.7641	56.2575	73.8157		82.6379	67.8475	92.0275	86.4079		EDL933_Z1289	predicted outer membrane usher protein	ycbS	946934	6810 // transport // inferred from electronic annotation	16020 // membrane // inferred from electronic annotation /// 16021 // integral to membrane // inferred from electronic annotation /// 19867 // outer membrane // inferred from electronic annotation /// 42995 // cell projection // inferred from electronic annotation /// 9279 // cell outer membrane // inferred from electronic annotation /// 9289 // fimbrium // inferred from electronic annotation	5215 // transporter activity // inferred from electronic annotation
1759621_s_at	159.714	362.141	289.092	446.568	471.697	314.807	295.055	357.88	165.535	216.587	263.764	179.824	212.049	188.175		345.842	322.581	177.845	230.8		MG1655_b2097	fructose-bisphosphate aldolase	c2623	1037944	8152 // metabolic process // inferred from electronic annotation	---	16829 // lyase activity // inferred from electronic annotation /// 3824 // catalytic activity // inferred from electronic annotation
1759622_s_at	45.8714	69.8098	43.4301	77.1607	54.0271	62.1939	98.8483	71.679	110.151	13.2328	16.5222	78.0867	28.9069	104.642		58.0598	77.5738	97.6267	19.554		IG_2755422_2755664-r	---	---	---	---	---	---
1759623_s_at	84.359	97.0316	111.595	116.744	101.591	98.2755	121.577	103.168	151.256	73.0818	49.1457	88.3929	91.5289	116.646		102.264	107.674	118.765	71.2521		IG_1342371_1342780-f	---	---	---	---	---	---
1759624_s_at	166.803	654.632	364.628	631.489	705.707	496.172	391.365	503.762	1518.25	1024.46	949.996	656.71	1204.84	670.579		504.652	463.766	948.512	1059.77		MG1655_ybdF_b0579	hypothetical protein /// conserved protein	ybdF	1035655 /// 948302	---	---	---
1759625_s_at	50.271	37.3073	32.7578	40.6742	31.5286	32.3898	30.5695	32.4837	28.1088	72.3058	67.3821	27.7159	25.7049	28.5484		38.5078	31.8143	28.1244	55.1309		CFT073_yaaX_c0007	Hypothetical protein yaaX precursor /// hypothetical protein	c0009 /// yaaX	1035917 /// 1038052	---	---	---
1759626_s_at	19.8498	14.9779	11.8022	20.9341	21.7554	23.3746	28.2273	22.9741	23.5607	10.6571	12.2135	27.3894	21.8064	23.0916		17.8639	24.8587	24.6806	14.8923		IG_3232097_3232379-f	---	---	---	---	---	---
1759627_s_at	21.0397	40.8071	48.3852	67.0604	54.9234	65.9825	76.7868	79.8872	41.6275	17.0739	41.1603	79.866	18.2757	74.9718		46.4431	74.2188	65.4884	25.5033		CFT073_c5269	Hypothetical protein yjfL /// hypothetical protein /// conserved inner membrane protein	c5269 /// yjfL	1037472 /// 1037475 /// 948701	---	16020 // membrane // inferred from electronic annotation /// 16021 // integral to membrane // inferred from electronic annotation /// 5886 // plasma membrane // inferred from electronic annotation	---
1759628_s_at	317.045	290.913	279.987	308.573	327.656	169.694	144.869	190.945	192.826	423.208	429.905	125.211	170.63	120.659		304.835	168.503	146.232	341.248		EDL933_metR_Z5349	Transcriptional activator protein metR /// DNA-binding transcriptional activator, homocysteine-binding	metR	1035353 /// 948310	6350 // transcription // inferred from electronic annotation /// 6355 // regulation of transcription, DNA-dependent // inferred from electronic annotation /// 8652 // amino acid biosynthetic process // inferred from electronic annotation /// 9086 // methionine biosynthetic process // inferred from electronic annotation	5737 // cytoplasm // inferred from electronic annotation	3677 // DNA binding // inferred from electronic annotation /// 3700 // transcription factor activity // inferred from electronic annotation
1759629_s_at	433.805	833.244	1085.32	583.085	621.394	548.135	473.174	573.554	627.387	2091.89	1665.91	636.665	698.956	743.213		711.37	531.621	669.088	1485.59		IG_3407589_3407916-f	---	---	---	---	---	---
1759630_s_at	101.142	289.905	320.852	557.213	541.74	433.933	431.979	417.874	592.769	307.106	442.565	431.171	672.433	499.475		362.17	427.928	507.805	474.035		CFT073_c0693	hypothetical protein	c0693	1035746	---	---	---
1759631_at	36.1974	7.46758	4.08686	6.9588	6.14108	9.20428	4.56002	4.36151	12.0567	12.4358	5.45456	8.39451	5.60156	8.38758		12.1703	6.04194	9.61294	7.83065		SAKAI_ECs2991	---	---	---	---	---	---
1759632_s_at	446.457	331.342	580.064	272.289	349.133	468.001	435.679	579.149	393.023	1818	1756.28	388.727	589.076	472.703		395.857	494.276	418.151	1387.79		MG1655_codB_b0336	cytosine permease /// cytosine transporter	codB	1036222 /// 944994	15931 // nucleobase, nucleoside, nucleotide and nucleic acid transport // inferred from electronic annotation /// 19858 // cytosine metabolic process // inferred from electronic annotation /// 6810 // transport // inferred from electronic annotation	16020 // membrane // inferred from electronic annotation /// 16021 // integral to membrane // inferred from electronic annotation /// 5886 // plasma membrane // inferred from electronic annotation	15205 // nucleobase transmembrane transporter activity // inferred from electronic annotation
1759633_at	24.9419	21.4591	27.6491	43.339	38.7952	45.0428	39.3648	38.9871	49.5034	19.223	18.5822	54.2459	56.1901	38.1358		31.2368	41.1315	47.295	31.3317		MG1655_yehQ_b2122	pseudo	yehQ	946654	---	---	---
1759634_s_at	51.4467	175.685	264.32	216.144	199.468	172.302	180.675	241.321	217.792	167.444	208.183	76.9361	112.155	80.8923		181.413	198.099	125.207	162.594		MG1655_b1684	iron-sulfur cluster assembly scaffold protein /// Fe-S cluster assembly protein	sufA	1036331 /// 949014	16226 // iron-sulfur cluster assembly // inferred from electronic annotation	---	51536 // iron-sulfur cluster binding // inferred from electronic annotation /// 5198 // structural molecule activity // inferred from electronic annotation
1759635_s_at	281.276	377.689	739.981	304.456	334.976	185.451	391.212	360.516	665.769	97.2372	59.2233	731.238	111.465	651.218		407.676	312.393	682.742	89.3085		IG_2021701_2021989-f	---	---	---	---	---	---
1759636_at	8.39934	9.98647	10.8222	6.58463	5.80029	3.42009	6.55238	1.40023	11.3753	7.5439	25.8536	5.31884	0.456651	6.89089		8.31858	3.7909	7.8617	11.2847		CFT073_c5302	hypothetical protein	c5302	1037427	---	---	---
1759637_at	487.563	360.903	479.86	303.441	334.312	426.745	485.634	543.361	272.012	315.894	235.322	755.255	325.199	798.227		393.216	485.247	608.498	292.138		MG1655_priA_b3935	Primosome factor n' (replication factor Y)	priA	948426	6260 // DNA replication // inferred from electronic annotation /// 6269 // DNA replication, synthesis of RNA primer // inferred from electronic annotation	5658 // alpha DNA polymerase:primase complex // inferred from electronic annotation	166 // nucleotide binding // inferred from electronic annotation /// 16787 // hydrolase activity // inferred from electronic annotation /// 3676 // nucleic acid binding // inferred from electronic annotation /// 3677 // DNA binding // inferred from electronic annotation /// 4386 // helicase activity // inferred from electronic annotation /// 46872 // metal ion binding // inferred from electronic …
1759638_s_at	81.1418	93.9665	98.2063	45.8371	64.6797	44.943	28.6351	24.1903	64.0342	112.444	89.3031	45.4536	44.7834	51.2016		76.7663	32.5895	53.5631	82.1767		MG1655_yfdO_b2358	Unknown protein encoded by cryptic prophage /// pseudo	c3192 /// yfdO	1038943 /// 947403	6260 // DNA replication // inferred from electronic annotation	---	---
1759639_s_at	44.5636	43.0874	29.6377	60.4539	58.953	47.9834	100.023	74.974	83.7813	27.7837	17.5806	106.871	70.6711	133.191		47.3391	74.3268	107.948	38.6785		IG_1049754_1050185-f	---	---	---	---	---	---
1759640_s_at	1157.71	915.604	886.028	918.237	958.164	776.256	821.122	883.376	1485.81	904.909	690.195	1078.73	686.115	1203.45		967.148	826.918	1256	760.406		MG1655_yfjD_b2613	predicted inner membrane protein	yfjD	2847739	---	---	---
1759641_s_at	36.7216	44.3231	75.1197	137.251	142.138	172.079	163.755	181.055	60.9365	59.4462	33.0832	35.0419	142.353	31.7191		87.1108	172.297	42.5659	78.2943		MG1655_idnK_b4268	D-gluconate kinase /// D-gluconate kinase, thermosensitive	idnK	1037293 /// 946066	19521 // D-gluconate metabolic process // inferred from electronic annotation /// 5975 // carbohydrate metabolic process // inferred from electronic annotation	---	16301 // kinase activity // inferred from electronic annotation /// 166 // nucleotide binding // inferred from electronic annotation /// 16740 // transferase activity // inferred from electronic annotation /// 46316 // gluconokinase activity // inferred from electronic annotation /// 4765 // shikimate kinase activity // inferred from electronic annotation /// 5524 // ATP binding // inferred from …
1759642_s_at	0.00279014	6.41668	5.95437	7.52565	7.08071	6.15318	8.88251	6.27793	2.1319	0.521508	2.49833	5.08017	4.45398	2.65209		5.39604	7.10454	3.28806	2.49127		EDL933_Z4858	---	---	---	---	---	16740 // transferase activity // inferred from electronic annotation /// 16757 // transferase activity, transferring glycosyl groups // inferred from electronic annotation
1759643_s_at	17.9384	14.853	16.1965	9.85473	18.8008	9.06031	8.15545	11.2267	11.7106	18.8074	20.5529	8.66766	7.81376	6.33202		15.5287	9.48082	8.90342	15.7247		EDL933_Z4048	---	---	---	6350 // transcription // inferred from electronic annotation /// 6355 // regulation of transcription, DNA-dependent // inferred from electronic annotation /// 9405 // pathogenesis // inferred from electronic annotation	5622 // intracellular // inferred from electronic annotation	3677 // DNA binding // inferred from electronic annotation /// 3700 // transcription factor activity // inferred from electronic annotation
1759644_at	30.6821	53.522	50.9442	31.5174	32.7126	30.4509	29.2642	28.8825	32.1229	51.2447	62.0985	43.0267	38.309	41.9804		39.8757	29.5326	39.0434	50.5507		CFT073_phnK_c5103	phosphonates transport ATP-binding protein	phnK	1038045	---	---	---
1759645_s_at	2575.44	2490.07	2278.67	2833.27	2617.3	2069.09	2635.01	1938.57	1415.9	2593	2196.63	1673.62	2458.51	1430.37		2558.95	2214.22	1506.63	2416.05		MG1655_pgsA_b1912	phosphatidylglycerophosphate synthetase	pgsA	1036953 /// 945791	8654 // phospholipid biosynthetic process // inferred from electronic annotation	16020 // membrane // inferred from electronic annotation /// 16021 // integral to membrane // inferred from electronic annotation /// 5886 // plasma membrane // inferred from electronic annotation	16740 // transferase activity // inferred from electronic annotation /// 16780 // phosphotransferase activity, for other substituted phosphate groups // inferred from electronic annotation /// 8444 // CDP-diacylglycerol-glycerol-3-phosphate 3-phosphatidyltransferase activity // inferred from electronic annotation
1759646_at	199.149	123.956	109.599	46.8079	56.0845	37.3892	29.7563	29.4697	112.544	170.754	157.806	41.7483	36.3654	47.4405		107.119	32.2051	67.2442	121.642		EDL933_Z3117	---	---	---	---	---	---
1759647_s_at	21.6391	48.4598	29.9595	62.9512	52.792	42.8141	36.8331	29.0676	98.4871	33.3563	23.572	64.7945	47.6489	61.8752		43.1603	36.2382	75.0523	34.8591		MG1655_ybcX_b0561	Putative DNA packaging protein of prophage	c3173	1038921	---	---	---
1759648_s_at	12442.1	15715.7	14556.1	15036.8	15478.1	12651.6	11545.6	12188.1	8962.94	15970.9	16388.4	12324.8	16705.2	12649		14645.8	12128.4	11312.3	16354.8		MG1655_atpA_b3734	F0F1 ATP synthase subunit alpha /// F1 sector of membrane-bound ATP synthase, alpha subunit	atpA	1040243 /// 948242	15986 // ATP synthesis coupled proton transport // inferred from electronic annotation /// 15992 // proton transport // inferred from electronic annotation /// 42777 // plasma membrane ATP synthesis coupled proton transport // inferred from electronic annotation /// 6754 // ATP biosynthetic process // inferred from electronic annotation /// 6810 // transport // inferred from electronic annotation…	16020 // membrane // inferred from electronic annotation /// 16469 // proton-transporting two-sector ATPase complex // inferred from electronic annotation /// 45261 // proton-transporting ATP synthase complex, catalytic core F(1) // inferred from electronic annotation /// 5737 // cytoplasm // inferred from direct assay /// 5886 // plasma membrane // inferred from electronic annotation	15078 // hydrogen ion transmembrane transporter activity // inferred from electronic annotation /// 166 // nucleotide binding // inferred from electronic annotation /// 16787 // hydrolase activity // inferred from electronic annotation /// 16820 // hydrolase activity, acting on acid anhydrides, catalyzing transmembrane movement of substances // inferred from electronic annotation /// 46872 // met…
1759649_at	6.71722	0.323137	3.50923	1.82106	1.70232	1.86504	3.63151	3.61908	12.0032	0.0188374	0.899976	4.57595	3.82825	5.16713		2.81459	3.03854	7.24876	1.58235		CFT073_c1882	hypothetical protein	c1882	1035719	---	---	---
1759650_s_at	18.6824	69.0394	59.8533	87.1734	87.9138	90.1998	47.9821	70.8662	99.6165	23.4635	23.6814	62.4502	75.3742	59.2872		64.5325	69.6827	73.7846	40.8397		CFT073_yeaH_c2189	hypothetical protein /// conserved protein	yeaH	1036629 /// 946296	---	---	---
1759651_s_at	319.782	373.817	431.947	428.517	402.797	425.81	503.095	494.385	425.7	409.288	297.312	553.005	377.67	531.389		391.372	474.43	503.365	361.423		MG1655_yhhZ_b3442	Hypothetical protein yhhZ /// conserved protein	yhhZ	1036961 /// 947952	---	---	3676 // nucleic acid binding // inferred from electronic annotation /// 4519 // endonuclease activity // inferred from electronic annotation
1759652_at	13.0829	14.2266	7.71842	9.66006	4.80446	6.97343	7.83047	9.8556	14.6101	12.0082	17.4739	7.853	8.88543	5.85659		9.89848	8.21983	9.4399	12.7892		CFT073_c1955	6-phospho-beta-glucosidase	celA	1035889	5975 // carbohydrate metabolic process // inferred from electronic annotation /// 8152 // metabolic process // inferred from electronic annotation	---	16787 // hydrolase activity // inferred from electronic annotation /// 16798 // hydrolase activity, acting on glycosyl bonds // inferred from electronic annotation /// 3824 // catalytic activity // inferred from electronic annotation /// 43169 // cation binding // inferred from electronic annotation /// 4553 // hydrolase activity, hydrolyzing O-glycosyl compounds // inferred from electronic annot…
1759653_s_at	0.127862	5.9458	5.52198	14.8942	8.97068	17.4635	18.9161	20.5236	18.025	2.94945	0.00514404	16.2035	8.41183	16.5267		7.0921	18.9677	16.9184	3.78881		MG1655_yjfK_b4183	conserved protein	yjfK	948702	---	---	---
1759654_s_at	5.00782	9.92262	14.8771	5.28913	10.2308	8.24122	7.40853	4.77471	7.82671	12.4887	16.4639	6.33839	10.3073	6.16365		9.06548	6.80815	6.77625	13.0866		EDL933_Z4881	putative fructose-1,6-bisphosphate aldolase	gatY	1037131	6096 // glycolysis // inferred from electronic annotation /// 8152 // metabolic process // inferred from electronic annotation	---	16829 // lyase activity // inferred from electronic annotation /// 3824 // catalytic activity // inferred from electronic annotation /// 4332 // fructose-bisphosphate aldolase activity // inferred from electronic annotation /// 8270 // zinc ion binding // inferred from electronic annotation
1759655_s_at	7.52222	11.111	22.0342	33.9009	28.0973	31.6735	26.9759	29.5774	29.2361	7.87441	6.22272	15.5801	15.7301	10.6937		20.5331	29.4089	18.5033	9.94241		IG_1616933_1617200-f	---	---	---	---	---	---
1759656_s_at	60.7199	155.571	204.532	156.625	165.107	175.128	169.021	182.718	258.897	72.3294	59.9346	162.363	118.623	183.003		148.511	175.622	201.421	83.6291		MG1655_rfaH_b3842	DNA-binding transcriptional antiterminator	rfaH	948327	6350 // transcription // inferred from electronic annotation /// 6355 // regulation of transcription, DNA-dependent // inferred from electronic annotation /// 9103 // lipopolysaccharide biosynthetic process // inferred from electronic annotation	---	3677 // DNA binding // inferred from electronic annotation /// 3711 // transcription elongation regulator activity // inferred from electronic annotation
1759657_s_at	11.676	16.7631	12.7271	11.0992	12.9193	5.47536	4.06389	7.73967	9.3261	9.51822	21.839	12.2427	3.25117	13.8822		13.0369	5.75964	11.817	11.5361		EDL933_Z1898	Putative tail component of prophage	c1585 /// c3160	1035341 /// 1038900	---	---	---
1759658_s_at	164.948	370.374	411.165	360.323	349.373	196.993	208.864	196.704	458.271	142.192	100.864	360.49	153.079	351.936		331.236	200.854	390.232	132.045		IG_406395_406651-f	---	---	---	---	---	---
1759659_at	0.00266119	1.06062	0.683627	1.07762	0.0193925	0.00430447	2.05894	1.1319	11.2555	0.00119517	4.2977	1.43991	1.32756	0.00719627		0.568784	1.06505	4.23419	1.87548		CFT073_c0174	hypothetical protein	c0174	1040426	---	---	---
1759660_s_at	18.9652	61.2469	71.8096	123.627	123.373	125.695	105.195	128.12	162.553	62.3093	76.5854	96.4	89.2246	114.07		79.8043	119.67	124.341	76.0398		MG1655_yjgH_b4248	predicted mRNA endoribonuclease	yjgH	948769	---	---	5515 // protein binding // inferred from physical interaction
1759661_at	2772.92	1478.53	1152.14	1767.25	1580.81	785.41	789.574	768.794	833.905	813.509	1049.56	1193.73	900.892	1134.5		1750.33	781.259	1054.05	921.321		CFT073_yjjV_c5461	putative deoxyribonuclease YjjV	yjjV	1037067	---	---	16787 // hydrolase activity // inferred from electronic annotation /// 16888 // endodeoxyribonuclease activity, producing 5'-phosphomonoesters // inferred from electronic annotation
1759662_s_at	58.034	101.617	82.8258	113.05	93.326	114.877	152.973	207.424	113.529	75.2214	5.79028	60.8102	57.7726	69.1202		89.7706	158.424	81.1531	46.2614		IG_2775804_2776166-f	---	---	---	---	---	---
1759663_at	3.81154	7.48332	19.2718	9.54126	7.29026	8.12679	9.34374	13.449	15.553	9.12718	9.6547	12.84	15.1342	8.70042		9.47964	10.3065	12.3645	11.3054		SAKAI_ECs4997	---	---	---	---	---	---
1759664_s_at	182.013	493.719	684.048	525.033	593.209	527.053	380.303	535.265	740.333	555.907	573.65	412.318	472.199	484.637		495.605	480.874	545.763	533.918		MG1655_yceG_b1097	hypothetical protein /// predicted aminodeoxychorismate lyase	yceG	1035068 /// 945660	---	---	16301 // kinase activity // inferred from electronic annotation /// 4798 // thymidylate kinase activity // inferred from electronic annotation
1759665_at	0.0142405	16.9523	25.6848	18.0059	23.2901	21.8388	18.264	30.3624	13.2732	41.1015	28.1926	27.0984	23.2323	44.2463		16.7895	23.4884	28.206	30.8421		CFT073_yhjN_c4344	cellulose synthase regulator protein	yhjN	1037255	6011 // UDP-glucose metabolic process // inferred from electronic annotation	16020 // membrane // inferred from electronic annotation	---
1759666_s_at	1038.94	438.283	324.751	775.783	609.392	714.018	1030.17	906.053	648.7	564.111	570.469	914.428	781.699	1032.14		637.43	883.412	865.088	638.76		MG1655_cyaY_b3807	frataxin-like protein /// frataxin, iron-binding and oxidizing protein	cyaY	1035651 /// 947754	---	---	---
1759667_s_at	145.71	134.385	324.471	201.558	202.166	160.781	460.132	239.681	443.517	319.121	302.281	488.974	271.798	415.6		201.658	286.864	449.364	297.733		IG_1755135_1755444-f	---	---	---	---	---	---
1759668_at	43.5942	27.8075	22.4616	1.62263	11.7011	9.14826	12.1954	14.0422	13.2271	46.2018	32.2524	28.3563	21.9817	23.1478		21.4374	11.7953	21.5771	33.4786		SAKAI_ECs4993	---	---	---	---	---	---
1759669_s_at	3292.64	2204.06	2613.2	1410.05	1970.41	1510.71	4946.42	5125.47	952.612	580.616	692.744	4862.95	1048.19	5019.19		2298.07	3860.87	3611.58	773.851		MG1655_nikD_b3479	nickel transporter ATP-binding protein /// nickel transporter subunit	nikD	1037139 /// 947989	15675 // nickel ion transport // inferred from electronic annotation /// 6810 // transport // inferred from electronic annotation	16020 // membrane // inferred from electronic annotation /// 5886 // plasma membrane // inferred from electronic annotation	15413 // nickel-transporting ATPase activity // inferred from electronic annotation /// 16151 // nickel ion binding // inferred from electronic annotation /// 166 // nucleotide binding // inferred from electronic annotation /// 16787 // hydrolase activity // inferred from electronic annotation /// 16887 // ATPase activity // inferred from electronic annotation /// 17111 // nucleoside-triphosphata…
1759670_s_at	0.00121882	0.00438294	6.41902	0.00232928	2.35817	3.16868	0.00133168	0.0012987	1.00475	0.00103329	0.000918825	0.935092	0.0621603	4.95453		1.75702	1.0571	2.29812	0.0213708		EDL933_yphD_Z3819	---	---	---	6810 // transport // inferred from electronic annotation	16020 // membrane // inferred from electronic annotation	5215 // transporter activity // inferred from electronic annotation
1759671_at	8.18442	56.7916	113.71	62.8198	71.0142	30.9183	57.4732	43.6042	18.8382	61.9334	47.3771	59.7923	53.3149	54.2848		62.504	43.9986	44.3051	54.2085		CFT073_c1225	Transposase insE for insertion sequence IS3A/B/C/D/E/fA/fB	c1225	1040406	---	---	---
1759672_at	64.2263	65.341	33.7527	55.9076	55.6362	40.8386	38.4731	35.8053	64.5761	21.9996	26.6498	48.9788	42.3618	46.1351		54.9728	38.3723	53.23	30.3371		CFT073_mobB_c4800	molybdopterin-guanine dinucleotide biosynthesis protein B	mobB	1035666	6777 // Mo-molybdopterin cofactor biosynthetic process // inferred from electronic annotation	---	5525 // GTP binding // inferred from electronic annotation
1759673_s_at	2008.72	816.535	358.006	681.738	450.844	506.846	1828.2	1023.61	966.939	892.888	481.28	1596.58	1038.64	1417.74		863.169	1119.55	1327.09	804.271		IG_1994856_1995084-f	---	---	---	---	---	---
1759674_s_at	2240.54	2162.84	2124.43	2611.03	2432.68	2080.19	1323.99	1298.21	3652.15	1980.48	2052.84	2483.61	2222.73	2475.79		2314.3	1567.47	2870.52	2085.35		MG1655_b1578	insertion element IS2 transposase InsD /// pseudo /// KpLE2 phage-like element; IS2 insertion element transposase InsAB'	c3611 /// insD /// yaiX	1039558 /// 4056039 /// 945203 /// 945952 /// 946118 /// 946403 /// 947346 /// 947517 /// 948779	15074 // DNA integration // inferred from electronic annotation /// 6310 // DNA recombination // inferred from electronic annotation /// 6313 // transposition, DNA-mediated // inferred from electronic annotation	---	3676 // nucleic acid binding // inferred from electronic annotation /// 3677 // DNA binding // inferred from electronic annotation
1759675_s_at	4152.37	4722.88	4810.88	5642.61	5251.59	5505.23	6645.39	7315.7	5823.9	4103.52	3686.37	6189.98	4976.33	6533.9		4916.07	6488.77	6182.6	4255.41		MG1655_yacA_b0097	SecA regulator SecM /// regulator of secA translation	secM /// yacA	1037447 /// 944831	---	42597 // periplasmic space // inferred from electronic annotation /// 5737 // cytoplasm // inferred from electronic annotation	45182 // translation regulator activity // inferred from electronic annotation
1759676_at	4.24761	5.17536	3.15052	1.74411	3.60978	9.0488	8.89453	11.0878	7.13025	17.6644	7.84902	2.90443	7.19246	8.63401		3.58548	9.67706	6.2229	10.902		CFT073_c3677	Hypothetical protein yeeV	c3677	1039711	---	---	---
1759677_at	18.1441	24.2632	18.7308	11.4818	12.4774	14.4968	8.68824	14.7469	87.4926	5.56191	6.19283	21.5193	6.12655	20.947		17.0195	12.644	43.3196	5.96043		CFT073_cdh_c4870	CDP-diacylglycerol pyrophosphatase	cdh	1040191	8654 // phospholipid biosynthetic process // inferred from electronic annotation	16020 // membrane // inferred from electronic annotation /// 16021 // integral to membrane // inferred from electronic annotation /// 5886 // plasma membrane // inferred from electronic annotation	16787 // hydrolase activity // inferred from electronic annotation /// 8715 // CDP-diacylglycerol diphosphatase activity // inferred from electronic annotation
1759678_s_at	24.1056	87.8353	61.7096	88.9663	84.1029	83.1916	70.7657	87.4378	160.764	76.9337	56.2396	98.9707	118.241	95.6889		69.3439	80.465	118.475	83.8047		CFT073_yjcC_c5052	Hypothetical protein yjcC /// predicted signal transduction protein (EAL domain containing protein)	yjcC	1039201 /// 948568	---	---	---
1759679_s_at	18.5456	21.4936	24.9814	20.7778	22.0821	24.2565	21.2066	16.6009	80.1104	5.83746	9.06244	36.7857	12.3709	45.9119		21.5761	20.688	54.2693	9.09027		IG_1876765_1877030-r	---	---	---	---	---	---
1759680_s_at	0.00192717	2.99066	8.36392	9.84596	9.21302	42.7393	41.534	51.3587	0.0187081	2.71653	2.16059	0.0726533	6.10459	2.10359		6.0831	45.2107	0.73165	3.66057		IG_2458979_2459319-f	---	---	---	---	---	---
1759681_s_at	54.7228	64.8178	39.4357	38.9324	33.5867	41.0625	30.5583	48.6434	84.4315	15.953	52.156	45.8284	68.5567	28.3187		46.2991	40.088	52.8595	45.5552		IG_289530_289872-f	---	---	---	---	---	---
1759682_at	10.3089	69.3377	47.5269	98.8551	76.58	60.3846	76.1304	90.0825	64.6124	61.6804	44.016	62.4508	71.6911	67.3527		60.5217	75.5325	64.8053	59.1292		MG1655_ybcL_b0545	DLP12 prophage; predicted kinase inhibitor	ybcL	945165	---	42597 // periplasmic space // inferred from electronic annotation	---
1759683_s_at	2903.58	2944.43	2077.14	3253.43	2995.19	2438.15	2690.69	2170.28	2520.95	2155.04	1954.48	1903.32	2645.26	1973.18		2834.76	2433.04	2132.48	2251.59		MG1655_yrdA_b3279	Protein yrdA /// conserved protein	yrdA	1040481 /// 947775	---	---	16740 // transferase activity // inferred from electronic annotation /// 8415 // acyltransferase activity // inferred from electronic annotation
1759684_at	80.0611	41.5736	31.2906	17.0604	23.2887	14.9247	13.0375	9.55374	42.508	61.0056	41.5511	18.7637	14.9739	17.8982		38.6549	12.5053	26.39	39.1768		CFT073_c1414	hypothetical protein	c1414	1035121	---	---	---
1759685_s_at	31.4478	283.87	142.691	304.519	265.413	831.764	566.36	680.238	141.479	321.326	255.075	38.0441	348.243	49.6666		205.588	692.787	76.3965	308.215		MG1655_araF_b1901	L-arabinose-binding periplasmic protein precursor /// L-arabinose transporter subunit	araF	1036918 /// 946409	6810 // transport // inferred from electronic annotation /// 8643 // carbohydrate transport // inferred from electronic annotation	42597 // periplasmic space // inferred from electronic annotation	5351 // sugar:hydrogen ion symporter activity // inferred from electronic annotation
1759686_s_at	9.30092	1.54477	0.354689	2.33991	2.21816	0.232661	0.00131664	0.00261922	2.29658	1.69589	5.07009	2.40691	1.48374	2.99403		3.15169	0.0788655	2.56584	2.74991		EDL933_fcI_Z3197	---	---	---	44237 // cellular metabolic process // inferred from electronic annotation /// 8152 // metabolic process // inferred from electronic annotation	---	3824 // catalytic activity // inferred from electronic annotation /// 50662 // coenzyme binding // inferred from electronic annotation /// 5488 // binding // inferred from electronic annotation
1759687_at	14.3764	11.1534	11.6484	7.86502	7.42552	17.9047	10.0977	13.4836	10.0007	16.912	11.5824	14.2876	12.3987	11.7273		10.4937	13.8287	12.0052	13.631		CFT073_xapB_c2939	Xanthosine permease	xapB	1038563	15858 // nucleoside transport // inferred from electronic annotation /// 6810 // transport // inferred from electronic annotation	16021 // integral to membrane // inferred from electronic annotation	5215 // transporter activity // inferred from electronic annotation /// 5337 // nucleoside transmembrane transporter activity // inferred from electronic annotation
1759688_s_at	8.21621	18.4608	14.7759	31.2465	25.9763	15.36	21.8141	25.1236	52.5149	3.10605	10.8555	24.6485	15.1765	16.8701		19.7351	20.7659	31.3445	9.71266		IG_563704_563945-r	---	---	---	---	---	---
1759689_at	267.718	669.852	790.586	914.412	829.174	675.788	579.422	782.994	3.68625	8.12332	9.9557	8.31612	5.33569	9.02185		694.348	679.401	7.00807	7.80491		PP1PHDDOC-phd	---	---	---	---	---	---
1759690_s_at	14.829	17.1413	29.2967	16.9061	18.4676	21.5267	26.4073	14.7154	17.4021	24.4923	16.3086	23.7771	27.3504	27.8557		19.3281	20.8831	23.0116	22.7171		EDL933_Z5092	---	---	---	---	---	---
1759691_s_at	406.689	222.735	219.112	175.933	187.826	132.084	142.672	146.325	232.172	267.432	306.377	158.975	133.93	135.078		242.459	140.36	175.408	235.913		SAKAI_ECs2978	---	---	---	---	---	---
1759692_at	45.9158	26.0357	33.0315	20.5786	24.7383	29.0214	14.9943	23.3053	31.8935	61.0256	44.3143	18.7588	28.5079	20.7097		30.06	22.4403	23.7873	44.6159		CFT073_kpsE_c3687	KpsE protein	kpsE	1039726	15774 // polysaccharide transport // inferred from electronic annotation /// 6810 // transport // inferred from electronic annotation /// 6859 // extracellular carbohydrate transport // inferred from electronic annotation /// 8643 // carbohydrate transport // inferred from electronic annotation	16020 // membrane // inferred from electronic annotation /// 16021 // integral to membrane // inferred from electronic annotation /// 5886 // plasma membrane // inferred from electronic annotation /// 9276 // 1-2nm peptidoglycan-based cell wall // inferred from electronic annotation	15542 // sugar efflux transmembrane transporter activity // inferred from electronic annotation /// 5351 // sugar:hydrogen ion symporter activity // inferred from electronic annotation
1759693_s_at	8.81986	9.9471	7.00436	6.13584	6.34457	4.1443	6.7027	3.34168	2.87541	4.35749	5.11303	3.63068	5.39046	4.25596		7.65034	4.72956	3.58735	4.95366		EDL933_fhiA_Z0290	---	---	---	9306 // protein secretion // inferred from electronic annotation	16020 // membrane // inferred from electronic annotation /// 19861 // flagellum // inferred from electronic annotation	---
1759694_s_at	15908.6	18571.4	18714.2	16532.5	16509	17051.7	16175.3	14919.7	20522	21306.3	20562.7	21423.4	21015	21415.1		17247.1	16048.9	21120.2	20961.3		MG1655_rplJ_b3985	50S ribosomal protein L10 /// 50S ribosomal subunit protein L10	rplJ	1039873 /// 948490	42254 // ribosome biogenesis and assembly // inferred from electronic annotation /// 6412 // translation // inferred from electronic annotation /// 6417 // regulation of translation // inferred from electronic annotation	30529 // ribonucleoprotein complex // inferred from electronic annotation /// 5622 // intracellular // inferred from electronic annotation /// 5840 // ribosome // inferred from electronic annotation	3723 // RNA binding // inferred from electronic annotation /// 3735 // structural constituent of ribosome // inferred from electronic annotation /// 5515 // protein binding // inferred from physical interaction
1759695_at	194.158	179.055	171.937	95.8811	89.8435	55.7788	57.7495	66.2318	124.61	180.586	233.918	82.6579	87.766	72.3576		146.175	59.92	93.2085	167.423		CFT073_thiS_c4948	sulfur carrier protein ThiS	thiS	1039865	6790 // sulfur metabolic process // inferred from electronic annotation	---	---
1759696_at	17.8688	24.4096	15.6199	14.5273	16.6237	16.5182	10.8235	10.759	11.9393	14.3889	19.2565	23.7752	20.1473	13.6171		17.8099	12.7002	16.4439	17.9309		CFT073_lolC_c1391	outer membrane-specific lipoprotein transporter subunit LolC	lolC	1035095	6810 // transport // inferred from electronic annotation	16020 // membrane // inferred from electronic annotation /// 16021 // integral to membrane // inferred from electronic annotation /// 5886 // plasma membrane // inferred from electronic annotation /// 9276 // 1-2nm peptidoglycan-based cell wall // inferred from electronic annotation	---
1759697_s_at	1399.83	864.285	1339.11	604.24	588.048	611.205	1145.1	1121.59	751.789	693.287	758.701	238.911	243.834	244.442		959.104	959.301	411.714	565.274		MG1655_b1452	Hypothetical protein yncE precursor /// conserved protein	yncE	1035703 /// 946006	---	---	166 // nucleotide binding // inferred from electronic annotation /// 5515 // protein binding // inferred from physical interaction /// 5524 // ATP binding // inferred from electronic annotation
1759698_s_at	54.0634	70.0865	78.578	59.206	70.3101	54.4372	39.2307	23.8951	52.9222	42.7889	82.7415	82.7896	56.4215	96.1541		66.4488	39.1877	77.2886	60.6506		EDL933_Z1848	---	---	---	---	---	8233 // peptidase activity // inferred from electronic annotation
1759699_s_at	3325.64	3131.57	3033.86	3353.38	3416.34	2716.09	2890.96	2793.48	3231.85	2900.71	2801.25	3031.55	2899.66	3074.48		3252.16	2800.18	3112.63	2867.21		MG1655_ygaG_b2687	S-ribosylhomocysteinase	luxS /// ygaG	1039014 /// 947168	9372 // quorum sensing // inferred from electronic annotation	---	16829 // lyase activity // inferred from electronic annotation /// 3824 // catalytic activity // inferred from electronic annotation /// 43768 // S-ribosylhomocysteine lyase activity // inferred from electronic annotation /// 46872 // metal ion binding // inferred from electronic annotation /// 5506 // iron ion binding // inferred from electronic annotation /// 5515 // protein binding // inferred…
1759700_s_at	50.4867	37.5293	40.7749	56.2072	54.6449	35.5135	117.045	63.8952	36.169	16.2089	15.1	59.8436	25.9175	56.872		47.9286	72.1513	50.9615	19.0755		SAKAI_ECs0243	predicted protein	ydcD	946958	---	---	---
1759701_s_at	1518.52	1456.34	1827.2	1002.47	958.665	957.724	1186.88	1266.24	1426.31	2903.75	2847.54	1310.09	1402.63	1369.87		1352.64	1136.95	1368.76	2384.64		EDL933_uup_Z1299	ABC transporter ATPase component /// fused predicted transporter subunits of ABC superfamily: ATP-binding components	uup	1038871 /// 945566	6810 // transport // inferred from electronic annotation	---	166 // nucleotide binding // inferred from electronic annotation /// 16887 // ATPase activity // inferred from electronic annotation /// 17111 // nucleoside-triphosphatase activity // inferred from electronic annotation /// 5515 // protein binding // inferred from physical interaction /// 5524 // ATP binding // inferred from electronic annotation
1759702_at	29.2184	20.4636	19.1321	12.31	11.4951	9.44502	7.36515	10.6169	9.09523	17.2344	11.9131	11.3744	11.6753	9.42421		18.5239	9.14235	9.96461	13.6076		SAKAI_ECs5247	---	---	---	---	---	---
1759703_at	5.91181	5.51272	4.14166	3.45128	5.67003	9.55719	14.8561	12.9213	5.38734	21.3903	19.0567	3.90868	15.7567	4.20061		4.9375	12.4448	4.49888	18.7346		EDL933_Z3179	---	---	---	---	---	---
1759704_s_at	2361.99	4497.57	5311.87	3749.47	3801.6	4250.96	3752.18	4349.24	4291.12	6161.44	6037.45	5068.93	4227.1	5184.96		3944.5	4117.46	4848.34	5475.33		MG1655_iscS_b2530	cysteine desulfurase /// cysteine desulfurase (tRNA sulfurtransferase), PLP-dependent	iscS /// yfhO	1038751 /// 947004	6534 // cysteine metabolic process // inferred from electronic annotation /// 8033 // tRNA processing // inferred from electronic annotation /// 8152 // metabolic process // inferred from electronic annotation	5737 // cytoplasm // inferred from electronic annotation	16740 // transferase activity // inferred from electronic annotation /// 30170 // pyridoxal phosphate binding // inferred from electronic annotation /// 31071 // cysteine desulfurase activity // inferred from electronic annotation /// 3824 // catalytic activity // inferred from electronic annotation /// 5515 // protein binding // inferred from physical interaction /// 8483 // transaminase activit…
1759705_s_at	29.5154	448.832	205.334	458.53	379.844	151.265	118.668	140.221	538.489	91.1575	88.6667	491.216	138.478	499.466		304.411	136.718	509.724	106.101		IG_302830_303076-f	---	---	---	---	---	---
1759706_s_at	614.555	1384.57	1132.81	1694.67	1512.61	1180.84	956.002	1048.69	1730.2	1769.27	1884.43	1406.58	1677.17	1387.7		1267.84	1061.84	1508.16	1776.95		MG1655_baeR_b2079	DNA-binding response regulator in two-component regulatory system with BaeS	baeR	1037915 /// 946605	160 // two-component signal transduction system (phosphorelay) // inferred from electronic annotation /// 6350 // transcription // inferred from electronic annotation /// 6355 // regulation of transcription, DNA-dependent // inferred from electronic annotation	5737 // cytoplasm // inferred from electronic annotation	156 // two-component response regulator activity // inferred from electronic annotation /// 3677 // DNA binding // inferred from electronic annotation
1759707_at	0.00579064	14.6385	7.07919	12.7389	13.0222	10.4444	15.27	19.9801	19.2274	9.61566	9.43194	26.9945	13.0468	33.231		9.49692	15.2315	26.4843	10.6981		CFT073_menE_c2803	O-succinylbenzoic acid--CoA ligase	menE	1038331	8152 // metabolic process // inferred from electronic annotation /// 9234 // menaquinone biosynthetic process // inferred from electronic annotation	---	16874 // ligase activity // inferred from electronic annotation /// 3824 // catalytic activity // inferred from electronic annotation /// 8756 // o-succinylbenzoate-CoA ligase activity // inferred from electronic annotation
1759708_at	14.4295	13.0711	1.98596	13.3979	6.68935	3.04996	7.39145	11.776	5.71343	11.5786	8.84335	4.38455	6.43689	8.52304		9.91478	7.40582	6.207	8.95293		CFT073_c4206	hypothetical protein	c4206	1036867	---	---	---
1759709_s_at	83.5904	91.0258	90.5524	70.348	73.3488	70.8669	62.4701	76.0157	69.2913	75.6016	101.01	70.0965	82.6626	77.7139		81.7731	69.7842	72.3672	86.4248		MG1655_wcaI_b2050	predicted glycosyl transferase	wcaI	1037867 /// 946588	9058 // biosynthetic process // inferred from electronic annotation /// 9103 // lipopolysaccharide biosynthetic process // inferred from electronic annotation	---	16740 // transferase activity // inferred from electronic annotation
1759710_at	11.1656	13.612	12.164	14.679	14.4725	15.2596	12.1152	17.7953	17.3629	7.62171	21.8012	10.1268	13.7456	9.60636		13.2186	15.0567	12.3653	14.3895		MG1655_ybeR_b0645	predicted protein	ybeR	945249	---	---	---
1759711_at	31.6433	54.5688	49.1152	18.6134	32.485	23.3889	11.9151	27.4402	15.6422	42.6111	50.1947	28.2227	27.3503	21.6203		37.2851	20.9147	21.8284	40.0521		SAKAI_ECs4948	---	---	---	---	---	---
1759712_at	22.313	6.67388	14.3116	11.8477	14.2537	17.7584	19.1114	14.7226	22.1753	16.4113	21.0405	10.6488	9.37568	11.4214		13.88	17.1975	14.7485	15.6092		SAKAI_ECs4876	---	---	---	---	---	---
1759713_s_at	14.8348	41.8251	31.5752	43.0685	34.0373	28.0165	28.6776	38.4917	9.50274	5.12646	4.25846	5.0922	3.9978	11.6484		33.0682	31.7286	8.74779	4.46091		IG_3633524_3633837-f	---	---	---	---	---	---
1759714_s_at	16.3673	19.2952	18.0445	29.7033	24.1698	48.0764	43.0659	37.8304	28.2533	3.19098	2.98022	29.1059	23.6143	21.0462		21.516	42.9909	26.1352	9.92851		IG_2347493_2347706-f	---	---	---	---	---	---
1759715_s_at	4387.5	2647.22	3035.83	3751.3	3407.45	4947.83	5978.82	6173.47	4956.06	5062.17	5539.71	4351.81	3305.34	4434		3445.86	5700.04	4580.62	4635.74		MG1655_yccA_b0970	hypothetical protein /// inner membrane protein	yccA	1035757 /// 946016	43066 // negative regulation of apoptosis // inferred from electronic annotation	16020 // membrane // inferred from electronic annotation /// 16021 // integral to membrane // inferred from electronic annotation /// 5886 // plasma membrane // inferred from electronic annotation	---
1759716_at	2.60447	14.9924	6.50261	11.8178	4.64843	6.24113	7.06543	11.8721	8.64861	19.0543	21.5769	9.00809	9.2693	7.99409		8.11315	8.3929	8.55026	16.6335		CFT073_c3794	hypothetical protein	c3794	1039938	---	---	---
1759717_at	30.5537	6.72886	7.32577	17.7553	5.79573	3.10628	1.44688	6.06321	15.6849	0.00301566	29.5817	4.82527	12.08	2.02619		13.6319	3.53879	7.51213	13.8882		CFT073_exuT_c3851	Hexuronate transporter	exuT	1040017	6810 // transport // inferred from electronic annotation	16021 // integral to membrane // inferred from electronic annotation	5215 // transporter activity // inferred from electronic annotation
1759718_s_at	873.581	1478.67	2034.93	2228.6	2387.23	1846.02	1459.38	1467.5	1115.89	1093.39	1085.92	971.186	1138.37	1009.11		1800.6	1590.97	1032.06	1105.89		IG_1488390_1488889-r	---	---	---	---	---	---
1759719_s_at	15.7722	181.622	80.0438	82.8569	100.35	150.731	73.9273	75.679	121.037	472.27	479.98	36.3444	227.99	33.9158		92.129	100.113	63.7658	393.413		CFT073_c0799	hypothetical protein	c0799	1039949	---	---	---
1759720_at	160.686	290.945	185.889	248.535	276.691	210.009	257.144	221.547	253.69	188.623	160.234	285.721	249.576	279.993		232.549	229.567	273.135	199.478		CFT073_argE_c4916	acetylornithine deacetylase	argE	1040075	6508 // proteolysis // inferred from electronic annotation /// 6526 // arginine biosynthetic process // inferred from electronic annotation /// 8652 // amino acid biosynthetic process // inferred from electronic annotation	5737 // cytoplasm // inferred from electronic annotation	16787 // hydrolase activity // inferred from electronic annotation /// 46872 // metal ion binding // inferred from electronic annotation /// 46983 // protein dimerization activity // inferred from electronic annotation /// 50897 // cobalt ion binding // inferred from electronic annotation /// 8237 // metallopeptidase activity // inferred from electronic annotation /// 8270 // zinc ion binding // …
1759721_s_at	571.016	1299.35	1583.49	2927.56	2629.9	1029.75	947.456	968.035	529.361	155.021	217.349	471.257	307.575	541.912		1802.26	981.746	514.177	226.648		MG1655_b1820	hypothetical protein /// conserved inner membrane protein	yobD	1036706 /// 946343	---	16020 // membrane // inferred from electronic annotation /// 16021 // integral to membrane // inferred from electronic annotation /// 5886 // plasma membrane // inferred from electronic annotation	---
1759722_s_at	6.77263	41.1956	103.215	77.1139	80.6247	88.5629	85.5292	95.9237	62.5721	48.106	47.0852	88.1418	71.2997	91.8215		61.7844	90.0053	80.8451	55.497		EDL933_yfaA_Z3483	hypothetical protein /// predicted protein	yfaA	1038280 /// 946618	---	---	---
1759723_at	43.5405	27.8894	17.0935	26.7708	19.8663	18.1391	22.59	16.3579	21.3672	32.2562	25.2629	22.1593	17.2873	18.0136		27.0321	19.029	20.5134	24.9355		CFT073_bioD_c0858	dithiobiotin synthetase	bioD	1036660	9102 // biotin biosynthetic process // inferred from electronic annotation /// 9236 // cobalamin biosynthetic process // inferred from electronic annotation	---	166 // nucleotide binding // inferred from electronic annotation /// 16874 // ligase activity // inferred from electronic annotation /// 287 // magnesium ion binding // inferred from electronic annotation /// 4141 // dethiobiotin synthase activity // inferred from electronic annotation /// 42242 // cobyrinic acid a,c-diamide synthase activity // inferred from electronic annotation /// 5524 // ATP…
1759724_s_at	10.0647	7.45037	6.90178	6.74799	6.31719	5.20803	3.91215	4.5032	2.43258	6.47292	7.45859	4.75413	5.85306	3.76232		7.49641	4.54113	3.64968	6.59485		EDL933_vgrE_Z2262	---	---	---	---	---	---
1759725_at	0.863603	1.65243	5.83908	13.3117	9.35238	16.6797	17.5467	12.9948	9.57953	4.37595	3.43449	6.71031	7.79807	8.51666		6.20384	15.7404	8.26883	5.20284		CFT073_ycgF_c1606	Hypothetical protein ycgF	ycgF	1035370	---	---	---
1759726_s_at	254.011	1592.11	2268.69	6811.35	6135.81	9590.33	7795.33	8063.05	45.9394	2980.19	2624.8	84.5759	6586.53	92.4743		3412.39	8482.9	74.3299	4063.84		MG1655_tdcA_b3118	DNA-binding transcriptional activator	tdcA	1040114 /// 947494	6350 // transcription // inferred from electronic annotation /// 6355 // regulation of transcription, DNA-dependent // inferred from electronic annotation	---	3677 // DNA binding // inferred from electronic annotation /// 3700 // transcription factor activity // inferred from electronic annotation
1759727_at	7.02267	13.3501	9.21178	1.36821	4.76934	3.51367	4.56272	5.03419	10.465	8.04514	8.84119	2.478	6.6023	5.45669		7.14443	4.37019	6.13323	7.82954		CFT073_c3754	Putative c4-dicarboxylate transport system binding protein	c3754	1039816	6810 // transport // inferred from electronic annotation	30288 // outer membrane-bounded periplasmic space // inferred from electronic annotation	---
1759728_at	13.9436	5.78539	8.45055	20.7614	10.0906	10.1947	10.6539	5.81163	7.41342	15.7215	15.3747	14.7518	3.79313	6.15529		11.8063	8.88674	9.44015	11.6298		CFT073_yfgJ_c3032	Hypothetical protein yfgJ	yfgJ	1038707	---	---	---
1759729_s_at	346.641	1440.72	1667.37	1844.4	1863.5	1241.43	1148.65	1460.98	1530.98	1708.45	1519.15	1720.91	1022.22	1871.64		1432.53	1283.68	1707.84	1416.61		MG1655_b0639	nicotinic acid mononucleotide adenyltransferase /// nicotinic acid mononucleotide adenylyltransferase, NAD(P)-dependent	nadD	1034961 /// 945248	19363 // pyridine nucleotide biosynthetic process // inferred from electronic annotation /// 9058 // biosynthetic process // inferred from electronic annotation /// 9435 // NAD biosynthetic process // inferred from electronic annotation	---	16740 // transferase activity // inferred from electronic annotation /// 16779 // nucleotidyltransferase activity // inferred from electronic annotation /// 3824 // catalytic activity // inferred from electronic annotation /// 4515 // nicotinate-nucleotide adenylyltransferase activity // inferred from electronic annotation
1759730_at	41.8567	42.6963	123.198	99.7938	93.1234	131.883	135.619	96.3843	40.9	103.78	77.2785	122.33	117.089	133.043		80.1337	121.295	98.7576	99.3824		CFT073_c0311	hypothetical protein	c0311	1036439	---	---	---
1759731_s_at	5.06531	3.93116	5.8952	4.66819	9.40373	3.87561	3.73683	5.22672	0.00167938	7.0195	5.01926	3.51233	1.68688	7.9053		5.79272	4.27972	3.80643	4.57521		IG_735443_736326-f	---	---	---	---	---	---
1759732_s_at	860.205	2258.16	2216.98	3140.62	2482.58	1481.64	1608.67	1270.26	3646.94	1934.95	1474.85	2446.63	2208.73	2674.58		2191.71	1453.52	2922.72	1872.84		MG1655_ddg_b2378	lipid A biosynthesis palmitoleoyl acyltransferase /// palmitoleoyl-acyl carrier protein (ACP)-dependent acyltransferase	ddg /// lpxP	1038504 /// 946847	6950 // response to stress // inferred from electronic annotation /// 9244 // lipopolysaccharide core region biosynthetic process // inferred from electronic annotation	16020 // membrane // inferred from electronic annotation /// 16021 // integral to membrane // inferred from electronic annotation /// 5886 // plasma membrane // inferred from electronic annotation /// 9276 // 1-2nm peptidoglycan-based cell wall // inferred from electronic annotation	16740 // transferase activity // inferred from electronic annotation /// 16747 // transferase activity, transferring groups other than amino-acyl groups // inferred from electronic annotation /// 8415 // acyltransferase activity // inferred from electronic annotation
1759733_at	5.31625	1.18238	1.6594	0.00129619	0.00335843	1.20643	0.000877463	0.000715124	10.4438	0.757667	0.329417	1.15978	0.00144421	1.33483		1.63254	0.402674	4.3128	0.362843		CFT073_ygjO_c3842	Putative ribosomal RNA small subunit methyltransferase D	ygjO	1040005	---	---	16740 // transferase activity // inferred from electronic annotation /// 8168 // methyltransferase activity // inferred from electronic annotation /// 8990 // rRNA (guanine-N2-)-methyltransferase activity // inferred from electronic annotation
1759734_s_at	2.39083	8.70927	10.8542	18.4621	14.3861	23.6216	20.9551	15.1099	7.71547	3.73928	10.4558	20.3746	16.354	16.9086		10.9605	19.8955	14.9996	10.183		EDL933_Z3124	---	---	---	---	---	---
1759735_at	0.565288	1.08806	2.0592	1.43696	0.242551	0.0150461	1.00077	0.00642691	0.000840719	2.75851	0.823593	0.37709	0.000651746	0.000917241		1.07841	0.340748	0.126283	1.19425		CFT073_c5374	hypothetical protein	c5374	1037275	---	---	---
1759736_s_at	7899.85	5355.81	3282.07	5145.02	4970.6	4927.43	4340.34	4520.9	4218.32	2077.85	2526.47	5134.3	3205.21	4713.82		5330.67	4596.22	4688.81	2603.18		MG1655_b3887	D-tyrosyl-tRNA deacylase /// D-tyr-tRNA(Tyr) deacylase	dtd /// yihZ	1036075 /// 948378	19478 // D-amino acid catabolic process // inferred from electronic annotation	5737 // cytoplasm // inferred from electronic annotation	16787 // hydrolase activity // inferred from electronic annotation /// 16788 // hydrolase activity, acting on ester bonds // inferred from electronic annotation /// 5515 // protein binding // inferred from physical interaction
1759737_s_at	3.05384	6.64561	1.89698	11.171	8.13172	8.81249	13.7293	15.9085	15.7983	0.0236092	4.70296	6.02217	7.63011	5.19745		6.17984	12.8168	9.00598	4.11889		IG_3581812_3582389-r	---	---	---	---	---	---
1759738_s_at	380.588	115.35	501.655	244.559	230.07	244.722	465.308	497.809	277.627	43.89	38.7915	153.226	82.1548	178.618		294.444	402.613	203.157	54.9454		IG_1642368_1642674-r	---	---	---	---	---	---
1759739_at	28.6159	28.6819	27.2182	22.3111	23.1932	19.3069	11.8636	4.94717	24.8413	28.9082	42.378	14.4416	14.0717	15.5274		26.004	12.0392	18.2701	28.4526		CFT073_c0950	Putative capsid scaffolding protein	c0950	1038287	19069 // viral capsid assembly // inferred from electronic annotation	---	---
1759740_s_at	38.7051	83.1198	327.862	1569.16	1057.93	220.408	140.55	202.403	153.523	97.0723	127.848	518.368	106.881	439.903		615.356	187.787	370.598	110.6		MG1655_ybaS_b0485	glutaminase /// predicted glutaminase	ybaS	1036278 /// 946187	6541 // glutamine metabolic process // inferred from electronic annotation	5737 // cytoplasm // inferred from direct assay	16787 // hydrolase activity // inferred from electronic annotation /// 4359 // glutaminase activity // inferred from electronic annotation
1759741_at	57.0808	87.2385	101.629	100.237	96.6582	85.7324	69.5392	98.7616	82.2024	74.9063	70.0668	57.0934	74.3409	56.4149		88.5685	84.6778	65.2369	73.1047		MG1655_b1394	acyl-CoA hydratase	paaG	946263	6629 // lipid metabolic process // inferred from electronic annotation /// 6631 // fatty acid metabolic process // inferred from electronic annotation /// 8152 // metabolic process // inferred from electronic annotation	---	16829 // lyase activity // inferred from electronic annotation /// 3824 // catalytic activity // inferred from electronic annotation /// 4300 // enoyl-CoA hydratase activity // inferred from electronic annotation /// 5515 // protein binding // inferred from physical interaction
1759742_at	5.57291	6.36456	7.81596	7.5913	3.95668	7.34653	4.06808	3.53892	6.14228	13.3244	1.55123	5.14983	3.4254	4.01331		6.26028	4.98451	5.10181	6.10034		EDL933_Z4851	---	---	---	---	---	---
1759743_s_at	0.0342015	23.964	0.015626	0.761075	5.51422	4.10471	2.05963	10.901	17.188	18.5142	21.9114	6.07547	4.43947	3.94313		6.05783	5.68845	9.06888	14.955		CFT073_papI_c3593	PapI protein	papI /// papI_2	1037573 /// 1039535	45449 // regulation of transcription // inferred from electronic annotation /// 6350 // transcription // inferred from electronic annotation /// 6355 // regulation of transcription, DNA-dependent // inferred from electronic annotation	42995 // cell projection // inferred from electronic annotation /// 9289 // fimbrium // inferred from electronic annotation	30528 // transcription regulator activity // inferred from electronic annotation
1759744_s_at	170.392	149.891	112.755	100.012	102.427	84.064	83.484	97.2356	119.666	145.227	183.075	104.579	87.7946	118.4		127.095	88.2612	114.215	138.699		CFT073_ybhO_c0872	cardiolipin synthase 2	ybhO	1037779 /// 945409	8152 // metabolic process // inferred from electronic annotation /// 8654 // phospholipid biosynthetic process // inferred from electronic annotation	16020 // membrane // inferred from electronic annotation /// 5886 // plasma membrane // inferred from electronic annotation	16740 // transferase activity // inferred from electronic annotation /// 3824 // catalytic activity // inferred from electronic annotation
1759745_at	200.359	462.123	200.549	306.362	327.432	204.367	194.256	241.78	430.334	190.732	182.28	336.968	341.183	304.901		299.365	213.467	357.401	238.065		CFT073_c4437	hypothetical protein	c4437	1038178	---	---	---
1759746_s_at	181.862	296.055	286.837	391.435	371.346	308.1	308.276	391.756	590.977	482.541	629.351	383.825	830.267	398.789		305.507	336.044	457.864	647.386		MG1655_yidI_b3677	predicted inner membrane protein	yidI	948189	---	16020 // membrane // inferred from electronic annotation /// 16021 // integral to membrane // inferred from electronic annotation /// 5886 // plasma membrane // inferred from electronic annotation	---
1759747_s_at	23.6843	15.7939	19.1739	18.4199	15.6968	12.897	16.7145	7.68529	18.4003	25.341	29.6875	10.6297	12.7553	1.67864		18.5538	12.4323	10.2362	22.5946		EDL933_Z0463	---	---	---	160 // two-component signal transduction system (phosphorelay) // inferred from electronic annotation /// 6350 // transcription // inferred from electronic annotation /// 6355 // regulation of transcription, DNA-dependent // inferred from electronic annotation	5622 // intracellular // inferred from electronic annotation	156 // two-component response regulator activity // inferred from electronic annotation /// 3677 // DNA binding // inferred from electronic annotation /// 3700 // transcription factor activity // inferred from electronic annotation /// 43565 // sequence-specific DNA binding // inferred from electronic annotation
1759748_s_at	801.512	1033.83	2080.82	1392.46	1440.84	1366.2	1307.42	1741.24	1894.22	1296.01	1399.99	1497.09	746.697	1791.2		1349.89	1471.62	1727.51	1147.56		MG1655_tolQ_b0737	colicin uptake protein TolQ /// membrane spanning protein in TolA-TolQ-TolR complex	tolQ	1039008 /// 948900	15031 // protein transport // inferred from electronic annotation /// 43213 // bacteriocin transport // inferred from electronic annotation /// 6810 // transport // inferred from electronic annotation	16020 // membrane // inferred from electronic annotation /// 16021 // integral to membrane // inferred from electronic annotation /// 5886 // plasma membrane // inferred from electronic annotation	8565 // protein transporter activity // inferred from electronic annotation
1759749_s_at	61.0942	77.6821	89.7316	148.094	161.585	227.991	97.0718	92.4955	227.897	49.2473	59.6515	147.483	117.684	173.674		107.637	139.186	183.018	75.5277		MG1655_ycaC_b0897	Protein ycaC /// predicted hydrolase	ycaC	1036774 /// 945512	8152 // metabolic process // inferred from electronic annotation	5624 // membrane fraction // inferred from direct assay	16787 // hydrolase activity // inferred from electronic annotation /// 3824 // catalytic activity // inferred from electronic annotation
1759750_at	0.00299005	1.78937	0.6139	0.0927955	1.11631	1.19732	0.00276218	0.00158548	648.415	339.824	393.266	597.18	334.48	564.636		0.723071	0.400555	603.41	355.857		MG1655_b0257	---	---	---	---	---	---
1759751_at	25.3491	23.7962	27.6496	69.5418	58.7082	55.2287	69.8422	41.4829	13.021	45.1427	14.6296	71.3574	111.215	73.9194		41.009	55.5179	52.7659	56.9959		EDL933_Z1444	---	---	---	6468 // protein amino acid phosphorylation // inferred from electronic annotation	---	16301 // kinase activity // inferred from electronic annotation /// 4672 // protein kinase activity // inferred from electronic annotation /// 5524 // ATP binding // inferred from electronic annotation
1759752_s_at	5064.13	7286.12	7521.72	9690.82	9748.48	6066.79	6197.95	6108.23	7195.61	8049.4	9339.22	8393.89	8405.36	8926.94		7862.26	6124.32	8172.15	8598		CFT073_gnd_c2556	6-phosphogluconate dehydrogenase /// gluconate-6-phosphate dehydrogenase, decarboxylating	gnd	1037833 /// 946554	19521 // D-gluconate metabolic process // inferred from electronic annotation /// 6098 // pentose-phosphate shunt // inferred from electronic annotation /// 8152 // metabolic process // inferred from electronic annotation	5737 // cytoplasm // inferred from direct assay	16491 // oxidoreductase activity // inferred from electronic annotation /// 3824 // catalytic activity // inferred from electronic annotation /// 4616 // phosphogluconate dehydrogenase (decarboxylating) activity // inferred from electronic annotation /// 50661 // NADP binding // inferred from electronic annotation /// 50662 // coenzyme binding // inferred from electronic annotation /// 5488 // bi…
1759753_at	495.96	625.106	648.83	567.066	471.387	255.092	707.147	378.497	3034.21	398.047	345.853	1306.31	603.682	1258.96		561.67	446.912	1866.5	449.194		MG1655_sraD_b4442	---	---	---	---	---	---
1759754_s_at	77.3903	155.184	96.9822	167.048	156.17	123.509	192.573	190.775	127.276	146.529	92.3534	130.497	95.5362	153.288		130.555	168.953	137.02	111.473		IG_1823650_1823978-r	---	---	---	---	---	---
1759755_s_at	0.00112933	0.913785	3.97668	2.76877	3.50493	4.47569	3.15973	0.547426	5.7821	9.49803	3.29486	2.53272	2.78905	4.96373		2.23306	2.72762	4.42618	5.19398		EDL933_cesD_Z5127	---	---	---	6950 // response to stress // inferred from electronic annotation	---	5488 // binding // inferred from electronic annotation
1759756_s_at	11.9706	21.297	16.2121	9.09964	12.0506	12.4323	13.6569	9.33033	14.1917	23.3995	18.1238	14.4086	10.0425	11.7662		14.126	11.8065	13.4555	17.1886		EDL933_terF_Z1177	---	---	---	6950 // response to stress // inferred from electronic annotation	---	---
1759757_s_at	641.088	674.171	470.912	675.702	613.23	672.41	511.728	525.811	1217.99	482.024	492.566	808.781	814.878	811.847		615.02	569.983	946.208	596.489		MG1655_yicN_b3663	Hypothetical protein yicN /// conserved protein	yicN	1039708 /// 948173	---	---	---
1759758_s_at	367.723	499.685	220.046	332.762	320.616	201.865	196.083	183.392	542.136	238.687	219.936	235.618	270.267	207.808		348.167	193.78	328.521	242.963		MG1655_yhjY_b3548	Hypothetical protein yhjY /// conserved protein	yhjY	1037375 /// 948073	---	---	---
1759759_s_at	13.6699	2.32876	1.28343	3.97127	0.536855	5.74098	0.0180106	0.00301965	6.37905	0.0112007	10.5465	0.027076	3.10485	2.3764		4.35805	1.92067	2.92751	4.55419		EDL933_yshA_Z5411	---	---	---	6810 // transport // inferred from electronic annotation /// 6811 // ion transport // inferred from electronic annotation /// 8643 // carbohydrate transport // inferred from electronic annotation	16020 // membrane // inferred from electronic annotation /// 16021 // integral to membrane // inferred from electronic annotation /// 19867 // outer membrane // inferred from electronic annotation /// 9279 // cell outer membrane // inferred from electronic annotation	5351 // sugar:hydrogen ion symporter activity // inferred from electronic annotation
1759760_s_at	9.93738	13.6869	9.5201	0.721441	2.96663	5.04463	2.74568	4.19984	7.91597	12.9566	13.2654	2.45166	5.72902	9.07459		7.36649	3.99672	6.48074	10.6504		EDL933_sepZ_Z5122	---	---	---	---	---	---
1759761_s_at	1347.72	1379.15	1294.39	1759.7	1619	1338.04	1106.19	1067.92	1551.14	1346.23	1287.53	982.5	1432.75	940.048		1479.99	1170.72	1157.9	1355.51		SAKAI_ECs2304	Putative protease ydgD precursor /// predicted peptidase	c1990 /// ydgD	1036003 /// 946436	6508 // proteolysis // inferred from electronic annotation	---	16787 // hydrolase activity // inferred from electronic annotation /// 3824 // catalytic activity // inferred from electronic annotation /// 4252 // serine-type endopeptidase activity // inferred from electronic annotation /// 8233 // peptidase activity // inferred from electronic annotation /// 8236 // serine-type peptidase activity // inferred from electronic annotation
1759762_s_at	61.0402	155.416	196.035	294.532	257.661	276.194	203.917	204.375	459.745	83.1737	97.7969	193.622	190.787	207.189		192.937	228.162	286.852	123.919		CFT073_c4498	IS1 protein InsB /// pseudo	c4498 /// insB	1038666 /// 4056034	6313 // transposition, DNA-mediated // inferred from electronic annotation	---	3677 // DNA binding // inferred from electronic annotation /// 4803 // transposase activity // inferred from electronic annotation
1759763_s_at	27.2237	56.5187	77.9786	50.4665	57.7666	35.3919	39.4457	33.4383	42.9849	40.1089	42.4046	44.9793	44.9404	45.9767		53.9908	36.092	44.647	42.4846		EDL933_Z0885	---	---	---	6350 // transcription // inferred from electronic annotation /// 6355 // regulation of transcription, DNA-dependent // inferred from electronic annotation	---	3677 // DNA binding // inferred from electronic annotation /// 3700 // transcription factor activity // inferred from electronic annotation
1759764_s_at	177.33	348.027	492.512	536.337	520.93	437.488	323.508	488.923	302.015	302.766	217.876	170.513	276.85	179.613		415.027	416.64	217.381	265.83		IG_1388683_1388956-r	---	---	---	---	---	---
1759765_s_at	4.92811	3.3324	4.12517	0.0056508	0.00227153	1.13104	0.00156062	0.0048309	3.12586	4.04599	2.61293	0.723499	0.00537442	0.965726		2.47872	0.379144	1.60503	2.22143		EDL933_Z5987	---	---	---	---	---	3677 // DNA binding // inferred from electronic annotation /// 43565 // sequence-specific DNA binding // inferred from electronic annotation
1759766_s_at	80.1392	42.533	38.4213	60.1018	62.0334	37.3988	43.9369	54.5225	66.0055	30.7648	21.885	38.5062	31.5624	40.7259		56.6457	45.2861	48.4126	28.0707		IG_2363641_2363914-f	---	---	---	---	---	---
1759767_at	20.8385	10.9608	21.1858	29.2019	36.7241	32.5167	29.3278	18.9888	10.5866	25.7221	46.1277	28.4124	29.8698	34.3015		23.7822	26.9444	24.4335	33.9065		CFT073_c2146	succinylglutamic semialdehyde dehydrogenase	astD	1036571	19544 // arginine catabolic process to glutamate // inferred from electronic annotation /// 6525 // arginine metabolic process // inferred from electronic annotation /// 8152 // metabolic process // inferred from electronic annotation	---	16491 // oxidoreductase activity // inferred from electronic annotation /// 43824 // succinylglutamate-semialdehyde dehydrogenase activity // inferred from electronic annotation
1759768_s_at	17.3096	12.6536	15.5138	9.76399	12.2119	11.1359	11.1864	9.00318	10.0294	15.4578	11.8404	14.8301	17.7704	16.9478		13.4906	10.4418	13.9358	15.0229		EDL933_Z1779	---	---	---	---	---	---
1759769_s_at	9.82945	6.82569	0.124152	2.33348	2.03103	3.33062	8.5362	7.13241	7.7429	2.17443	4.38327	8.60671	15.6349	5.96722		4.22876	6.33307	7.43894	7.39752		EDL933_Z1198	Putative Transposase for IS629 /// Partial Transposase /// Putative Transposase	c0139 /// c0352 /// c1262 /// c1521 /// c1553 /// c3594 /// c5166 /// c5178 /// c5213	1034944 /// 1035258 /// 1035302 /// 1035861 /// 1036358 /// 1037540 /// 1037595 /// 1037651 /// 1039536	15074 // DNA integration // inferred from electronic annotation	---	3676 // nucleic acid binding // inferred from electronic annotation /// 3677 // DNA binding // inferred from electronic annotation
1759770_s_at	1955.6	3558.97	2703.28	3651.42	3614.78	2371.28	1973.12	2836.32	3245.14	2089.67	2418.85	2132.09	2545.28	2140.88		3096.81	2393.57	2506.04	2351.26		MG1655_ybeY_b0659	hypothetical protein /// conserved protein	ybeY	1038121 /// 946430	---	---	16787 // hydrolase activity // inferred from electronic annotation /// 46872 // metal ion binding // inferred from electronic annotation /// 5515 // protein binding // inferred from physical interaction /// 8233 // peptidase activity // inferred from electronic annotation /// 8237 // metallopeptidase activity // inferred from electronic annotation /// 8270 // zinc ion binding // inferred from ele…
1759771_s_at	533.535	188.507	182.824	169.324	136.417	97.9073	158.328	183.993	225.578	119.365	93.8394	100.695	75.1479	107.421		242.122	146.743	144.565	96.1174		IG_1669709_1669983-r	---	---	---	---	---	---
1759772_s_at	5.24127	0.0036481	5.06143	3.80374	3.97958	9.20379	4.32079	8.63974	14.7736	0.00176624	5.70983	0.00824287	0.279007	6.86064		3.61793	7.38811	7.21416	1.99687		IG_557978_558196-r	---	---	---	---	---	---
1759773_s_at	5.78397	11.5505	9.90996	11.1705	6.46878	15.9977	11.4043	16.0853	4.54978	4.01382	7.08077	7.78931	17.049	12.1216		8.97675	14.4958	8.15358	9.3812		IG_573563_573959-f	---	---	---	---	---	---
1759774_at	52.6788	108.023	82.5412	62.9334	81.0734	54.5057	58.7889	72.1284	69.5494	68.167	88.5747	62.44	60.7651	67.439		77.4499	61.8076	66.4761	72.5023		MG1655_entF_b0586	enterobactin synthase multienzyme complex component, ATP-dependent	entF	945184	6810 // transport // inferred from electronic annotation /// 6811 // ion transport // inferred from electronic annotation /// 6826 // iron ion transport // inferred from electronic annotation /// 8152 // metabolic process // inferred from electronic annotation /// 9058 // biosynthetic process // inferred from electronic annotation /// 9239 // enterobactin biosynthetic process // inferred from ele…	---	16740 // transferase activity // inferred from electronic annotation /// 16788 // hydrolase activity, acting on ester bonds // inferred from electronic annotation /// 16874 // ligase activity // inferred from electronic annotation /// 31177 // phosphopantetheine binding // inferred from electronic annotation /// 3824 // catalytic activity // inferred from electronic annotation /// 48037 // cofact…
1759775_at	26.2714	542.709	269.174	480.131	565.163	609.89	353.514	543.483	89.6118	613.657	553.466	72.8959	1154.29	68.2928		376.69	502.296	76.9335	773.804		MG1655_ptsA_b3947	fused predicted PTS enzymes: Hpr component/enzyme I component/enzyme IIA component	ptsA	948437	16310 // phosphorylation // inferred from electronic annotation /// 6810 // transport // inferred from electronic annotation /// 8643 // carbohydrate transport // inferred from electronic annotation /// 9401 // phosphoenolpyruvate-dependent sugar phosphotransferase system // inferred from electronic annotation	5737 // cytoplasm // inferred from electronic annotation	16301 // kinase activity // inferred from electronic annotation /// 16740 // transferase activity // inferred from electronic annotation /// 16772 // transferase activity, transferring phosphorus-containing groups // inferred from electronic annotation /// 3824 // catalytic activity // inferred from electronic annotation /// 5215 // transporter activity // inferred from electronic annotation /// …
1759776_s_at	7775.85	4509.54	4700.46	5806.85	6043.94	5241.55	5504.38	5883.67	3514.34	4375.11	5619.88	6395.28	4692.46	7418.81		5767.33	5543.2	5776.15	4895.82		MG1655_nlpB_b2477	lipoprotein	nlpB	1038661 /// 946954	---	16020 // membrane // inferred from electronic annotation /// 19867 // outer membrane // inferred from electronic annotation /// 9279 // cell outer membrane // inferred from electronic annotation	---
1759777_s_at	26.687	9.35514	7.76402	9.54917	10.4102	5.99608	5.60551	4.95712	7.58504	11.8635	13.5074	5.79847	6.22897	10.81		12.7531	5.51957	8.0645	10.5333		EDL933_cysP_Z3690	---	---	---	6810 // transport // inferred from electronic annotation /// 8272 // sulfate transport // inferred from electronic annotation	30288 // outer membrane-bounded periplasmic space // inferred from electronic annotation	15419 // sulfate transmembrane-transporting ATPase activity // inferred from electronic annotation /// 5215 // transporter activity // inferred from electronic annotation /// 8271 // secondary active sulfate transmembrane transporter activity // inferred from electronic annotation
1759778_s_at	16.7447	15.9007	12.781	28.6211	27.0157	28.8463	7.5377	17.2424	11.3567	17.3714	12.5645	26.4358	20.0883	19.1701		20.2127	17.8755	18.9875	16.6747		IG_847228_847630-f	---	---	---	---	---	---
1759779_s_at	17.3147	14.2354	3.97106	9.98022	14.4892	6.49901	8.08904	9.11215	4.52385	18.0456	20.0212	12.3918	14.596	9.04071		11.9981	7.90007	8.65212	17.5542		EDL933_Z0257	---	---	---	---	---	---
1759780_s_at	14409.1	16506.5	15756	19502.7	17805.1	18691.1	19093.7	17112	17455.5	14984.3	15050.4	18764.3	18326.2	19783.8		16795.9	18298.9	18667.8	16120.3		MG1655_lpp_b1677	Major outer membrane lipoprotein precursor /// murein lipoprotein	lpp	1036271 /// 946175	30258 // lipid modification // inferred from mutant phenotype	16020 // membrane // inferred from electronic annotation /// 19867 // outer membrane // inferred from electronic annotation /// 5624 // membrane fraction // inferred from direct assay /// 9279 // cell outer membrane // inferred from electronic annotation /// 9279 // cell outer membrane // non-traceable author statement	42834 // peptidoglycan binding // traceable author statement /// 5515 // protein binding // inferred from physical interaction /// 8289 // lipid binding // non-traceable author statement
1759781_s_at	34.4364	23.0653	15.8609	15.5867	16.8268	18.363	13.9646	17.4595	27.3382	26.2678	34.9303	18.1336	16.1833	20.1154		21.1552	16.5957	21.8624	25.7938		EDL933_stx2A_Z1464	---	---	---	17148 // negative regulation of translation // inferred from electronic annotation	---	30598 // rRNA N-glycosylase activity // inferred from electronic annotation
1759782_s_at	4016.95	7375.4	1892.48	4158.67	4103.45	10345.4	8965.57	9689.27	7019.26	2026.28	2225.72	6057.21	2587.95	6263.14		4309.39	9666.76	6446.53	2279.99		MG1655_yjiX_b4353	Hypothetical protein yjiX /// conserved protein	c5428 /// yjiX	1037133 /// 949090	---	---	---
1759783_s_at	4.3346	2.54288	1.18779	5.42199	7.47221	3.08428	0.00441487	0.0016338	7.44772	3.05036	2.86118	3.17418	0.734894	4.8758		4.19189	1.03011	5.1659	2.21548		EDL933_Z1208	---	---	---	6313 // transposition, DNA-mediated // inferred from electronic annotation	---	3677 // DNA binding // inferred from electronic annotation /// 4803 // transposase activity // inferred from electronic annotation
1759784_s_at	877.462	312.512	152.351	146.576	172.23	97.5662	233.541	298.59	443.219	363.841	282.449	346.47	129.228	357.002		332.226	209.899	382.23	258.506		CFT073_c1008	hypothetical protein	c1008	1038546	---	---	---
1759785_at	6777.88	6694.36	6994.27	7338.43	6657.61	8436.39	9585.06	10854.6	8116.29	5371.29	5396.25	8285.7	1599.56	8459.78		6892.51	9625.36	8287.26	4122.37		CFT073_c5065	hypothetical protein	c5065	1038787	---	---	---
1759786_s_at	6.08956	22.364	11.7211	11.7569	12.9361	7.01726	9.41082	9.67175	4.24005	15.5011	31.8805	10.116	12.9532	12.6059		12.9735	8.69994	8.98729	20.1116		EDL933_Z1098	---	---	---	---	---	---
1759787_s_at	12.2213	48.926	80.9752	94.3509	111.172	51.72	67.172	113.623	57.6209	16.3163	7.18547	26.9332	25.2412	33.9495		69.5291	77.505	39.5012	16.2477		MG1655_yedK_b1931	predicted protein	yedK	946435	---	---	---
1759788_s_at	1383.85	2380.65	1548.06	3637.35	2968.46	11937	9689.27	11205.2	445.197	12176.6	11675.9	725.837	14226.1	1042.5		2383.67	10943.8	737.844	12692.9		MG1655_glpF_b3927	Glycerol uptake facilitator protein /// glycerol facilitator	glpF	1040169 /// 948422	6810 // transport // inferred from electronic annotation	16020 // membrane // inferred from electronic annotation /// 16021 // integral to membrane // inferred from electronic annotation /// 5886 // plasma membrane // inferred from electronic annotation	287 // magnesium ion binding // inferred from electronic annotation /// 46872 // metal ion binding // inferred from electronic annotation /// 5215 // transporter activity // inferred from electronic annotation
1759789_s_at	1744.66	2325.89	2686.17	3745.88	3309.12	3435.5	2626.43	2565.79	2951.7	1822.92	2174.64	4929.85	2581.59	5607.24		2762.35	2875.91	4496.26	2193.05		CFT073_rseB_c3095	periplasmic negative regulator of sigmaE /// anti-sigma factor	rseB	1038801 /// 947054	---	42597 // periplasmic space // inferred from electronic annotation	---
1759790_at	10479.8	7510.48	5808.11	6069.74	5740.9	5204.5	5963.89	6456.74	7261.74	6536.3	7357.34	6787.14	4899.43	7068.05		7121.8	5875.04	7038.97	6264.35		MG1655_yfcB_b2330	N5-glutamine methyltransferase	prmB	946805	32259 // methylation // inferred from electronic annotation /// 6479 // protein amino acid methylation // inferred from electronic annotation	---	16740 // transferase activity // inferred from electronic annotation /// 3676 // nucleic acid binding // inferred from electronic annotation /// 8168 // methyltransferase activity // inferred from electronic annotation /// 8276 // protein methyltransferase activity // inferred from electronic annotation /// 9007 // site-specific DNA-methyltransferase (adenine-specific) activity // inferred from e…
1759791_at	75.5155	33.8726	29.1893	26.1165	24.9148	24.1999	22.3223	36.3586	30.0142	47.9217	51.4167	30.1116	33.6992	33.6433		37.9217	27.627	31.2563	44.3459		CFT073_c1292	hypothetical protein	c1292	1034984	---	---	---
1759792_at	40.3217	18.8774	13.003	11.8922	11.771	2.56698	5.46347	5.29776	10.17	18.5294	27.0704	7.84709	10.8262	5.77848		19.173	4.44274	7.93186	18.8087		CFT073_c3396	hypothetical protein	c3396	1039260	---	---	---
1759794_at	0.681219	16.357	7.95806	9.26608	13.8845	10.5394	5.42859	8.4207	14.3652	14.7295	18.8264	13.5702	12.0257	10.0868		9.62936	8.12956	12.674	15.1939		CFT073_c2886	multifunctional fatty acid oxidation complex subunit alpha	fadJ	1038451	16042 // lipid catabolic process // inferred from electronic annotation /// 6629 // lipid metabolic process // inferred from electronic annotation /// 6631 // fatty acid metabolic process // inferred from electronic annotation /// 6635 // fatty acid beta-oxidation // inferred from electronic annotation /// 8152 // metabolic process // inferred from electronic annotation	16507 // fatty acid beta-oxidation multienzyme complex // inferred from electronic annotation /// 5737 // cytoplasm // inferred from electronic annotation	16491 // oxidoreductase activity // inferred from electronic annotation /// 16829 // lyase activity // inferred from electronic annotation /// 16853 // isomerase activity // inferred from electronic annotation /// 3824 // catalytic activity // inferred from electronic annotation /// 3857 // 3-hydroxyacyl-CoA dehydrogenase activity // inferred from electronic annotation /// 4300 // enoyl-CoA hydra…
1759795_s_at	66.4654	226.231	250.69	321.552	287.698	280.87	321.958	308.255	328.352	133.076	129.719	421.068	219.094	351.264		230.527	303.694	366.895	160.63		CFT073_c2375	hypothetical protein	c2375	1037059	---	---	---
1759796_at	28.8996	38.3488	43.1491	39.7877	33.2838	42.2758	49.2748	65.1532	59.6104	18.2243	21.3364	41.5271	20.5718	42.6873		36.6938	52.2346	47.9416	20.0441		MG1655_ypjF_b2646	CP4-57 prophage; toxin of the YpjF-YfjZ toxin-antitoxin system	ypjF	947131	---	---	---
1759797_at	99.3434	150.468	137.341	326.906	299.929	245.753	100.084	131.425	90.2263	63.392	110.794	206.039	182.697	183.785		202.797	159.088	160.017	118.961		CFT073_c4535	hypothetical protein	c4535	1039132	---	---	---
1759798_s_at	57.7933	267.174	389.021	436.685	357.598	406.795	253.186	269.103	1283.14	541.346	428.072	884.382	573.944	931.694		301.654	309.695	1033.07	514.454		MG1655_yfiN_b2604	Hypothetical protein yfiN /// predicted diguanylate cyclase	yfiN	1038855 /// 947091	7165 // signal transduction // inferred from electronic annotation	16020 // membrane // inferred from electronic annotation /// 16021 // integral to membrane // inferred from electronic annotation /// 5886 // plasma membrane // inferred from electronic annotation	4871 // signal transducer activity // inferred from electronic annotation
1759799_s_at	429.96	349.565	742.359	371.589	442.923	554.948	475.922	685.095	563.863	1079.57	1072.88	570.101	375.067	718.673		467.279	571.988	617.546	842.504		MG1655_pyrF_b1281	OMP decarboxylase; OMPDCase; OMPdecase /// orotidine-5'-phosphate decarboxylase	pyrF	1035534 /// 947121	6207 // 'de novo' pyrimidine base biosynthetic process // inferred from electronic annotation /// 6221 // pyrimidine nucleotide biosynthetic process // inferred from electronic annotation /// 8152 // metabolic process // inferred from electronic annotation	---	16829 // lyase activity // inferred from electronic annotation /// 16831 // carboxy-lyase activity // inferred from electronic annotation /// 3824 // catalytic activity // inferred from electronic annotation /// 4590 // orotidine-5'-phosphate decarboxylase activity // inferred from electronic annotation /// 5515 // protein binding // inferred from physical interaction
1759800_at	476.016	184.274	171.679	88.3268	116.98	50.794	45.117	46.6894	183.886	225.49	300.144	99.0204	57.2741	77.6557		207.455	47.5335	120.187	194.303		CFT073_c4502	Putative antiporter	c4502	1038757	6810 // transport // inferred from electronic annotation /// 6865 // amino acid transport // inferred from electronic annotation	16020 // membrane // inferred from electronic annotation /// 16021 // integral to membrane // inferred from electronic annotation	15171 // amino acid transmembrane transporter activity // inferred from electronic annotation
1759801_s_at	4782.37	9651.01	4969.75	5570.94	5903.3	4544.19	4684.1	5312.74	12805.3	7437.18	7427.02	7574.83	6635.35	6757.73		6175.47	4847.01	9045.95	7166.51		MG1655_gpmA_b0755	phosphoglyceromutase /// phosphoglyceromutase 1	gpmA	1037999 /// 945068	6096 // glycolysis // inferred from electronic annotation /// 8152 // metabolic process // inferred from electronic annotation	5737 // cytoplasm // inferred from direct assay	16853 // isomerase activity // inferred from electronic annotation /// 16868 // intramolecular transferase activity, phosphotransferases // inferred from electronic annotation /// 3824 // catalytic activity // inferred from electronic annotation /// 4619 // phosphoglycerate mutase activity // inferred from electronic annotation /// 46538 // 2,3-bisphosphoglycerate-dependent phosphoglycerate mutas…
1759802_at	1.66091	1.78934	0.270085	0.952913	2.28175	0.816972	1.87784	0.00146703	4.16217	3.64261	0.00278211	2.51583	0.436064	0.826023		1.391	0.898759	2.50134	1.36048		V01277	---	---	---	0006260 // DNA replication // inferred from electronic annotation /// 0046677 // response to antibiotic // inferred from electronic annotation	0005727 // extrachromosomal circular DNA // inferred from electronic annotation	0003677 // DNA binding // inferred from electronic annotation /// 0008415 // acyltransferase activity // inferred from electronic annotation /// 0008811 // chloramphenicol O-acetyltransferase activity // inferred from electronic annotation /// 0016740 // transferase activity // inferred from electronic annotation
1759803_s_at	5644.82	1433.62	1824.16	2175.91	1901.65	2041.52	3438.19	3074.64	1885.12	1362.1	1580.83	2931.66	1261.84	3216.72		2596.03	2851.45	2677.83	1401.59		MG1655_b2340	phosphohistidine phosphatase	c2885 /// sixA	1038448 /// 946815	---	---	16787 // hydrolase activity // inferred from electronic annotation /// 4721 // phosphoprotein phosphatase activity // inferred from electronic annotation /// 8969 // phosphohistidine phosphatase activity // inferred from electronic annotation
1759804_s_at	359.433	1549.34	994.51	1305.34	1415.57	1061.11	803.899	969.154	2246.83	1095.26	922.279	1379.53	1410.49	1219.84		1124.84	944.721	1615.4	1142.68		MG1655_fpr_b3924	ferredoxin-NADP reductase	fpr	948414	6118 // electron transport // inferred from electronic annotation	---	16491 // oxidoreductase activity // inferred from electronic annotation /// 4324 // ferredoxin-NADP+ reductase activity // inferred from electronic annotation
1759805_s_at	436.514	966.539	1259.06	1153.15	1135.06	713.726	1110.24	1317.01	1579.08	1297.67	1076.71	1439.4	838.102	1357.89		990.066	1046.99	1458.79	1070.83		IG_3475057_3475276-r	---	---	---	---	---	---
1759806_s_at	1979.23	1424.45	1028.63	931.494	970.492	879.015	555.057	661.052	1309.11	1098.5	1110.39	888.991	779.619	796.403		1266.86	698.375	998.167	996.171		MG1655_trpC_b1262	fused indole-3-glycerolphosphate synthetase/N-(5-phosphoribosyl)anthranilate isomerase	trpC	945519	162 // tryptophan biosynthetic process // inferred from electronic annotation /// 6568 // tryptophan metabolic process // inferred from electronic annotation /// 8152 // metabolic process // inferred from electronic annotation /// 8652 // amino acid biosynthetic process // inferred from electronic annotation /// 9073 // aromatic amino acid family biosynthetic process // inferred from electronic a…	---	16829 // lyase activity // inferred from electronic annotation /// 16831 // carboxy-lyase activity // inferred from electronic annotation /// 16853 // isomerase activity // inferred from electronic annotation /// 3824 // catalytic activity // inferred from electronic annotation /// 4425 // indole-3-glycerol-phosphate synthase activity // inferred from electronic annotation /// 4640 // phosphoribo…
1759807_s_at	22.0804	21.15	23.3876	52.0001	45.4782	38.7682	46.2569	57.0979	70.5489	18.1273	14.8731	40.1465	32.5395	48.5099		32.8193	47.3743	53.0684	21.8466		EDL933_Z3167	pseudo	yoeF	1450273	---	---	---
1759808_s_at	26.3809	24.0723	14.1543	21.3215	25.0225	26.77	19.6783	18.7385	18.9767	10.5655	20.9225	14.1373	26.9714	21.5221		22.1903	21.729	18.212	19.4865		EDL933_fadB_Z5367	---	---	---	16042 // lipid catabolic process // inferred from electronic annotation /// 6629 // lipid metabolic process // inferred from electronic annotation /// 6631 // fatty acid metabolic process // inferred from electronic annotation /// 8152 // metabolic process // inferred from electronic annotation /// 9062 // fatty acid catabolic process // inferred from electronic annotation	16507 // fatty acid beta-oxidation multienzyme complex // inferred from electronic annotation	16491 // oxidoreductase activity // inferred from electronic annotation /// 16829 // lyase activity // inferred from electronic annotation /// 16853 // isomerase activity // inferred from electronic annotation /// 3824 // catalytic activity // inferred from electronic annotation /// 3857 // 3-hydroxyacyl-CoA dehydrogenase activity // inferred from electronic annotation /// 4165 // dodecenoyl-CoA …
1759809_s_at	799.998	337.301	304.458	404.927	345.891	218.372	292.086	241.26	1288.41	130.018	171.009	616.021	217.658	634.765		438.515	250.573	846.397	172.895		IG_507784_508098-f	---	---	---	---	---	---
1759810_s_at	6.98113	11.2645	53.9186	81.4581	81.0454	44.3498	35.4922	42.076	6.38679	5.16199	4.49911	16.6389	12.125	20.0864		46.9335	40.6393	14.3707	7.26202		MG1655_b0612	citrate:succinate antiporter	citT	949070	6810 // transport // inferred from electronic annotation /// 6814 // sodium ion transport // inferred from electronic annotation	16020 // membrane // inferred from electronic annotation /// 16021 // integral to membrane // inferred from electronic annotation /// 5886 // plasma membrane // inferred from electronic annotation	15297 // antiporter activity // inferred from electronic annotation /// 5215 // transporter activity // inferred from electronic annotation
1759811_s_at	13.2799	20.7656	13.3017	14.6248	14.1533	13.058	9.47264	11.856	11.7245	11.1614	14.858	19.7384	15.2043	14.1138		15.225	11.4622	15.1922	13.7412		EDL933_Z1490	---	---	---	---	---	---
1759812_s_at	344.943	407.84	542.874	574.061	485.411	530.951	436.476	465.71	1101.89	582.266	526.302	675.317	631.423	691.365		471.026	477.712	822.857	579.997		MG1655_b1858	high-affinity zinc transporter ATPase /// zinc transporter subunit: ATP-binding component of ABC superfamily	znuC	1036825 /// 946374	6810 // transport // inferred from electronic annotation /// 6811 // ion transport // inferred from electronic annotation /// 6829 // zinc ion transport // inferred from electronic annotation	16020 // membrane // inferred from electronic annotation /// 5886 // plasma membrane // inferred from electronic annotation	15633 // zinc transporting ATPase activity // inferred from electronic annotation /// 166 // nucleotide binding // inferred from electronic annotation /// 16787 // hydrolase activity // inferred from electronic annotation /// 16887 // ATPase activity // inferred from electronic annotation /// 17111 // nucleoside-triphosphatase activity // inferred from electronic annotation /// 5524 // ATP bindin…
1759813_s_at	13.1895	11.5048	4.18485	4.90276	6.86422	3.8374	5.58921	0.961066	12.9192	5.53811	7.70237	2.34841	2.50451	3.11541		8.12923	3.46256	6.12768	5.24833		EDL933_gabD_Z3959	---	---	---	8152 // metabolic process // inferred from electronic annotation	---	16491 // oxidoreductase activity // inferred from electronic annotation /// 16620 // oxidoreductase activity, acting on the aldehyde or oxo group of donors, NAD or NADP as acceptor // inferred from electronic annotation
1759814_s_at	1724.77	1336.74	1280.81	1275.54	1202.72	1413.71	1138.38	1082.3	1466.97	889.829	724.952	1613.2	703.091	1767.05		1364.11	1211.46	1615.74	772.624		MG1655_yjgK_b4252	conserved protein	yjgK	948777	---	---	---
1759815_s_at	491.933	294.537	172.682	263.89	239.589	209.003	297.316	208.847	563.529	106.557	93.0601	352.76	271.434	279.851		292.526	238.389	398.713	157.017		IG_410277_410520-r	---	---	---	---	---	---
1759816_at	5.22607	14.4934	20.2176	10.286	18.6959	13.0328	11.1726	8.2767	8.1977	24.4293	12.2243	15.8176	11.6437	15.872		13.7838	10.8274	13.2957	16.0991		CFT073_ugpB_c4242	glycerol-3-phosphate transporter periplasmic binding protein	ugpB	1037036	6810 // transport // inferred from electronic annotation	42597 // periplasmic space // inferred from electronic annotation	5215 // transporter activity // inferred from electronic annotation
1759817_s_at	26.3587	63.2067	63.4963	93.8054	95.0567	118.512	94.972	124.957	31.8803	202.304	167.168	26.5241	272.76	25.4554		68.3848	112.814	27.9533	214.077		MG1655_frwC_b3949	PTS system, fructose-like-2 IIC component /// predicted enzyme IIC component of PTS	frwC	1040100 /// 948448	6810 // transport // inferred from electronic annotation /// 8643 // carbohydrate transport // inferred from electronic annotation /// 9401 // phosphoenolpyruvate-dependent sugar phosphotransferase system // inferred from electronic annotation	16020 // membrane // inferred from electronic annotation /// 16021 // integral to membrane // inferred from electronic annotation /// 5886 // plasma membrane // inferred from electronic annotation	16740 // transferase activity // inferred from electronic annotation /// 5351 // sugar:hydrogen ion symporter activity // inferred from electronic annotation /// 8982 // protein-N(PI)-phosphohistidine-sugar phosphotransferase activity // inferred from electronic annotation
1759818_s_at	27.3385	11.6464	9.6432	17.4074	9.09034	11.0543	9.49736	15.2986	20.9906	15.0075	13.7863	10.3951	20.2241	8.39704		15.0252	11.9501	13.2609	16.3393		EDL933_Z4065	---	---	---	---	---	---
1759819_at	11.4531	12.1087	14.6325	9.93162	8.80922	11.2567	8.30669	6.78349	11.8156	24.7291	12.8931	9.27638	13.3948	13.0464		11.387	8.78231	11.3795	17.0057		CFT073_c5061	hypothetical protein	c5061	1039162	---	16020 // membrane // inferred from electronic annotation	---
1759820_at	32.7519	31.3535	27.372	13.7734	18.9125	15.0218	11.3724	14.1292	20.0075	44.9667	35.6047	15.6053	14.8902	18.0912		24.8327	13.5078	17.9013	31.8205		CFT073_ycaI_c1052	hypothetical protein	ycaI	1038691	---	---	---
1759821_s_at	1599.85	1202	750.515	1177.8	1187.34	867.876	806.572	735.284	885.787	769.507	1138.7	730.888	1388.32	742.757		1183.5	803.244	786.477	1098.84		MG1655_ilvG_1_b3767	pseudo	ilvG	2847699	8652 // amino acid biosynthetic process // inferred from electronic annotation /// 9082 // branched chain family amino acid biosynthetic process // inferred from electronic annotation	---	16740 // transferase activity // inferred from electronic annotation /// 287 // magnesium ion binding // inferred from electronic annotation /// 30976 // thiamin pyrophosphate binding // inferred from electronic annotation /// 3824 // catalytic activity // inferred from electronic annotation /// 3984 // acetolactate synthase activity // inferred from electronic annotation /// 46872 // metal ion b…
1759822_at	10.8176	7.6435	7.86937	13.9405	13.6188	8.24245	8.10024	11.4146	7.75095	7.49872	3.20167	8.47756	5.11341	4.90113		10.778	9.25243	7.04321	5.27127		CFT073_c4777	2-dehydro-3-deoxy-6-phosphogalactonate aldolase	c4777	1036819	8152 // metabolic process // inferred from electronic annotation	---	3824 // catalytic activity // inferred from electronic annotation
1759823_at	0.00024023	0.00033885	0.000192874	0.000190326	2.7045	0.000195589	0.000137274	0.000167566	0.000230625	0.000240925	0.000187641	0.000242307	0.000130541	0.000234259		0.541092	0.00016681	0.00023573	0.000186369		CFT073_c4565	hypothetical protein	c4565	1039661	---	---	---
1759824_at	0.00785974	4.58557	2.25165	0.656591	4.41728	5.07875	5.74555	2.03751	0.190267	4.81166	6.89086	2.54202	10.2879	0.00544916		2.38379	4.28727	0.912579	7.33015		CFT073_fdrA_c0632	membrane protein FdrA	fdrA	1036020	8152 // metabolic process // inferred from electronic annotation	---	3824 // catalytic activity // inferred from electronic annotation /// 5488 // binding // inferred from electronic annotation
1759825_s_at	82.2174	55.9226	39.6521	12.4173	10.3963	0.0648386	67.2897	6.3583	57.4875	85.2555	83.8917	79.545	91.5996	89.7442		40.1211	24.5709	75.5923	86.9156		EDL933_Z4220	---	---	---	6118 // electron transport // inferred from electronic annotation /// 6144 // purine base metabolic process // inferred from electronic annotation /// 6166 // purine ribonucleoside salvage // inferred from electronic annotation	---	16491 // oxidoreductase activity // inferred from electronic annotation /// 30151 // molybdenum ion binding // inferred from electronic annotation /// 46872 // metal ion binding // inferred from electronic annotation /// 51536 // iron-sulfur cluster binding // inferred from electronic annotation /// 51537 // 2 iron, 2 sulfur cluster binding // inferred from electronic annotation /// 5506 // iron …
1759826_s_at	3.01938	28.4233	47.0236	75.2135	71.3535	68.7828	56.9584	77.62	19.2774	20.4489	26.3438	51.1268	52.0526	47.3663		45.0067	67.7871	39.2568	32.9484		MG1655_cysH_b2762	phosphoadenosine phosphosulfate reductase /// 3'-phosphoadenosine 5'-phosphosulfate reductase	cysH	1039150 /// 947230	19344 // cysteine biosynthetic process // inferred from electronic annotation /// 19379 // sulfate assimilation, phosphoadenylyl sulfate reduction by phosphoadenylyl-sulfate reductase (thioredoxin) // inferred from electronic annotation /// 8152 // metabolic process // inferred from electronic annotation	5737 // cytoplasm // inferred from electronic annotation	16491 // oxidoreductase activity // inferred from electronic annotation /// 16740 // transferase activity // inferred from electronic annotation /// 4604 // phosphoadenylyl-sulfate reductase (thioredoxin) activity // inferred from electronic annotation /// 5515 // protein binding // inferred from physical interaction
1759827_s_at	223.71	76.2955	75.59	97.9893	83.3107	69.8533	79.7725	102.801	83.4908	5.07364	11.2394	106.362	55.2442	58.6214		111.379	84.1422	82.8247	23.8524		IG_1647066_1647405-r	---	---	---	---	---	---
1759828_s_at	0.708534	8.23407	13.0001	14.8839	13.314	9.96732	16.4513	14.785	19.5322	6.76964	11.2217	6.03562	8.59952	5.58967		10.0281	13.7345	10.3858	8.8636		MG1655_ybcO_b0549	DLP12 prophage; predicted protein	ybcO	945147	---	---	5515 // protein binding // inferred from physical interaction
1759829_s_at	1032.55	990.71	8201.98	9975.12	8722.93	3054.01	3103.63	4855.57	1695.93	1027.76	741.258	7598.15	698.233	7200.68		5784.66	3671.07	5498.25	822.416		MG1655_hdeB_b3509	acid-resistance protein	hdeB	1037197 /// 948026	---	---	---
1759830_at	10.061	8.5352	12.4436	11.7094	15.3242	10.2613	11.9199	10.4798	5.68244	5.24648	5.44338	21.0766	2.02091	23.0803		11.6147	10.887	16.6131	4.23692		CFT073_c0976	hypothetical protein	c0976	1038411	---	---	---
1759831_at	847.45	1451.44	1667.41	675.499	797.283	853.44	983.146	1243.57	2328.27	4164.52	5089.78	1848.95	756.119	2022.61		1087.82	1026.72	2066.61	3336.8		MG1655_fecA_b4291	KpLE2 phage-like element; ferric citrate outer membrane transporter	fecA	946427	15891 // siderophore transport // inferred from electronic annotation /// 6810 // transport // inferred from electronic annotation /// 6811 // ion transport // inferred from electronic annotation /// 6826 // iron ion transport // inferred from electronic annotation /// 9935 // nutrient import // inferred from electronic annotation	16020 // membrane // inferred from electronic annotation /// 19867 // outer membrane // inferred from electronic annotation /// 9279 // cell outer membrane // inferred from electronic annotation	15343 // siderophore-iron transmembrane transporter activity // inferred from electronic annotation /// 4872 // receptor activity // inferred from electronic annotation /// 5215 // transporter activity // inferred from electronic annotation /// 5506 // iron ion binding // inferred from electronic annotation
1759832_s_at	33.7318	227.198	61.8805	31.1658	32.9404	14.614	237.003	250.181	25.3907	16.7782	31.7574	94.9116	1.77812	78.5038		77.3834	167.266	66.2687	16.7712		EDL933_narZ_Z2244	---	---	---	42126 // nitrate metabolic process // inferred from electronic annotation /// 6118 // electron transport // inferred from electronic annotation	9325 // nitrate reductase complex // inferred from electronic annotation	16491 // oxidoreductase activity // inferred from electronic annotation /// 30151 // molybdenum ion binding // inferred from electronic annotation /// 46872 // metal ion binding // inferred from electronic annotation /// 5488 // binding // inferred from electronic annotation /// 8940 // nitrate reductase activity // inferred from electronic annotation
1759833_s_at	3.77096	8.63431	7.67207	3.30273	5.29345	5.31283	4.54156	3.98339	7.28559	12.5643	10.2049	5.76385	3.66992	8.12756		5.7347	4.61259	7.059	8.81302		CFT073_c4981	Putative oxidoreductase	c4981	1039757	8152 // metabolic process // inferred from electronic annotation	---	16491 // oxidoreductase activity // inferred from electronic annotation /// 3824 // catalytic activity // inferred from electronic annotation /// 5488 // binding // inferred from electronic annotation /// 8270 // zinc ion binding // inferred from electronic annotation
1759834_s_at	17.8117	80.4199	52.5245	173.747	156.928	263.575	139.656	162.329	119.009	80.7088	73.4367	101.839	158.485	94.009		96.2862	188.52	104.952	104.21		MG1655_araH_1_b1899	L-arabinose transporter permease protein /// fused L-arabinose transporter subunits of ABC superfamily: membrane components	araH	1036915 /// 948923	6810 // transport // inferred from electronic annotation	16020 // membrane // inferred from electronic annotation	5215 // transporter activity // inferred from electronic annotation
1759835_s_at	3514.27	1274.96	2345.31	1672.84	1735.96	2058.4	2766.33	2462.43	854.577	1758.79	1938.88	849.482	1354.89	905.08		2108.67	2429.05	869.713	1684.19		MG1655_ydcG_b1424	glucan biosynthesis protein D /// glucan biosynthesis protein, periplasmic	mdoD	1035660 /// 945994	16051 // carbohydrate biosynthetic process // inferred from electronic annotation /// 5975 // carbohydrate metabolic process // inferred from electronic annotation /// 9250 // glucan biosynthetic process // inferred from electronic annotation	42597 // periplasmic space // inferred from electronic annotation	30246 // carbohydrate binding // inferred from electronic annotation /// 3824 // catalytic activity // inferred from electronic annotation
1759836_at	0.982243	8.12253	14.9337	16.4077	16.0801	15.979	12.0673	13.6109	10.0263	3.73562	6.77889	22.5046	22.438	15.9963		11.3053	13.8857	16.1757	10.9842		CFT073_rtn_c2713	hypothetical protein	rtn	1038093	---	---	---
1759837_s_at	92.9016	70.065	64.8878	70.4553	57.6064	44.4137	58.3179	40.9376	67.2008	42.8907	38.3373	43.2048	43.8294	48.8189		71.1832	47.8898	53.0748	41.6858		MG1655_csgG_b1037	Curli production assembly/transport component csgG precursor /// outer membrane lipoprotein	csgG	1034994 /// 945619	---	16020 // membrane // inferred from electronic annotation /// 16021 // integral to membrane // inferred from electronic annotation /// 5886 // plasma membrane // inferred from electronic annotation	---
1759838_s_at	9.63009	10.2879	11.6945	7.98243	8.72562	4.62389	11.5805	13.2111	2.92518	2.8906	5.07956	10.2206	9.80908	9.17542		9.66411	9.80517	7.4404	5.92641		IG_2492423_2492717-f	---	---	---	---	---	---
1759839_s_at	20.9395	19.6575	38.6895	78.833	71.3506	66.9053	94.131	105.688	45.5255	12.737	6.53349	92.2895	28.8837	83.872		45.894	88.9081	73.8957	16.0514		MG1655_yrhB_b3446	Hypothetical protein yrhB /// predicted protein	yrhB	1036992 /// 947948	---	---	---
1759840_at	29.3008	18.8369	13.8353	6.65055	10.367	5.79359	8.17932	5.9299	15.4829	19.4532	18.2291	10.7115	10.9515	10.0694		15.7981	6.63427	12.0879	16.2112		CFT073_ygaM_c3223	hypothetical protein	ygaM	1038986	---	---	---
1759841_s_at	22.9103	25.8871	48.1016	56.3651	52.6796	49.7332	32.9814	37.6567	41.6225	15.4157	19.4855	62.3349	19.5946	64.4327		41.1887	40.1238	56.13	18.1653		CFT073_c2676	hypothetical protein	c2676	1038022	---	---	---
1759842_s_at	3147.86	3208.58	2860.3	3397.08	3333.66	2838.25	2347.08	2787.56	3087.58	3191.8	3721.88	2980.08	2644.66	2989.05		3189.5	2657.63	3018.9	3186.11		MG1655_hemM_b1209	chaperone for lipoproteins	lolB	945775	15031 // protein transport // inferred from electronic annotation /// 6810 // transport // inferred from electronic annotation	16020 // membrane // inferred from electronic annotation /// 19867 // outer membrane // inferred from electronic annotation /// 9279 // cell outer membrane // inferred from electronic annotation	8565 // protein transporter activity // inferred from electronic annotation
1759843_at	32.5843	13.3366	4.46803	6.62618	8.70118	7.22843	4.48436	1.09882	5.30111	6.27989	20.1357	2.43432	6.54218	8.57089		13.1433	4.27054	5.43544	10.9859		SAKAI_ECs4981	---	---	---	---	---	---
1759844_at	0.00344112	6.99902	3.82619	0.0123665	9.51199	0.0526448	1.82939	0.0106535	7.12513	6.18168	10.2948	0.320659	4.34377	5.02527		4.0706	0.630896	4.15702	6.94008		CFT073_kpsS_c3691	KpsS protein	kpsS	1039731	15774 // polysaccharide transport // inferred from electronic annotation /// 271 // polysaccharide biosynthetic process // inferred from electronic annotation	---	---
1759845_s_at	5509.54	4094.66	2503.68	4581.23	4372.4	4984.32	5703.02	4884.1	3906.16	2292.54	1836.96	2129.09	4391.27	1984.92		4212.3	5190.48	2673.39	2840.26		MG1655_yiaI_b3573	Putative electron transport protein ysaA /// predicted hydrogenase, 4Fe-4S ferredoxin-type component	yiaI /// ysaA	1037610 /// 948085	6118 // electron transport // inferred from electronic annotation /// 6810 // transport // inferred from electronic annotation	---	46872 // metal ion binding // inferred from electronic annotation /// 51536 // iron-sulfur cluster binding // inferred from electronic annotation /// 51539 // 4 iron, 4 sulfur cluster binding // inferred from electronic annotation /// 5506 // iron ion binding // inferred from electronic annotation /// 9055 // electron carrier activity // inferred from electronic annotation
1759846_s_at	64.7253	260.127	438.764	343.92	278.212	261.343	232.034	240.095	1326.86	49.6866	29.682	176.032	261.843	200.619		277.15	244.491	567.837	113.737		IG_1417526_1417788-r	---	---	---	---	---	---
1759847_s_at	970.703	1212.56	887.814	1785.85	1507.49	1606.68	999.833	988.555	1973.61	1261.59	1458.45	1789.64	2243.2	1521.3		1272.88	1198.36	1761.52	1654.41		MG1655_yfjB_b2615	inorganic polyphosphate/ATP-NAD kinase /// NAD kinase	nadK /// ppnK	1038869 /// 947092	8152 // metabolic process // inferred from electronic annotation	5737 // cytoplasm // inferred from electronic annotation	16301 // kinase activity // inferred from electronic annotation /// 16740 // transferase activity // inferred from electronic annotation /// 3951 // NAD+ kinase activity // inferred from electronic annotation /// 46872 // metal ion binding // inferred from electronic annotation
1759848_s_at	3.95883	22.0944	19.3164	27.903	22.1485	27.8982	30.7458	29.9168	32.4395	21.3044	12.1138	20.3784	23.6829	21.9016		19.0842	29.5203	24.9065	19.0337		IG_2708033_2708439-f	---	---	---	---	---	---
1759849_s_at	75.4876	98.1204	63.4864	160.331	142.401	132.177	214.388	174.665	116.48	79.2631	70.8947	126.591	94.7894	116.215		107.965	173.743	119.762	81.649		IG_914129_914574-r	---	---	---	---	---	---
1759850_s_at	49.5341	28.9536	22.5725	11.8543	22.7787	9.44311	15.0579	13.4901	34.4608	36.995	50.8331	15.5341	13.4954	11.6497		27.1386	12.6637	20.5482	33.7745		EDL933_Z1378	---	---	---	---	---	---
1759851_at	7.2127	22.5666	25.3021	7.59073	22.5295	13.6109	18.3513	7.28384	16.5483	21.7217	27.2781	30.044	4.59674	32.439		17.0403	13.082	26.3437	17.8655		CFT073_pgtC_c5202	Regulatory protein	pgtC	1037551	6810 // transport // inferred from electronic annotation	---	5215 // transporter activity // inferred from electronic annotation
1759852_s_at	207.387	187.671	54.0097	185.928	139.446	74.2888	215.227	148.392	319.479	134.603	62.8152	286.139	141.197	228.572		154.888	145.969	278.063	112.872		IG_848135_848432-f	---	---	---	---	---	---
1759853_s_at	608.29	1655.16	1071.6	1819.75	1817.12	1253.47	677.643	837.858	2112.23	1108.42	1505.77	1353.69	1846.44	1399.3		1394.38	922.991	1621.74	1486.88		MG1655_ycbB_b0925	hypothetical protein /// predicted carboxypeptidase	ycbB	1038825 /// 945541	32259 // methylation // inferred from electronic annotation /// 8152 // metabolic process // inferred from electronic annotation	16020 // membrane // inferred from electronic annotation /// 16021 // integral to membrane // inferred from electronic annotation	3676 // nucleic acid binding // inferred from electronic annotation /// 5515 // protein binding // inferred from physical interaction /// 8168 // methyltransferase activity // inferred from electronic annotation
1759854_s_at	39.2526	12.0348	17.2018	4.68283	8.14737	5.4411	1.68047	3.53431	11.9235	8.90348	17.4579	4.34838	1.99453	4.23975		16.2639	3.55196	6.83722	9.45196		LAMCG-G-w	Putative tail component of prophage	c1583 /// c3162	1035339 /// 1038904	---	---	---
1759855_at	2.89432	22.0761	2.58887	4.94272	1.5111	2.05032	1.52544	1.94672	2.03293	7.25222	12.5961	1.52282	7.30447	2.88512		6.80262	1.84082	2.14696	9.05092		CFT073_phnM_c5101	PhnM protein	phnM	1038171	---	---	16787 // hydrolase activity // inferred from electronic annotation /// 16810 // hydrolase activity, acting on carbon-nitrogen (but not peptide) bonds // inferred from electronic annotation
1759856_at	0.0105598	2.20751	3.27751	1.87841	0.884214	2.71356	1.70277	3.10717	5.59923	4.26077	4.59933	3.21433	1.10916	3.35938		1.65164	2.50783	4.05765	3.32309		CFT073_c1596	hypothetical protein	c1596	1035356	---	---	---
1759857_s_at	204.605	540.676	979.234	633.692	705.424	737.404	792.486	959.758	850.304	783.829	810.413	855.683	727.812	1027.91		612.726	829.883	911.299	774.018		MG1655_kup_b3747	potassium transport protein Kup /// potassium transporter	kup /// trkD	1040265 /// 948255	6810 // transport // inferred from electronic annotation /// 6811 // ion transport // inferred from electronic annotation /// 6813 // potassium ion transport // inferred from electronic annotation	16020 // membrane // inferred from electronic annotation /// 16021 // integral to membrane // inferred from electronic annotation /// 5886 // plasma membrane // inferred from electronic annotation	15079 // potassium ion transmembrane transporter activity // inferred from electronic annotation /// 15293 // symporter activity // inferred from electronic annotation /// 30955 // potassium ion binding // inferred from electronic annotation
1759858_x_at	30.5282	72.3349	83.7959	44.2069	62.5378	52.3244	58.6902	94.4451	86.4621	100.247	60.7353	66.4086	47.7922	56.5181		58.6807	68.4865	69.7963	69.5915		CFT073_c1062	hypothetical protein	c1062	1038818	---	---	---
1759859_s_at	9546.58	7028.87	5692.98	5481.18	3555.26	4260.8	8800.58	6267.9	9718.55	5619.1	3239.9	10663.4	5273.47	9380.54		6260.98	6443.09	9920.82	4710.82		IG_1050399_1050683-f	---	---	---	---	---	---
1759860_s_at	24.4544	17.5933	10.2485	46.7765	50.294	69.5267	74.3873	58.8855	25.7339	25.9076	21.1558	23.8805	69.2372	23.7633		29.8733	67.5998	24.4592	38.7669		IG_1984152_1984947-r	---	---	---	---	---	---
1759861_s_at	2156.35	1960.29	1866.19	2253.56	1883.78	1833.18	2127.82	1999.69	1827.5	1621.95	1250.64	2215.97	1679.81	2053.13		2024.03	1986.89	2032.2	1517.47		MG1655_murG_b0090	N-acetylglucosaminyl transferase	murG	1036005 /// 946321	19277 // UDP-N-acetylgalactosamine biosynthetic process // inferred from electronic annotation /// 30259 // lipid glycosylation // inferred from electronic annotation /// 51301 // cell division // inferred from electronic annotation /// 5975 // carbohydrate metabolic process // inferred from electronic annotation /// 7047 // cell wall organization and biogenesis // inferred from electronic annota…	16020 // membrane // inferred from electronic annotation /// 5886 // plasma membrane // inferred from electronic annotation /// 9276 // 1-2nm peptidoglycan-based cell wall // inferred from electronic annotation	16740 // transferase activity // inferred from electronic annotation /// 16757 // transferase activity, transferring glycosyl groups // inferred from electronic annotation /// 16758 // transferase activity, transferring hexosyl groups // inferred from electronic annotation /// 30246 // carbohydrate binding // inferred from electronic annotation /// 50511 // undecaprenyldiphospho-muramoylpentapept…
1759862_s_at	1506.72	1778.51	1834.93	1019.44	1079.5	1114.55	900.92	984.135	822.808	2797	2315.73	902.163	1148.21	894.529		1443.82	999.868	873.167	2086.98		MG1655_artQ_b0862	arginine transporter permease subunit ArtQ /// arginine transporter subunit	artQ	1038501 /// 949046	6810 // transport // inferred from electronic annotation /// 6865 // amino acid transport // inferred from electronic annotation	16020 // membrane // inferred from electronic annotation /// 16021 // integral to membrane // inferred from electronic annotation /// 5886 // plasma membrane // inferred from electronic annotation /// 9276 // 1-2nm peptidoglycan-based cell wall // inferred from electronic annotation	5215 // transporter activity // inferred from electronic annotation
1759863_s_at	21.2948	6.90447	10.7914	7.0277	8.5473	4.28849	2.00343	1.51324	9.87464	18.6318	22.6701	7.76179	10.105	5.95352		10.9131	2.60172	7.86331	17.1356		EDL933_Z1333	---	---	---	---	---	3677 // DNA binding // inferred from electronic annotation /// 43565 // sequence-specific DNA binding // inferred from electronic annotation
1759864_s_at	2844.25	3920.84	3409.15	4165.58	4076.29	3121.71	3272.34	3178.27	4801.01	3060.7	3256.17	4616.21	3780.53	4240.16		3683.22	3190.78	4552.46	3365.8		IG_2310770_2311103-r	---	---	---	---	---	---
1759865_s_at	10968.5	11272.8	11373.5	10623.2	11304.8	9723.53	9733.97	10017.5	7720	11695.9	10973.8	9797.25	10999.3	9574.32		11108.6	9825.01	9030.52	11223		MG1655_atpE_b3737	F0F1 ATP synthase subunit C /// F0 sector of membrane-bound ATP synthase, subunit c	atpE	1040254 /// 948253	15986 // ATP synthesis coupled proton transport // inferred from electronic annotation /// 15992 // proton transport // inferred from electronic annotation /// 6810 // transport // inferred from electronic annotation /// 6811 // ion transport // inferred from electronic annotation	16020 // membrane // inferred from electronic annotation /// 16021 // integral to membrane // inferred from electronic annotation /// 16469 // proton-transporting two-sector ATPase complex // inferred from electronic annotation /// 45263 // proton-transporting ATP synthase complex, coupling factor F(o) // inferred from electronic annotation /// 5886 // plasma membrane // inferred from electronic …	15078 // hydrogen ion transmembrane transporter activity // inferred from electronic annotation /// 16820 // hydrolase activity, acting on acid anhydrides, catalyzing transmembrane movement of substances // inferred from electronic annotation /// 46933 // hydrogen ion transporting ATP synthase activity, rotational mechanism // inferred from electronic annotation /// 46961 // hydrogen ion transpor…
1759866_s_at	6.65677	3.49318	0.0139594	6.71513	3.7346	3.9307	2.71057	2.59227	0.00432083	1.86145	0.143887	5.93534	5.24634	5.415		4.12273	3.07785	3.78489	2.41723		EDL933_potF_Z1081	---	---	---	6810 // transport // inferred from electronic annotation	30288 // outer membrane-bounded periplasmic space // inferred from electronic annotation	5215 // transporter activity // inferred from electronic annotation
1759867_s_at	470.973	1094.16	1084.11	1125.38	1033.76	1063.14	911.169	997.155	1894.76	1129.89	1145.35	1585.21	1271.11	1485.18		961.675	990.488	1655.05	1182.12		MG1655_yjaG_b3999	Hypothetical protein yjaG /// conserved protein	yjaG	1039854 /// 948501	---	---	---
1759868_s_at	137.934	210.14	163.672	189.81	188.805	188.753	221.898	259.016	193.588	231.046	201.833	169.881	260.594	232.125		178.072	223.222	198.531	231.157		IG_3509764_3510271-r	---	---	---	---	---	---
1759869_at	37.013	16.1717	9.35623	5.13975	3.85321	5.64475	5.68504	5.97838	14.0622	24.6462	16.2356	4.43823	4.44309	6.8157		14.3068	5.76939	8.43871	15.1083		CFT073_gntP_c5401	fructuronate transporter	gntP	1037232	15725 // gluconate transport // inferred from electronic annotation	16020 // membrane // inferred from electronic annotation	15128 // gluconate transmembrane transporter activity // inferred from electronic annotation
1759871_at	7.97353	3.21005	4.79402	2.0067	3.31489	1.99549	2.58135	2.88864	3.89856	4.31945	12.6528	1.12679	1.97436	4.25122		4.25984	2.48849	3.09219	6.31554		CFT073_waaW_c4450	UDP-galactose:(galactosyl) LPS alpha1,2-galactosyltransferase	waaW	1038245	16051 // carbohydrate biosynthetic process // inferred from electronic annotation	---	16740 // transferase activity // inferred from electronic annotation /// 16757 // transferase activity, transferring glycosyl groups // inferred from electronic annotation /// 16758 // transferase activity, transferring hexosyl groups // inferred from electronic annotation
1759872_s_at	121.758	243.163	123.383	219.187	231.738	128.868	179.093	130.251	313.909	44.4705	86.8342	70.7314	230.024	85.6692		187.846	146.071	156.77	120.443		CFT073_c5225	hypothetical protein	c5225	1037524	---	---	---
1759873_s_at	4824.6	3316	7406.02	5541.68	4947.97	5011.26	4037.44	4405.65	4250.14	2171.1	2030.86	1466.82	1616.49	1427.65		5207.26	4484.78	2381.54	1939.48		MG1655_yebG_b1848	DNA damage-inducible protein YebG /// conserved protein regulated by LexA	yebG	1036797 /// 946364	---	---	---
1759874_s_at	2132.21	2093.76	3105.36	3200.66	2781.06	3580.23	5945.07	5233.57	11695.7	1737.9	743.065	4542.7	2621.96	5193.33		2662.61	4919.62	7143.9	1700.98		IG_2816668_2816982-r	---	---	---	---	---	---
1759875_s_at	835.201	348.968	473.881	533.469	457.042	692.959	594.855	653.088	794.812	398.876	425.121	492.442	437.292	549.142		529.712	646.967	612.132	420.43		IG_3237188_3237583-f	---	---	---	---	---	---
1759876_at	6.95388	13.1962	24.6186	16.8493	21.1916	8.61087	2.53061	3.76356	9.47757	0.00372069	3.3207	4.02116	5.98426	2.1215		16.5619	4.96835	5.20674	3.10289		CFT073_c5386	hypothetical protein	c5386	1037257	---	---	---
1759877_at	0.00137752	11.17	13.2986	12.9408	16.2891	21.6436	10.7595	5.03361	5.69377	5.61693	9.97659	11.2685	12.4751	10.1467		10.74	12.4789	9.03632	9.35621		CFT073_c3406	Phosphosugar isomerase	c3406	1039274	5975 // carbohydrate metabolic process // inferred from electronic annotation	---	16853 // isomerase activity // inferred from electronic annotation /// 5529 // sugar binding // inferred from electronic annotation
1759878_s_at	72.875	240.083	175.088	320.518	323.286	494.212	342.699	465.392	93.7451	137.835	197.673	99.7957	307.242	102.106		226.37	434.101	98.5488	214.25		MG1655_agaW_b3134	Putative phosphotransferase system enzyme subunit /// pseudo	agaW /// c3889	1040144 /// 947647	9401 // phosphoenolpyruvate-dependent sugar phosphotransferase system // inferred from electronic annotation	16021 // integral to membrane // inferred from electronic annotation	16740 // transferase activity // inferred from electronic annotation
1759879_at	0.135895	5.448	4.82444	2.3144	5.37538	3.7034	5.40386	7.79213	6.48671	5.37681	5.20503	9.65896	14.1168	13.9896		3.61962	5.63313	10.0451	8.23289		CFT073_ilvY_c4695	DNA-binding transcriptional regulator IlvY	ilvY	1035692	---	---	---
1759880_s_at	113.317	174.285	126.066	157.319	172.091	218.169	173.743	173.569	240.499	296.902	357.731	211.451	427.503	217.707		148.615	188.494	223.219	360.712		MG1655_yjbB_b4020	Hypothetical protein yjbB /// predicted transporter	yjbB	1039761 /// 948521	6817 // phosphate transport // inferred from electronic annotation	16020 // membrane // inferred from electronic annotation /// 16021 // integral to membrane // inferred from electronic annotation /// 5886 // plasma membrane // inferred from electronic annotation	15321 // sodium-dependent phosphate transmembrane transporter activity // inferred from electronic annotation
1759881_s_at	183.337	211.714	163.12	233.945	245.33	199.933	198.983	220.763	133.818	237.219	268.939	192.067	223.429	166.794		207.489	206.56	164.226	243.196		MG1655_yabF_b0046	glutathione-regulated potassium-efflux system ancillary protein KefF /// flavoprotein subunit for the KefC potassium efflux system	kefF /// yabF	1040497 /// 944767	6118 // electron transport // inferred from electronic annotation /// 6813 // potassium ion transport // inferred from electronic annotation	---	16491 // oxidoreductase activity // inferred from electronic annotation /// 50662 // coenzyme binding // inferred from electronic annotation
1759882_s_at	9.36324	0.0131356	4.70484	3.04441	0.00374532	3.24801	0.00657511	6.267	0.00155588	4.55315	1.80458	0.339665	3.77121	0.0228729		3.42588	3.17386	0.121365	3.37631		EDL933_Z0961	---	---	---	19835 // cytolysis // inferred from electronic annotation	---	---
1759883_s_at	1197.17	755.703	688.249	593.988	502.694	302.62	563.719	584.959	449.775	223.696	160.663	327.81	166.893	338.231		747.561	483.766	371.939	183.751		EDL933_Z2873	hypothetical protein /// predicted protein	c2235 /// yobH	1036748 /// 1450271	---	---	---
1759884_s_at	3398.94	539.406	1623.11	948.33	885.198	1268.13	2880.22	2314.53	4786.4	787.663	554.637	3411.38	1585.86	3438.53		1479	2154.3	3878.77	976.054		IG_1286552_1286760-r	---	---	---	---	---	---
1759885_at	8.89248	5.59499	6.08635	7.52998	11.5195	13.3409	8.71071	10.3072	3.79836	6.70418	3.83064	10.9266	11.273	13.5678		7.92467	10.7862	9.43095	7.26929		CFT073_c0951	hypothetical protein	c0951	1039978	---	---	---
1759886_at	0.00133643	0.398143	2.39779	2.08409	4.16347	0.00149706	0.605481	0.00216219	1.21538	2.96464	6.50515	0.00139824	0.54054	0.00136292		1.80897	0.203047	0.406047	3.33678		SAKAI_ECs4998	---	---	---	---	---	---
1759887_s_at	510.476	821.629	882.86	643.112	660.725	1083.86	1048.06	1106.08	834.087	1351.27	1309.13	780.386	1219.31	862.51		703.76	1079.33	825.661	1293.24		MG1655_ygaD_b2700	competence damage-inducible protein A /// conserved protein	ygaD	1039043 /// 947169	---	---	---
1759888_at	96.4465	61.1021	40.1	66.1375	57.3334	32.5221	48.4556	52.6464	65.8229	32.1067	28.6746	41.0997	29.2618	26.507		64.2239	44.5414	44.4765	30.0143		MG1655_b1966	pseudo	yedS	2847763	---	---	---
1759889_at	12.906	30.9813	15.6493	12.9731	3.77771	4.34114	2.08985	3.40659	16.9668	8.80819	11.0889	7.51706	12.6993	1.65662		15.2575	3.27919	8.71351	10.8655		CFT073_c1357	hypothetical protein	c1357	1035057	---	---	---
1759890_s_at	107.164	122.117	99.8558	152.345	140.863	120.992	111.77	132.845	67.7027	128.003	123.752	112.82	73.9723	119.677		124.469	121.869	100.066	108.576		MG1655_hcaB_b2541	2,3-dihydroxy-2,3-dihydrophenylpropionate dehydrogenase	hcaB	945346	19439 // aromatic compound catabolic process // inferred from electronic annotation /// 8152 // metabolic process // inferred from electronic annotation	---	16491 // oxidoreductase activity // inferred from electronic annotation /// 3824 // catalytic activity // inferred from electronic annotation /// 5488 // binding // inferred from electronic annotation
1759891_s_at	33.2326	42.9993	44.8907	26.2749	23.6666	36.3194	30.7509	45.4779	61.3866	36.1894	32.3305	20.4627	12.7716	18.6779		34.2128	37.516	33.5091	27.0972		MG1655_yghK_b2975	glycolate transporter	glcA /// yghK	1039746 /// 947259	15727 // lactate transport // inferred from electronic annotation /// 6810 // transport // inferred from electronic annotation	16020 // membrane // inferred from electronic annotation /// 16021 // integral to membrane // inferred from electronic annotation /// 5886 // plasma membrane // inferred from electronic annotation	15129 // lactate transmembrane transporter activity // inferred from electronic annotation
1759892_s_at	2069.02	2228.32	1971.77	2048.57	2128.93	1875.56	1471.41	1692.62	2069.83	1909.83	1904.65	2437.22	1650.31	2685.61		2089.32	1679.86	2397.55	1821.59		MG1655_visC_b2906	hypothetical protein /// predicted oxidoreductase with FAD/NAD(P)-binding domain	visC	1039383 /// 947389	6118 // electron transport // inferred from electronic annotation /// 6725 // aromatic compound metabolic process // inferred from electronic annotation /// 6744 // ubiquinone biosynthetic process // inferred from electronic annotation /// 8152 // metabolic process // inferred from electronic annotation	---	16491 // oxidoreductase activity // inferred from electronic annotation /// 16709 // oxidoreductase activity, acting on paired donors, with incorporation or reduction of molecular oxygen, NADH or NADPH as one donor, and incorporation of one atom of oxygen // inferred from electronic annotation /// 4497 // monooxygenase activity // inferred from electronic annotation /// 50660 // FAD binding // in…
1759893_s_at	20.1986	39.7794	26.8117	16.4528	21.3495	21.9756	15.5101	9.43775	18.7419	29.5609	50.3234	19.2005	13.4565	20.4917		24.9184	15.6412	19.478	31.1136		EDL933_Z5689	---	---	---	---	---	---
1759894_s_at	696.025	364.526	193.625	238.045	231.157	194.129	192.533	195.4	278.709	243.025	228.443	208.281	239.004	192.82		344.676	194.021	226.603	236.824		MG1655_cynR_b0338	DNA-binding transcriptional dual regulator	cynR	945001	6350 // transcription // inferred from electronic annotation /// 6355 // regulation of transcription, DNA-dependent // inferred from electronic annotation	5737 // cytoplasm // inferred from electronic annotation	3677 // DNA binding // inferred from electronic annotation /// 3700 // transcription factor activity // inferred from electronic annotation
1759895_at	24.175	8.6835	17.2774	9.05724	6.31926	14.3218	8.69825	10.4264	14.2803	13.3833	14.1398	8.39992	14.8298	7.27562		13.1025	11.1488	9.98527	14.1176		CFT073_agp_c1137	Glucose-1-phosphatase precursor	agp	1035752	---	---	16787 // hydrolase activity // inferred from electronic annotation /// 3993 // acid phosphatase activity // inferred from electronic annotation /// 8877 // glucose-1-phosphatase activity // inferred from electronic annotation
1759896_at	0.958339	2.78989	5.34214	5.52479	4.8969	9.45023	5.17979	6.74228	0.00442997	2.09606	3.43288	6.7579	7.27571	5.51899		3.90241	7.1241	4.09377	4.26821		CFT073_c3679	hypothetical protein	c3679	1039715	---	---	---
1759897_s_at	4650.05	6552.7	8199.61	7982.66	7289.49	5192.79	4760.8	5689.32	7453.72	8016.89	7735.22	6422.59	5220.4	6380.87		6934.9	5214.31	6752.39	6990.84		MG1655_fliK_b1943	flagellar hook-length control protein	fliK	1037033 /// 946449	9296 // flagellum biogenesis // inferred from electronic annotation	19861 // flagellum // inferred from electronic annotation /// 9424 // flagellin-based flagellum hook // inferred from electronic annotation	3774 // motor activity // inferred from electronic annotation
1759898_s_at	4612.47	2783.66	3268.93	2451.63	2303.4	2215.89	2570.89	2574.32	2389.62	3162.7	3383.38	3128.94	2382.51	2789.65		3084.02	2453.7	2769.4	2976.2		MG1655_ruvC_b1863	Holliday junction resolvase /// component of RuvABC resolvasome, endonuclease	ruvC	1036831 /// 946378	6281 // DNA repair // inferred from electronic annotation /// 6310 // DNA recombination // inferred from electronic annotation /// 6974 // response to DNA damage stimulus // inferred from electronic annotation	---	16787 // hydrolase activity // inferred from electronic annotation /// 287 // magnesium ion binding // inferred from electronic annotation /// 3676 // nucleic acid binding // inferred from electronic annotation /// 4518 // nuclease activity // inferred from electronic annotation /// 4520 // endodeoxyribonuclease activity // inferred from electronic annotation /// 46872 // metal ion binding // inf…
1759899_s_at	3.32803	8.75304	10.6433	12.2568	13.2891	11.9713	6.25226	7.66689	0.00492469	12.604	17.69	12.7569	9.20507	7.27083		9.65407	8.63016	6.67755	13.1663		EDL933_Z3118	---	---	---	---	---	---
1759900_s_at	29.3703	25.05	18.6984	44.1118	37.4855	35.7378	56.5105	46.8006	36.3411	17.0946	10.7327	45.2837	35.368	48.8006		30.9432	46.3496	43.4751	21.0651		CFT073_c2122	hypothetical protein	c2122	1036510	---	---	---
1759901_s_at	49.8936	387.665	209.483	274.244	355.114	281.231	200.812	155.482	493.481	501.965	646.119	192.827	790.934	240.755		255.28	212.509	309.021	646.339		CFT073_c1516	hypothetical protein	c1516	1035253	---	---	---
1759902_s_at	1.63786	2.51458	0.259771	8.61287	5.42708	5.1535	4.64428	4.66563	5.21124	9.81809	1.03369	5.36662	5.29456	6.54804		3.69043	4.82113	5.70863	5.38211		EDL933_Z0443	---	---	---	---	---	---
1759903_at	13.3492	6.2624	6.47612	5.5267	6.50777	3.71015	4.89887	4.71173	6.29999	2.99214	4.45353	1.76814	4.04789	2.23145		7.62443	4.44025	3.43319	3.83119		CFT073_c1219	Putative Transposase	c1219	1037060	6313 // transposition, DNA-mediated // inferred from electronic annotation	---	3677 // DNA binding // inferred from electronic annotation /// 4803 // transposase activity // inferred from electronic annotation
1759904_s_at	267.906	477.977	647.115	835.79	751.962	896.829	643.607	722.409	794.052	428.066	508.087	1015.5	674.557	1179.18		596.15	754.282	996.244	536.903		MG1655_ygiA_b3036	hypothetical protein	ygiA	1039922	---	---	---
1759905_at	66.6617	155.298	141.699	175.036	189.974	150.126	146.487	191.482	224.96	170.382	78.4635	161.297	175.634	156.161		145.734	162.698	180.806	141.493		MG1655_yieI_b3716	predicted inner membrane protein	cbrB	948231	---	16020 // membrane // inferred from electronic annotation /// 16021 // integral to membrane // inferred from electronic annotation /// 5886 // plasma membrane // inferred from electronic annotation	---
1759906_s_at	2279.77	2713.64	2227.72	1438.77	1648.62	1705.55	1815.92	2010.97	1629.21	4358.03	5116.29	694.065	2129.14	663.164		2061.71	1844.15	995.479	3867.82		MG1655_dadA_b1189	D-amino acid dehydrogenase small subunit /// D-amino acid dehydrogenase	dadA	1035409 /// 945752	6524 // alanine catabolic process // inferred from electronic annotation	16020 // membrane // inferred from electronic annotation /// 5886 // plasma membrane // inferred from electronic annotation	16491 // oxidoreductase activity // inferred from electronic annotation /// 50660 // FAD binding // inferred from electronic annotation /// 5506 // iron ion binding // inferred from electronic annotation /// 8718 // D-amino-acid dehydrogenase activity // inferred from electronic annotation
1759907_s_at	59.1987	74.4645	409.476	228.656	227.644	280.495	368.819	505.32	723.777	470.113	282.043	621.653	302.475	712.784		199.888	384.878	686.072	351.544		MG1655_pyrD_b0945	dihydroorotate dehydrogenase 2 /// dihydro-orotate oxidase, FMN-linked	pyrD	1039998 /// 945556	6207 // 'de novo' pyrimidine base biosynthetic process // inferred from electronic annotation /// 6221 // pyrimidine nucleotide biosynthetic process // inferred from electronic annotation /// 6222 // UMP biosynthetic process // inferred from electronic annotation /// 8152 // metabolic process // inferred from electronic annotation	16020 // membrane // inferred from electronic annotation /// 5886 // plasma membrane // inferred from electronic annotation	16491 // oxidoreductase activity // inferred from electronic annotation /// 3824 // catalytic activity // inferred from electronic annotation /// 4152 // dihydroorotate dehydrogenase activity // inferred from electronic annotation /// 4158 // dihydroorotate oxidase activity // inferred from electronic annotation
1759908_s_at	83.4567	35.2268	64.316	31.1293	30.7761	32.876	58.9703	67.6794	127.966	29.6223	19.9499	50.5927	25.4394	57.2588		48.981	53.1752	78.6057	25.0039		IG_2693564_2693958-f	---	---	---	---	---	---
1759909_s_at	333.482	289.64	197.807	258.133	269.311	158.689	211.774	241.111	434.912	148.509	138.069	211.575	126.579	201.299		269.674	203.858	282.595	137.719		MG1655_b2080	Hypothetical protein yegP /// predicted protein	yegP	1037916 /// 947095	---	---	---
1759910_s_at	128.39	56.0773	36.1475	25.372	26.3	18.0138	14.0493	12.8222	54.7415	59.448	77.5817	23.4285	27.5714	25.3255		54.4574	14.9617	34.4985	54.867		EDL933_Z1815	---	---	---	---	---	---
1759911_s_at	8.39272	20.1297	16.2575	15.1749	12.7672	27.1106	19.9935	35.0399	16.8718	25.4999	20.1475	14.4561	15.4976	12.8808		14.5444	27.3813	14.7362	20.3817		MG1655_ugpE_b3451	glycerol-3-phosphate transporter membrane protein /// glycerol-3-phosphate transporter subunit	ugpE	1036988 /// 947959	6810 // transport // inferred from electronic annotation	16020 // membrane // inferred from electronic annotation /// 16021 // integral to membrane // inferred from electronic annotation /// 5886 // plasma membrane // inferred from electronic annotation	5215 // transporter activity // inferred from electronic annotation
1759912_s_at	1707.21	2027.68	2177.78	1501.9	1758.2	4135.04	2711.44	3179.34	1082.74	2775.61	2709.32	1462.61	2569.61	1642.04		1834.55	3341.94	1395.8	2684.84		MG1655_nrdD_b4238	anaerobic ribonucleoside-triphosphate reductase	nrdD	948755	8152 // metabolic process // inferred from electronic annotation	---	16491 // oxidoreductase activity // inferred from electronic annotation /// 166 // nucleotide binding // inferred from electronic annotation /// 3824 // catalytic activity // inferred from electronic annotation /// 46872 // metal ion binding // inferred from electronic annotation /// 5515 // protein binding // inferred from physical interaction /// 5524 // ATP binding // inferred from electronic …
1759913_s_at	13.195	12.0475	9.88019	3.16811	0.0371986	5.01696	0.0213916	2.00697	5.13516	22.0701	13.622	0.00540112	6.68889	10.3097		7.66559	2.34844	5.1501	14.127		EDL933_yadD_Z0143	---	---	---	---	---	---
1759914_s_at	1942.36	3040.48	2574.05	4357.11	3984.99	4265.16	3428.11	3263.28	3590.69	2543.29	2710.8	4687.29	4027.26	4464.2		3179.8	3652.18	4247.39	3093.79		IG_3476135_3476438-r	---	---	---	---	---	---
1759915_at	4.79113	1.37215	3.71301	3.75525	2.15139	2.58052	1.16042	8.87952	3.9335	8.29885	9.78928	0.00580496	3.53554	1.53377		3.15658	4.20682	1.82436	7.20789		X03216	---	---	---	0000154 // rRNA modification // inferred from electronic annotation /// 0006310 // DNA recombination // inferred from electronic annotation /// 0006313 // transposition, DNA-mediated // inferred from electronic annotation /// 0015074 // DNA integration // inferred from electronic annotation /// 0046677 // response to antibiotic // inferred from electronic annotation	---	0000179 // rRNA (adenine-N6,N6-)-dimethyltransferase activity // inferred from electronic annotation /// 0003677 // DNA binding // inferred from electronic annotation /// 0003723 // RNA binding // inferred from electronic annotation /// 0008168 // methyltransferase activity // inferred from electronic annotation /// 0008649 // rRNA methyltransferase activity // inferred from electronic annotation…
1759916_at	0.0437797	7.91282	13.0777	8.24795	10.7022	7.82712	5.61448	4.71064	14.1572	9.05173	11.0049	8.02494	15.0962	10.5427		7.9969	6.05075	10.9083	11.7176		CFT073_ygfT_c3464	putative oxidoreductase Fe-S binding subunit	ygfT	1039353	6118 // electron transport // inferred from electronic annotation /// 6537 // glutamate biosynthetic process // inferred from electronic annotation /// 8152 // metabolic process // inferred from electronic annotation	---	16491 // oxidoreductase activity // inferred from electronic annotation /// 16639 // oxidoreductase activity, acting on the CH-NH2 group of donors, NAD or NADP as acceptor // inferred from electronic annotation /// 46872 // metal ion binding // inferred from electronic annotation /// 50660 // FAD binding // inferred from electronic annotation /// 51536 // iron-sulfur cluster binding // inferred f…
1759917_x_at	10.2107	5.14213	9.01834	4.23952	3.7524	7.47487	3.30433	5.66124	10.2745	4.35556	9.4321	4.77202	3.46311	4.23141		6.47262	5.48015	6.42596	5.75026		EDL933_Z1796	---	---	---	16998 // cell wall catabolic process // inferred from electronic annotation /// 19835 // cytolysis // inferred from electronic annotation /// 42742 // defense response to bacterium // inferred from electronic annotation /// 8152 // metabolic process // inferred from electronic annotation /// 9253 // peptidoglycan catabolic process // inferred from electronic annotation	---	16787 // hydrolase activity // inferred from electronic annotation /// 16798 // hydrolase activity, acting on glycosyl bonds // inferred from electronic annotation /// 3796 // lysozyme activity // inferred from electronic annotation /// 3824 // catalytic activity // inferred from electronic annotation
1759918_s_at	5615.76	4310.14	2940.88	5161.53	5170.99	5236.37	4272.85	3843.65	5920.2	2890.48	3246.26	8177.5	4395.58	8058.63		4639.86	4450.96	7385.44	3510.77		MG1655_clpA_b0882	ATP-dependent Clp protease ATP-binding subunit /// ATPase and specificity subunit of ClpA-ClpP ATP-dependent serine protease, chaperone activity	clpA	1038589 /// 945764	19538 // protein metabolic process // inferred from electronic annotation	---	166 // nucleotide binding // inferred from electronic annotation /// 17111 // nucleoside-triphosphatase activity // inferred from electronic annotation /// 5515 // protein binding // inferred from electronic annotation /// 5515 // protein binding // inferred from physical interaction /// 5524 // ATP binding // inferred from electronic annotation
1759919_s_at	170.396	79.5328	285.437	223.014	212.816	240.376	321.846	396.334	179.58	172.488	174.312	239.677	149.463	317.24		194.239	319.519	245.499	165.421		IG_1957877_1958085-f	---	---	---	---	---	---
1759921_s_at	690.256	1625.28	1818.72	2229.67	2232.87	1550.82	955.037	1216.68	2455.17	1144.82	1228.17	1449.99	1257.89	1581.23		1719.36	1240.85	1828.8	1210.3		MG1655_yheN_b3345	hypothetical protein /// predicted intracellular sulfur oxidation protein	yheN	1036284 /// 947852	8033 // tRNA processing // inferred from electronic annotation	5737 // cytoplasm // inferred from electronic annotation	16740 // transferase activity // inferred from electronic annotation /// 16783 // sulfurtransferase activity // inferred from electronic annotation
1759922_s_at	3630.88	2460.41	2710.43	2748.8	2716.35	2156.39	2221.77	2408.84	2103.94	2433.84	2462.48	2977.93	1608.3	2915.41		2853.37	2262.33	2665.76	2168.2		MG1655_mraY_b0087	phospho-N-acetylmuramoyl-pentapeptide-transferase /// phospho-N-acetylmuramoyl-pentapeptide transferase	mraY	1035664 /// 944814	51301 // cell division // inferred from electronic annotation /// 7047 // cell wall organization and biogenesis // inferred from electronic annotation /// 7049 // cell cycle // inferred from electronic annotation /// 8360 // regulation of cell shape // inferred from electronic annotation /// 9252 // peptidoglycan biosynthetic process // inferred from electronic annotation	16020 // membrane // inferred from electronic annotation /// 16021 // integral to membrane // inferred from electronic annotation /// 5886 // plasma membrane // inferred from electronic annotation	16740 // transferase activity // inferred from electronic annotation /// 287 // magnesium ion binding // inferred from electronic annotation /// 30145 // manganese ion binding // inferred from electronic annotation /// 8963 // phospho-N-acetylmuramoyl-pentapeptide-transferase activity // inferred from electronic annotation
1759923_s_at	3.05876	0.760831	0.00903407	1.08374	3.9759	3.94899	1.6789	1.32383	0.00481042	0.00174035	2.43786	3.50466	0.00660945	2.41681		1.77765	2.31724	1.97543	0.815404		EDL933_Z4317	---	---	---	---	---	---
1759924_at	15.7437	25.9748	27.2268	31.3439	25.7475	30.7668	35.9062	26.5845	8.4427	33.5143	18.134	44.1229	29.6553	42.3358		25.2073	31.0858	31.6338	27.1012		CFT073_ileS_c0030	isoleucyl-tRNA synthetase	ileS	1038281	6412 // translation // inferred from electronic annotation /// 6418 // tRNA aminoacylation for protein translation // inferred from electronic annotation /// 6428 // isoleucyl-tRNA aminoacylation // inferred from electronic annotation	5737 // cytoplasm // inferred from electronic annotation	166 // nucleotide binding // inferred from electronic annotation /// 16874 // ligase activity // inferred from electronic annotation /// 46872 // metal ion binding // inferred from electronic annotation /// 4812 // aminoacyl-tRNA ligase activity // inferred from electronic annotation /// 4822 // isoleucine-tRNA ligase activity // inferred from electronic annotation /// 5524 // ATP binding // infe…
1759925_s_at	87.0886	134.942	124.974	74.6747	82.9416	59.0969	58.6779	46.1104	120.692	188.03	149.469	103.333	88.0232	79.8716		100.924	54.6284	101.299	141.841		CFT073_manB_c2557	Phosphomannomutase	cpsG /// manB	1037835 /// 1037861 /// 946574	5975 // carbohydrate metabolic process // inferred from electronic annotation /// 9103 // lipopolysaccharide biosynthetic process // inferred from electronic annotation	---	16853 // isomerase activity // inferred from electronic annotation /// 16868 // intramolecular transferase activity, phosphotransferases // inferred from electronic annotation /// 287 // magnesium ion binding // inferred from electronic annotation /// 4615 // phosphomannomutase activity // inferred from electronic annotation /// 46872 // metal ion binding // inferred from electronic annotation
1759926_s_at	24.986	14.2499	51.8283	24.401	19.9177	12.9879	16.6198	16.0727	16.7816	22.4284	29.1308	27.9147	25.0262	27.242		27.0766	15.2268	23.9795	25.5285		EDL933_afuB_Z0459	---	---	---	6810 // transport // inferred from electronic annotation	16020 // membrane // inferred from electronic annotation /// 16021 // integral to membrane // inferred from electronic annotation	5215 // transporter activity // inferred from electronic annotation
1759927_s_at	3574.74	4714.64	2975.58	5688.51	5828.99	6356.93	5550.87	5607.23	1922	4258.51	4134.11	910.191	4598.75	917.44		4556.49	5838.34	1249.88	4330.46		MG1655_aphA_b4055	acid phosphatase/phosphotransferase /// acid phosphatase/phosphotransferase, class B, non-specific	aphA	1039218 /// 948562	---	30288 // outer membrane-bounded periplasmic space // inferred from electronic annotation /// 42597 // periplasmic space // inferred from electronic annotation	16787 // hydrolase activity // inferred from electronic annotation /// 287 // magnesium ion binding // inferred from electronic annotation /// 3993 // acid phosphatase activity // inferred from electronic annotation /// 46872 // metal ion binding // inferred from electronic annotation /// 5515 // protein binding // inferred from physical interaction
1759928_at	5.16471	4.75435	2.98838	2.25192	1.9249	3.29273	2.93336	0.991859	3.93563	5.10407	5.8557	1.66981	6.1509	4.33255		3.41685	2.40598	3.31266	5.70356		CFT073_ybcU_c1564	Bor protein homolog from lambdoid prophage DLP12 precursor	ybcU	1035316	---	---	---
1759929_s_at	130.805	244.09	190.288	308.856	272.542	207.304	155.258	204.851	391.562	192.387	213.197	184.224	247.549	179.356		229.316	189.138	251.714	217.711		MG1655_smf_1_b3286	hypothetical protein /// conserved protein	smf	1040488 /// 2847708	9294 // DNA mediated transformation // inferred from electronic annotation	---	---
1759930_s_at	558.956	584.604	677.978	872.247	769.068	831.672	981.584	1040.15	867.399	699.588	698.606	1694.75	707.836	1695.67		692.57	951.136	1419.27	702.01		MG1655_ybbB_b0503	tRNA 2-selenouridine synthase, selenophosphate-dependent	ybbB	947063	1887 // selenium metabolic process // inferred from electronic annotation	---	16740 // transferase activity // inferred from electronic annotation /// 16785 // transferase activity, transferring selenium-containing groups // inferred from electronic annotation /// 8430 // selenium binding // inferred from electronic annotation
1759931_at	2.86471	14.2896	9.648	14.1323	11.8878	13.8857	10.7529	5.63953	8.61918	4.50822	11.256	16.1785	11.0567	14.5578		10.5645	10.0927	13.1185	8.9403		CFT073_c1939	hypothetical protein	c1939	1035860	---	---	---
1759932_at	205.955	83.9811	55.7937	55.7563	50.4897	44.4692	53.9742	53.998	90.745	30.1514	62.8505	49.7288	28.2509	47.5378		90.3952	50.8138	62.6706	40.4176		CFT073_c5135	hypothetical protein	c5135	1037701	---	---	---
1759933_s_at	1606.85	1798.69	1728.93	1834.49	1856.26	2017.7	1371.4	1766.64	1875.11	2187.21	2400.66	1530.25	2146.05	1436.37		1765.04	1718.58	1613.91	2244.64		MG1655_yraM_b3147	Hypothetical protein yraM /// conserved protein	yraM	1040171 /// 947663	---	---	5515 // protein binding // inferred from physical interaction
1759934_s_at	2729.15	2491.32	1352.66	3125.33	2735.84	2223.41	2498.02	2106.57	676.681	4147.03	3727.35	594.016	4051.87	612.16		2486.86	2276	627.619	3975.42		MG1655_yeaT_b1799	predicted DNA-binding transcriptional regulator	yeaT	946316	6350 // transcription // inferred from electronic annotation /// 6355 // regulation of transcription, DNA-dependent // inferred from electronic annotation	---	3677 // DNA binding // inferred from electronic annotation /// 3700 // transcription factor activity // inferred from electronic annotation
1759935_at	0.00560529	5.17587	5.14309	8.69359	6.1576	4.5468	3.94898	2.58077	2.55172	4.11066	8.26333	4.91415	5.687	3.61877		5.03515	3.69218	3.69488	6.02033		SAKAI_ECs4977	---	---	---	---	---	---
1759936_s_at	17.0119	21.4073	24.3424	16.0582	16.0076	11.6405	22.4402	19.1623	19.5417	17.3182	27.2601	13.6554	9.00337	13.4139		18.9655	17.7477	15.537	17.8605		IG_1642927_1643142-f	---	---	---	---	---	---
1759937_s_at	79.0465	144.392	102.697	132.397	153.675	212.048	129.083	150.726	116.878	116.261	163.186	147.107	168.22	150.514		122.441	163.952	138.166	149.222		MG1655_ytfS_b4229	Putative ATP-binding component of a transport system /// predicted sugar transporter subunit: ATP-binding component of ABC superfamily	ytfR	1037394 /// 2847725	6810 // transport // inferred from electronic annotation	---	166 // nucleotide binding // inferred from electronic annotation /// 16887 // ATPase activity // inferred from electronic annotation /// 17111 // nucleoside-triphosphatase activity // inferred from electronic annotation /// 5524 // ATP binding // inferred from electronic annotation
1759938_at	332.815	212.371	176.951	136.248	140.569	120.733	126.882	107.467	194.321	196.388	212.939	156.265	128.12	157.212		199.791	118.361	169.266	179.149		MG1655_pin_b1158	e14 prophage; site-specific DNA recombinase	pinE	945721	45449 // regulation of transcription // inferred from electronic annotation /// 6310 // DNA recombination // inferred from electronic annotation /// 6313 // transposition, DNA-mediated // inferred from electronic annotation	---	150 // recombinase activity // inferred from electronic annotation /// 3677 // DNA binding // inferred from electronic annotation
1759939_s_at	73.9444	141.694	314.044	230.08	258.469	367.224	242.551	353.165	304.402	1043.67	803.563	509.175	432.875	787.311		203.646	320.98	533.629	760.036		MG1655_carA_b0032	carbamoyl phosphate synthase small subunit /// carbamoyl phosphate synthetase small subunit, glutamine amidotransferase	carA	1038618 /// 949025	6221 // pyrimidine nucleotide biosynthetic process // inferred from electronic annotation /// 6526 // arginine biosynthetic process // inferred from electronic annotation /// 6541 // glutamine metabolic process // inferred from electronic annotation /// 6807 // nitrogen compound metabolic process // inferred from electronic annotation /// 8652 // amino acid biosynthetic process // inferred from e…	---	16874 // ligase activity // inferred from electronic annotation /// 3824 // catalytic activity // inferred from electronic annotation /// 4086 // carbamoyl-phosphate synthase activity // inferred from electronic annotation /// 4088 // carbamoyl-phosphate synthase (glutamine-hydrolyzing) activity // inferred from electronic annotation /// 5515 // protein binding // inferred from physical interacti…
1759940_s_at	9656.23	7243.91	6615.27	7666.16	8008.11	7165.52	7147.86	7192.47	7413.61	6776.49	7012.77	7883.39	6711.59	7504.82		7837.93	7168.62	7600.61	6833.62		MG1655_dapA_b2478	dihydrodipicolinate synthase	dapA	1038664 /// 946952	19877 // diaminopimelate biosynthetic process // inferred from electronic annotation /// 8152 // metabolic process // inferred from electronic annotation /// 8652 // amino acid biosynthetic process // inferred from electronic annotation /// 9085 // lysine biosynthetic process // inferred from electronic annotation	5737 // cytoplasm // inferred from electronic annotation	16829 // lyase activity // inferred from electronic annotation /// 3824 // catalytic activity // inferred from electronic annotation /// 8840 // dihydrodipicolinate synthase activity // inferred from electronic annotation
1759941_s_at	6.34723	4.12475	2.50206	2.79681	1.30828	5.19229	0.0214285	3.86294	5.32099	6.11138	4.62871	1.45629	4.18885	2.30586		3.41583	3.02555	3.02771	4.97631		EDL933_Z0308	---	---	---	---	---	---
1759942_at	21.8099	18.1147	8.70271	3.0669	8.76958	9.71637	7.44037	4.63249	9.30783	27.423	18.096	11.5621	11.5337	15.1982		12.0928	7.26308	12.0227	19.0176		X02340	---	---	---	0006313 // transposition, DNA-mediated // inferred from electronic annotation /// 0046677 // response to antibiotic // inferred from electronic annotation	---	0009012 // aminoglycoside 3''-adenylyltransferase activity // inferred from electronic annotation /// 0016740 // transferase activity // inferred from electronic annotation /// 0016779 // nucleotidyltransferase activity // inferred from electronic annotation
1759943_s_at	2.86165	5.90656	5.03788	9.31427	14.187	6.36956	7.48111	5.20057	1.30363	15.4415	22.9953	7.7462	1.99514	5.74746		7.46147	6.35041	4.93243	13.4773		EDL933_ydbL_Z2326	---	---	---	---	---	---
1759944_s_at	20.6246	15.3346	15.9754	16.1503	15.5112	9.92852	18.3154	20.0059	16.7393	13.2073	25.9244	10.0022	19.02	10.3636		16.7192	16.0833	12.3684	19.3839		IG_1416266_1416571-r	---	---	---	---	---	---
1759945_at	4.71148	6.62523	13.8372	4.4136	4.96304	5.72742	3.3748	0.514781	14.5692	11.9939	11.5425	2.82019	2.34894	3.47715		6.9101	3.20567	6.9555	8.62846		CFT073_c1417	hypothetical protein	c1417	1035124	---	---	---
1759946_s_at	3344.83	1802.88	1423.27	1492.59	1313.7	1805.82	2334.77	2123.2	3361.04	1135.38	1189.46	3275.62	1446.46	3434.38		1875.46	2087.93	3357.01	1257.1		MG1655_yqjB_b3096	hypothetical protein /// conserved protein	yqjB	1040041 /// 947619	---	16020 // membrane // inferred from electronic annotation /// 16021 // integral to membrane // inferred from electronic annotation	---
1759947_s_at	83.7532	124.659	85.5776	111.35	102.177	86.7466	115.856	121.543	174.259	61.448	39.563	191.445	124.901	170.522		101.503	108.049	178.742	75.3039		IG_3345880_3346092-r	---	---	---	---	---	---
1759948_s_at	163.976	790.911	527.921	892.938	850.163	645.438	691.704	909.276	921.411	933.669	782.76	655.482	1101.75	681.316		645.182	748.806	752.736	939.393		IG_1225304_1225822-r	---	---	---	---	---	---
1759949_at	6.22574	3.83046	4.38954	3.24068	1.05313	3.3632	1.67507	7.37138	5.9492	3.88532	7.61251	2.5331	4.31007	1.53879		3.74791	4.13655	3.34036	5.2693		CFT073_c2393	hypothetical protein	c2393	1037266	---	---	---
1759950_s_at	14.6477	9.70474	9.42913	6.04495	8.23056	8.69702	12.3841	8.24293	2.92309	3.84172	5.83381	15.8209	6.02211	10.8342		9.61142	9.7747	9.85937	5.23255		EDL933_lhr_Z2673	---	---	---	---	---	166 // nucleotide binding // inferred from electronic annotation /// 16787 // hydrolase activity // inferred from electronic annotation /// 17111 // nucleoside-triphosphatase activity // inferred from electronic annotation /// 3676 // nucleic acid binding // inferred from electronic annotation /// 4386 // helicase activity // inferred from electronic annotation /// 5524 // ATP binding // inferred…
1759951_s_at	20.7931	20.3715	30.0214	27.3981	33.6333	44.4036	33.0448	24.648	38.5894	19.2752	19.8529	37.5647	31.7783	21.5405		26.4435	34.0321	32.5648	23.6354		CFT073_c4360	hypothetical protein	c4359 /// c4360	1037327 /// 1037329	---	---	---
1759952_s_at	131.463	1956.09	2033.04	2173.78	2254.8	1799.98	1281.73	1516.21	2679.95	2361.24	2725.07	1623.14	2999.61	1698.36		1709.83	1532.64	2000.48	2695.3		MG1655_bglA_b2901	6-phospho-beta-glucosidase A	bglA	947378	5975 // carbohydrate metabolic process // inferred from electronic annotation /// 8152 // metabolic process // inferred from electronic annotation	5737 // cytoplasm // inferred from direct assay	16787 // hydrolase activity // inferred from electronic annotation /// 16798 // hydrolase activity, acting on glycosyl bonds // inferred from electronic annotation /// 3824 // catalytic activity // inferred from electronic annotation /// 43169 // cation binding // inferred from electronic annotation /// 4553 // hydrolase activity, hydrolyzing O-glycosyl compounds // inferred from electronic annot…
1759953_at	91.2957	50.3666	41.9508	19.9621	28.3154	25.9957	17.6313	23.4481	57.5971	44.0855	64.7281	23.0182	18.2859	20.6266		46.3781	22.3584	33.7473	42.3665		CFT073_mdlA_c0565	putative multidrug transporter membraneATP-binding components	mdlA	1040487	6810 // transport // inferred from electronic annotation	16020 // membrane // inferred from electronic annotation /// 16021 // integral to membrane // inferred from electronic annotation	166 // nucleotide binding // inferred from electronic annotation /// 16887 // ATPase activity // inferred from electronic annotation /// 17111 // nucleoside-triphosphatase activity // inferred from electronic annotation /// 42626 // ATPase activity, coupled to transmembrane movement of substances // inferred from electronic annotation /// 5524 // ATP binding // inferred from electronic annotation
1759954_at	2.6949	8.30595	4.24964	6.85337	6.70135	6.88516	3.90967	4.33638	4.72806	4.57705	3.59639	3.04188	5.43504	6.583		5.76104	5.04374	4.78431	4.53616		SAKAI_ECs2833	---	---	---	---	---	---
1759955_at	7.97371	17.4486	10.432	10.8645	6.82702	13.3388	10.8947	7.01403	21.3865	12.7664	40.2108	15.9976	12.7825	20.8473		10.7092	10.4159	19.4105	21.9199		SAKAI_ECs1184	---	---	---	---	---	---
1759956_s_at	19.7564	6.26806	11.2388	9.76931	12.5248	10.6776	4.07348	7.76116	8.51624	3.51275	9.77769	9.94027	6.70478	8.10668		11.9115	7.50409	8.8544	6.66507		EDL933_Z5102	---	---	---	---	---	---
1759957_s_at	124.415	216.632	205.037	801.668	722.413	1471.08	364.924	650.489	110.477	107.624	134	106.227	158.799	104.984		414.033	828.831	107.229	133.474		MG1655_b2867	xanthine dehydrogenase, FAD-binding subunit	xdhB	947205	6118 // electron transport // inferred from electronic annotation /// 6144 // purine base metabolic process // inferred from electronic annotation /// 6166 // purine ribonucleoside salvage // inferred from electronic annotation	---	16491 // oxidoreductase activity // inferred from electronic annotation /// 3824 // catalytic activity // inferred from electronic annotation /// 4854 // xanthine dehydrogenase activity // inferred from electronic annotation /// 50660 // FAD binding // inferred from electronic annotation
1759958_s_at	559.404	776.381	465.685	510.898	483.673	298.233	342.027	286.049	1162.06	911.466	598.085	1098.38	606.439	1100.48		559.208	308.77	1120.31	705.33		IG_2481360_2481774-f	---	---	---	---	---	---
1759959_s_at	32.9911	37.356	25.3794	24.235	15.2705	28.079	15.6673	18.1873	11.6878	34.361	29.3964	29.4245	23.5287	25.7882		27.0464	20.6445	22.3002	29.0954		EDL933_Z0972	---	---	---	---	---	---
1759960_s_at	481.917	478.724	556.532	293.397	357.615	417.293	386.175	507.707	514.602	529.235	515.177	555.813	321.057	628.957		433.637	437.058	566.457	455.156		MG1655_rep_b3778	DNA helicase and single-stranded DNA-dependent ATPase	rep	948292	6260 // DNA replication // inferred from electronic annotation /// 6268 // DNA unwinding during replication // inferred from electronic annotation /// 6281 // DNA repair // inferred from electronic annotation	5737 // cytoplasm // inferred from electronic annotation	166 // nucleotide binding // inferred from electronic annotation /// 16787 // hydrolase activity // inferred from electronic annotation /// 3677 // DNA binding // inferred from electronic annotation /// 4003 // ATP-dependent DNA helicase activity // inferred from electronic annotation /// 4386 // helicase activity // inferred from electronic annotation /// 5524 // ATP binding // inferred from ele…
1759962_at	537.222	152.401	113.554	90.4722	87.2444	79.2823	58.2274	69.8992	158.471	171.582	181.4	63.5217	93.9317	73.6602		196.179	69.1363	98.551	148.971		CFT073_yphF_c3070	ABC transporter Periplasmic binding protein yphF precursor	yphF	1038771	---	---	---
1759963_s_at	0.00290126	10.218	10.2931	6.0321	4.13268	5.42134	1.27805	4.27123	6.77176	10.2658	13.2859	3.15059	7.97348	3.58808		6.13575	3.65687	4.50348	10.5084		EDL933_Z3935	---	---	---	---	5634 // nucleus // inferred from electronic annotation	3677 // DNA binding // inferred from electronic annotation
1759964_s_at	6553.6	2683.15	3928.85	2512.37	2234.77	2967.49	5966.15	5457.83	5648.24	3867.62	3517.95	5841.9	2097.14	7053.24		3582.55	4797.15	6181.13	3160.9		IG_3208185_3208421-f	---	---	---	---	---	---
1759965_s_at	371.183	250.182	310.392	299.733	280.241	799.076	622.698	678.116	275.661	161.517	189	167.777	196.066	159.753		302.346	699.963	201.064	182.194		MG1655_nadB_b2574	quinolinate synthase, L-aspartate oxidase (B protein) subunit	nadB	947049	19363 // pyridine nucleotide biosynthetic process // inferred from electronic annotation /// 6118 // electron transport // inferred from electronic annotation /// 9435 // NAD biosynthetic process // inferred from electronic annotation	5737 // cytoplasm // inferred from electronic annotation	16491 // oxidoreductase activity // inferred from electronic annotation /// 8734 // L-aspartate oxidase activity // inferred from electronic annotation
1759966_s_at	138.272	84.9944	39.2425	91.0751	66.6697	43.7191	108.337	99.922	276.346	14.2204	13.3219	125.644	42.6185	129.055		84.0506	83.9927	177.015	23.3869		IG_563704_563945-f	---	---	---	---	---	---
1759967_s_at	57.2922	66.2431	59.4662	82.0764	89.58	72.6359	45.8443	57.3305	109.471	61.9747	81.8319	56.1788	64.171	69.0366		70.9316	58.6036	78.2288	69.3259		IG_1899610_1900071-f	---	---	---	---	---	---
1759968_s_at	50.805	41.588	35.6017	34.5572	34.645	19.8419	27.2478	22.0126	52.0995	6.6936	3.15869	44.7828	24.4251	47.5016		39.4394	23.0341	48.128	11.4258		IG_3491387_3491647-r	---	---	---	---	---	---
1759969_s_at	45.0438	21.993	32.1858	39.9109	25.6966	25.2672	90.3836	91.674	199.189	157.919	70.3663	322.127	99.0466	378.957		32.966	69.1083	300.091	109.111		CFT073_c1611	hypothetical protein	c1611	1035376	---	---	---
1759970_s_at	3029.66	3015.42	2632.8	3468.78	3336.05	3230.41	2359.76	2634.45	3270.47	2365.29	3178.48	3116.37	3118.51	3421.82		3096.54	2741.54	3269.55	2887.43		MG1655_gshB_b2947	glutathione synthetase	gshB	1039448 /// 947445	6750 // glutathione biosynthetic process // inferred from electronic annotation	---	166 // nucleotide binding // inferred from electronic annotation /// 16874 // ligase activity // inferred from electronic annotation /// 3824 // catalytic activity // inferred from electronic annotation /// 4363 // glutathione synthase activity // inferred from electronic annotation /// 5515 // protein binding // inferred from physical interaction /// 5524 // ATP binding // inferred from electron…
1759971_s_at	9.71822	9.23459	5.30522	0.801182	5.03823	1.67913	6.16612	3.01488	1.96313	2.76861	8.36972	5.16636	1.90948	3.61128		6.01949	3.62004	3.58026	4.34927		EDL933_Z3715	---	---	---	6580 // ethanolamine metabolic process // inferred from electronic annotation /// 9236 // cobalamin biosynthetic process // inferred from electronic annotation	---	5524 // ATP binding // inferred from electronic annotation /// 8817 // cob(I)yrinic acid a,c-diamide adenosyltransferase activity // inferred from electronic annotation
1759972_s_at	23.5933	1062.1	821.439	4964.61	4578.61	639.576	120.771	302.799	1287.27	90.9278	110.525	884.618	687.59	837.441		2290.07	354.382	1003.11	296.347		MG1655_cadB_b4132	predicted lysine/cadaverine transporter	cadB	1037689 /// 948654	6810 // transport // inferred from electronic annotation /// 6865 // amino acid transport // inferred from electronic annotation	16020 // membrane // inferred from electronic annotation /// 16021 // integral to membrane // inferred from electronic annotation /// 5886 // plasma membrane // inferred from electronic annotation	15171 // amino acid transmembrane transporter activity // inferred from electronic annotation /// 15297 // antiporter activity // inferred from electronic annotation
1759973_at	8.21213	48.4424	29.7315	61.3429	63.226	94.5171	92.4184	114.879	25.1923	41.1536	30.1275	70.8719	63.4526	70.4652		42.191	100.605	55.5098	44.9112		MG1655_sgbU_b3582	predicted L-xylulose 5-phosphate 3-epimerase	sgbU	948100	5975 // carbohydrate metabolic process // inferred from electronic annotation	---	16853 // isomerase activity // inferred from electronic annotation /// 16861 // intramolecular oxidoreductase activity, interconverting aldoses and ketoses // inferred from electronic annotation /// 34015 // L-ribulose-5-phosphate 3-epimerase activity // inferred from electronic annotation
1759974_s_at	16.6671	0.0163192	1.34994	0.552002	5.24539	3.90958	2.59418	2.52675	0.00983029	7.0187	5.84944	1.86352	3.4267	0.000848557		4.76616	3.01017	0.624732	5.43161		EDL933_Z4811	---	---	---	---	---	---
1759975_at	10.7614	7.10252	6.07312	3.17118	5.50047	2.94295	3.35205	2.51283	6.8628	9.13496	9.70555	2.53651	3.7507	1.37132		6.52173	2.93594	3.59021	7.53041		CFT073_c2295	hypothetical protein	c2295	1036878	---	---	---
1759976_s_at	38.8509	50.9475	79.1679	87.0444	93.7449	73.5253	71.9349	90.9256	18.3854	39.4574	30.6406	66.5778	50.2822	67.7853		69.9511	78.7953	50.9162	40.1267		MG1655_narY_b1467	nitrate reductase 2 (NRZ), beta subunit	narY	946034	42126 // nitrate metabolic process // inferred from electronic annotation /// 42128 // nitrate assimilation // inferred from electronic annotation /// 6118 // electron transport // inferred from electronic annotation /// 6810 // transport // inferred from electronic annotation	16020 // membrane // inferred from electronic annotation /// 5886 // plasma membrane // inferred from electronic annotation /// 9325 // nitrate reductase complex // inferred from electronic annotation	16491 // oxidoreductase activity // inferred from electronic annotation /// 46872 // metal ion binding // inferred from electronic annotation /// 51536 // iron-sulfur cluster binding // inferred from electronic annotation /// 51538 // 3 iron, 4 sulfur cluster binding // inferred from electronic annotation /// 51539 // 4 iron, 4 sulfur cluster binding // inferred from electronic annotation /// 550…
1759977_s_at	4558.01	3639	2689.56	4559.72	4337.84	3323.25	3492.84	3008.49	3603.34	2515.45	2252.44	3395.43	3068.18	3139.81		3956.82	3274.86	3379.53	2612.02		MG1655_yhfA_b3356	hypothetical protein /// conserved protein	yhfA	1036450 /// 947860	6950 // response to stress // inferred from electronic annotation	---	---
1759978_s_at	9.31799	7.06388	5.25	23.4104	27.4141	25.2757	29.7671	26.8198	19.7586	6.6341	8.48119	31.102	20.0439	30.6216		14.4913	27.2875	27.1607	11.7197		MG1655_yjgG_b4247	---	---	---	---	---	---
1759979_s_at	212.57	46.0427	107.924	106.825	110.282	84.695	144.62	142.134	34.9072	34.2866	45.1861	77.7299	38.6854	70.2141		116.729	123.816	60.9504	39.3861		SAKAI_ECs1937	Rac prophage; phage superinfection exclusion protein	sieB	945913	---	16020 // membrane // inferred from electronic annotation /// 16021 // integral to membrane // inferred from electronic annotation /// 5886 // plasma membrane // inferred from electronic annotation	---
1759980_s_at	976.688	576.618	330.189	351.478	372.056	303.678	257	319.628	360.532	455.94	504.563	407.718	274.806	410.888		521.406	293.435	393.046	411.769		CFT073_phnO_c5099	aminoalkylphosphonic acid N-acetyltransferase /// predicted acyltransferase with acyl-CoA N-acyltransferase domain	phnO	1038175 /// 948599	15716 // phosphonate transport // inferred from electronic annotation /// 8152 // metabolic process // inferred from electronic annotation	---	16740 // transferase activity // inferred from electronic annotation /// 8080 // N-acetyltransferase activity // inferred from electronic annotation /// 8415 // acyltransferase activity // inferred from electronic annotation
1759981_s_at	161.643	168.722	495.466	515.802	472.287	526.969	420.137	521.101	304.614	228.467	234.082	192.984	264.804	222.647		362.784	489.402	240.081	242.451		MG1655_b1330	Hypothetical protein ynaI /// conserved inner membrane protein	ynaI	1035591 /// 945898	---	16020 // membrane // inferred from electronic annotation /// 16021 // integral to membrane // inferred from electronic annotation /// 5886 // plasma membrane // inferred from electronic annotation	---
1759982_s_at	161.812	64.7966	52.175	30.1916	43.2397	62.0145	26.8207	37.8224	60.602	93.9061	71.1536	38.4908	20.8915	27.1598		70.4429	42.2192	42.0842	61.9838		LAMCG-V-w	Putative tail component of prophage	c3163	1038906	---	---	---
1759983_at	10.1682	12.0148	2.49069	4.64881	7.81377	6.80741	11.8162	5.6493	12.1258	14.9827	8.1308	2.18748	7.65527	2.50198		7.42726	8.09096	5.60508	10.2562		CFT073_c3631	hypothetical protein	c3631	1039589	---	---	---
1759984_s_at	1.17609	1.44098	0.878927	2.05544	4.05954	0.0980995	0.000579979	1.08486	2.22673	0.00193889	1.04749	1.95317	0.702914	1.04869		1.92219	0.394512	1.74287	0.584116		EDL933_Z1203	---	---	---	---	---	---
1759985_at	0.00179949	8.67178	4.16766	3.70337	4.54353	5.52161	4.5946	3.27539	3.26503	7.68339	9.35922	6.09207	6.48289	7.65999		4.21763	4.46386	5.67237	7.84183		CFT073_c3719	hypothetical protein	c3719	1039777	---	---	---
1759986_s_at	94.8124	26.3441	60.7851	24.1641	32.6188	42.9613	102.694	106.291	52.8733	28.5791	14.8317	23.678	26.8178	21.993		47.7449	83.9819	32.8481	23.4095		CFT073_c3826	hypothetical protein	c3826	1039984	---	---	---
1759987_s_at	1920.11	1237.58	1157.71	1379.9	1344.78	1377.95	1116.22	1269.08	1133.55	1149.81	1144.56	1881.2	1488.18	2056.18		1408.02	1254.41	1690.31	1260.85		MG1655_cca_b3056	multifunctional tRNA nucleotidyl transferase/2'3'-cyclic phosphodiesterase/2'nucleotidase/phosphatase /// fused tRNA nucleotidyl transferase/2'3'-cyclic phosphodiesterase/2'nucleotidase and phosphatase	cca	1039953 /// 947553	1680 // tRNA 3'-terminal CCA addition // inferred from electronic annotation /// 42245 // RNA repair // inferred from electronic annotation /// 6396 // RNA processing // inferred from electronic annotation /// 8033 // tRNA processing // inferred from electronic annotation	---	16151 // nickel ion binding // inferred from electronic annotation /// 16437 // tRNA cytidylyltransferase activity // inferred from electronic annotation /// 166 // nucleotide binding // inferred from electronic annotation /// 16740 // transferase activity // inferred from electronic annotation /// 16779 // nucleotidyltransferase activity // inferred from electronic annotation /// 16787 // hydrol…
1759988_s_at	2060.67	1212.13	1156.01	1324.58	1219.21	815.922	773.271	813.67	1430.83	1431.49	1273.03	1888.78	1163.16	1928.48		1394.52	800.954	1749.36	1289.23		MG1655_alr_b4053	alanine racemase 1, PLP-binding, biosynthetic	alr	948564	6522 // alanine metabolic process // inferred from electronic annotation /// 7047 // cell wall organization and biogenesis // inferred from electronic annotation /// 8360 // regulation of cell shape // inferred from electronic annotation /// 9252 // peptidoglycan biosynthetic process // inferred from electronic annotation	---	16853 // isomerase activity // inferred from electronic annotation /// 30170 // pyridoxal phosphate binding // inferred from electronic annotation /// 3824 // catalytic activity // inferred from electronic annotation /// 8784 // alanine racemase activity // inferred from electronic annotation
1759989_s_at	2957.11	3441.2	2673.43	3182.26	3154.48	3187.36	2761.56	3002.44	2817.84	2662.91	2556.13	2655.69	3044.65	2708.61		3081.7	2983.79	2727.38	2754.56		MG1655_yraP_b3150	hypothetical protein /// predicted protein	yraP	1040176 /// 947659	---	42597 // periplasmic space // inferred from electronic annotation	---
1759990_at	11.2969	5.73219	8.47767	5.29338	1.93419	3.58679	0.189854	3.67932	2.56338	2.55284	2.34644	4.36692	2.69927	1.51973		6.54686	2.48532	2.81668	2.53285		CFT073_c4503	Insertion element IS1 1/2/3/5/6 protein insA	c4503	1038568	6313 // transposition, DNA-mediated // inferred from electronic annotation	---	---
1759991_at	51.8491	61.1267	43.6324	34.0273	34.7486	22.228	34.2843	18.0794	53.6731	84.9219	103.465	33.4666	39.8916	41.5624		45.0768	24.8639	42.9007	76.0929		CFT073_c3615	Unknown in ISEc8	c3615	1039568	---	---	---
1759992_s_at	19.5969	119.752	149.975	187.572	173.903	148.716	118.249	147.768	88.2138	84.8265	61.0903	75.0257	106.306	60.1346		130.16	138.244	74.458	84.0744		EDL933_Z2221	cAMP phosphodiesterase, heme-regulated	dos	945815	---	---	---
1759993_s_at	43.9192	63.0792	57.716	59.3154	53.93	47.1199	40.6454	48.9964	51.4335	58.2189	60.7872	68.0297	76.824	50.3493		55.5919	45.5872	56.6042	65.2767		MG1655_wcaH_b2051	GDP-mannose mannosyl hydrolase	gmm /// wcaH	1037868 /// 946559	9103 // lipopolysaccharide biosynthetic process // inferred from electronic annotation	---	16787 // hydrolase activity // inferred from electronic annotation /// 287 // magnesium ion binding // inferred from electronic annotation /// 46872 // metal ion binding // inferred from electronic annotation
1759994_s_at	321.547	253.989	170.18	93.0725	123.242	79.9866	36	31.3472	153.871	176.403	221.25	78.8964	58.7267	57.2638		192.406	49.1113	96.6772	152.126		EDL933_Z5899	---	---	---	---	---	166 // nucleotide binding // inferred from electronic annotation /// 3676 // nucleic acid binding // inferred from electronic annotation /// 3677 // DNA binding // inferred from electronic annotation /// 4386 // helicase activity // inferred from electronic annotation /// 5524 // ATP binding // inferred from electronic annotation
1759995_s_at	41.6591	44.0151	45.9039	62.3371	52.1133	46.9623	38.7239	39.3368	47.6846	27.3438	75.4119	57.1928	50.8808	51.5123		49.2057	41.6743	52.1299	51.2122		CFT073_c5207	Hypothetical protein ybdM /// hypothetical protein	c2484 /// c5207	1037546 /// 1037734	---	---	3677 // DNA binding // inferred from electronic annotation
[truncated: 9,287 more rows]
