# Supplementary material for: Transcriptional effects of CRP* expression in Escherichia coli
Source: J Biol Eng. 2009 Aug 24;3:13. doi: 10.1186/1754-1611-3-13 (PMC2743635; doi:10.1186/1754-1611-3-13)
Supplement: Additional file 2 — Table S2. Expression levels of the genes that are differentially expressed between WT G and WT conditions (presented in Figure 1). Genes highlighted in green have a CRP binding site close to their start codon. [file 1754-1611-3-13-S2.xls]

## Sheet: WT G - WT
			Average Expression Levels				Expression Ratio
Gene Number	Probe Set ID	Gene Symbol	WT G	WT	CRP* G	CRP*	WT G / WT	CRP* G / CRP*
1	1768618_s_at	yhjX	3128.12	24.5113	7004.63	6795.97	127.62	1.0307
2	1764699_s_at	nrfF	2459.52	41.2014	1177.15	2266.74	59.6951	0.519315
3	1762745_at	nrfG	611.471	10.4366	216.196	435.057	58.5891	0.496936
4	1764630_s_at	yjcB	658.962	14.9024	39.6036	34.0126	44.2186	1.16438
5	1760522_at	nrfE	783.201	21.455	530.851	753.839	36.5043	0.704197
6	1769169_s_at	yjiY	7372.48	353.02	6127.33	14290.7	20.884	0.428762
7	1760014_at	yedN	210.342	10.1332	73.9437	100.117	20.7577	0.738575
8	1762117_s_at	nirC	6257.53	381.8	4581.03	2269.62	16.3896	2.01841
9	1761236_s_at	nrfD	5149.65	317.194	3932.03	5429.36	16.235	0.724216
10	1768219_s_at	yhfL	3152.26	243.351	1279.16	1017.82	12.9535	1.25676
11	1765634_s_at	nrfC	4809.07	381.843	3458	5296.91	12.5944	0.652832
12	1763216_s_at	c2318 /// isrB	2656.49	225.513	155.293	117.613	11.7798	1.32037
13	1759202_s_at	yebN	1647.74	151.132	1231.68	831.11	10.9027	1.48197
14	1767354_at	---	178.778	16.8835	101.43	120.98	10.5889	0.838402
15	1759417_at	arpA	21.9175	2.24052	4.10413	7.6179	9.78232	0.538748
16	1765352_s_at	yneE	542.454	56.8634	163.67	93.9792	9.53959	1.74156
17	1761649_s_at	narJ	7711.75	828.261	5813.58	9000.31	9.31077	0.645931
18	1765133_s_at	cspH	2648.22	287.406	204.487	538.579	9.21423	0.37968
19	1763091_s_at	nirD	6911.05	792.704	5017.96	3820.22	8.71833	1.31353
20	1769010_s_at	psiE /// yjbA	351.344	41.5866	54.1494	32.2829	8.4485	1.67734
21	1762880_s_at	narI	4780.07	595.608	3833.24	5560.83	8.02553	0.689329
22	1763740_at	yedN	387.778	49.6351	221.23	274.306	7.81258	0.806508
23	1766605_at	---	218.879	28.1523	91.5954	117.928	7.77482	0.776703
24	1763499_s_at	narH	10646.8	1496.31	8316.93	12833.5	7.11539	0.648062
25	1766650_s_at	sbp	687.161	102.176	253.388	155.135	6.72524	1.63333
26	1767888_s_at	ydfZ	8612.61	1300.64	4124.59	2119.45	6.62184	1.94607
27	1762281_s_at	yehD	1899.25	289.025	850.605	1196.79	6.57122	0.710737
28	1765584_s_at	yehA	58.8007	9.23204	22.1909	37.4166	6.3692	0.593077
29	1764761_s_at	hokA	16.8099	2.73464	6.10962	10.8699	6.14701	0.562068
30	1763316_s_at	nrfB	7855.34	1282.58	6086.98	9159.05	6.12464	0.664586
31	1760130_s_at	yohK	3019.82	493.374	2537.63	861.373	6.12075	2.94603
32	1766439_s_at	cspF	2156.92	352.665	479.414	932.917	6.11607	0.513887
33	1761808_at	appY	1789.97	293.595	2469.34	1403.32	6.09674	1.75963
34	1760950_s_at	yliE	184.149	30.5029	52.4344	58.5799	6.03708	0.895093
35	1762767_s_at	hybG	2630.43	443.227	2656.25	2407.21	5.93472	1.10346
36	1760957_s_at	dhaM /// ycgC	8790.01	1501.62	10555.7	3529.58	5.85368	2.99064
37	1759494_s_at	bhsA /// ycfR	681.626	117.174	85.0451	71.5295	5.81722	1.18895
38	1765149_s_at	cysG	6247.84	1076	4757.82	2595.19	5.80655	1.83332
39	1759182_s_at	yhcN	4915.96	852.673	770.878	336.671	5.76535	2.28971
40	1766547_s_at	yfhL	2434.51	422.966	609.397	728.637	5.75579	0.836353
41	1768261_at	yghG	142.206	25.2044	14.4894	18.1047	5.64213	0.800313
42	1760509_s_at	gadX	407.658	72.7491	188.358	110.47	5.60362	1.70506
43	1766731_s_at	yohJ	3674.22	660.944	3050.75	1081.94	5.55904	2.81972
44	1762993_s_at	edd	4177.66	756.244	3581.62	979.663	5.52422	3.65597
45	1762762_s_at	yijE	703.949	128.236	213.571	287.238	5.4895	0.743535
46	1763464_s_at	napB	8218.74	1502.55	6258.93	7481.02	5.46986	0.836641
47	1761946_at	rttR	5394.18	987.547	3230.62	4412.5	5.4622	0.732153
48	1766573_s_at	sfa /// ymcE	946.024	176.6	281.963	199.486	5.35687	1.41345
49	1759439_at	ryhB	336.565	66.767	105.885	206.216	5.04089	0.513467
50	1766207_at	yafU	85.239	17.4573	35.7744	37.5633	4.88272	0.952377
51	1767134_s_at	fhlA	938.252	195.328	887.433	1329.45	4.80348	0.667519
52	1760125_s_at	ycgX	142.62	29.8287	42.2312	38.3004	4.78131	1.10263
53	1763477_at	---	181.94	38.4017	88.908	115.347	4.73782	0.770788
54	1759839_s_at	yrhB	73.8957	16.0514	45.894	88.9081	4.6037	0.516196
55	1762154_at	rybB	2913.5	634.85	849.421	1195.06	4.58927	0.71078
56	1767357_s_at	nikE	3986.66	868.87	2740.13	4101.24	4.58833	0.668124
57	1759426_at	yfjM	112.059	24.4494	61.9073	80.0988	4.58329	0.772887
58	1760369_at	hypE	2641.98	576.817	2630.24	3331.39	4.58027	0.789531
59	1761703_s_at	ymgB	5.60499	1.23024	7.61111	16.8686	4.556	0.451199
60	1765363_s_at	c1657 /// dhaL	7827.73	1730.66	10596.3	4292.23	4.52297	2.46871
61	1762818_s_at	yjdK	2464.98	558.042	1183.25	1759.23	4.41719	0.672596
62	1761667_s_at	gntU	238.024	54.5319	177.429	102.274	4.36486	1.73484
63	1763040_s_at	mdtI /// ydgE	434.074	99.8113	389.895	392.401	4.34894	0.993613
64	1761919_at	rhsB	76.3623	17.6127	46.8459	55.1106	4.33563	0.850035
65	1759753_at	---	1866.5	449.194	561.67	446.912	4.15521	1.25678
66	1765212_at	---	16.7786	4.06829	21.3276	37.7752	4.12423	0.564593
67	1760501_s_at	ccmE	2413.61	600.548	1903.78	2034.13	4.01901	0.935918
68	1761206_s_at	napC	8177.45	2035.82	5969.03	7090.38	4.01679	0.841848
69	1764879_at	---	180.821	45.7362	113.898	113.954	3.95356	0.999512
70	1764343_s_at	proP	3783.46	959.348	1049.9	514.724	3.94378	2.03973
71	1760766_s_at	sotB /// ydeA	523.393	133.261	147.231	98.4261	3.92757	1.49586
72	1760138_s_at	ccmC	3476.8	895.255	2433.89	2696.88	3.88358	0.902482
73	1760127_at	pppA	383.548	99.7247	62.9115	72.2506	3.84607	0.870739
74	1768370_s_at	yhiJ	44.7195	11.7521	21.0429	23.6551	3.80524	0.889569
75	1763364_s_at	dmsC	2828.08	743.504	2588.3	3038.72	3.80372	0.851773
76	1762606_s_at	ccmD	2730.39	721.116	2113.59	2116.12	3.78634	0.998806
77	1763078_at	nepI	226.673	60.1898	95.8527	80.2127	3.76597	1.19498
78	1760951_s_at	eptA	295.47	78.6417	241.51	136.666	3.75717	1.76715
79	1766982_s_at	yedV	113.36	30.3403	71.4234	83.3802	3.73627	0.856599
80	1768798_s_at	yceO	60.861	16.47	44.8023	49.1178	3.69527	0.91214
81	1769170_at	yafT	90.2961	24.4894	41.6484	61.3113	3.68715	0.679293
82	1763772_s_at	cspG	13505.3	3712.55	5255.45	6444.95	3.63774	0.815437
83	1759134_s_at	mdtJ /// ydgF	752.677	209.557	593.231	529.96	3.59176	1.11939
84	1765663_s_at	ykiA	171.339	48.6745	123.337	164.905	3.52009	0.747931
85	1762917_s_at	ptsG	13730.8	3925.63	16556	5402.62	3.49772	3.06444
86	1761923_at	---	693.935	199.431	541.646	515.324	3.47957	1.05108
87	1763906_s_at	gntU	333.824	97.6586	259.629	126.056	3.41827	2.05964
88	1762381_s_at	spf	11308	3326.81	4977.32	2612.5	3.39906	1.90519
89	1766627_at	insJ	147.18	43.3411	63.6535	90.8991	3.39585	0.700265
90	1759074_at	yfbN	25.2917	7.46547	24.8821	28.4414	3.38782	0.874856
91	1768433_at	---	247.631	73.6605	159.233	146.325	3.36179	1.08822
92	1762525_s_at	ydiH	2879.01	856.857	2357.54	1635.1	3.35997	1.44183
93	1764924_at	yjcF	47.6128	14.2126	26.0463	43.7841	3.35005	0.59488
94	1767252_s_at	nlp /// sfsB	348.658	104.199	202.182	183.032	3.34609	1.10463
95	1767915_s_at	intG	150.363	44.9869	99.9469	82.9575	3.34236	1.2048
96	1766131_s_at	yagU	5420.23	1622.13	4099.5	1915.23	3.34143	2.14047
97	1769163_s_at	fimB	446.256	134.568	536.251	273.896	3.3162	1.95786
98	1763011_at	yjhE	179.319	54.112	144.898	218.474	3.31385	0.663228
99	1761716_s_at	fimZ	38.8464	11.7629	25.9799	30.5695	3.30245	0.849863
100	1760072_at	yhhH	45.4301	13.7611	25.7815	35.0962	3.30135	0.734596
101	1768339_s_at	ykgJ	201.505	61.7974	146.792	183.889	3.26073	0.798268
102	1759407_s_at	yhbX	163.394	50.4363	41.5694	69.3719	3.23962	0.599226
103	1762370_s_at	mscS /// yggB	3983.64	1232.84	1584.8	542.165	3.23126	2.9231
104	1760524_s_at	yifK	1088.11	337.001	397.86	485.514	3.22881	0.819463
105	1765974_s_at	yibQ	778.171	241.279	573.695	647.582	3.2252	0.885903
106	1760906_s_at	cnu /// ydgT	2262.09	704.217	2422.57	3115.15	3.2122	0.777672
107	1767606_at	ybfP	283.117	88.5216	177.309	196.441	3.19828	0.902607
108	1762254_s_at	yibJ	77.1163	24.2425	43.3347	78.8699	3.18104	0.549445
109	1768825_at	---	104.879	33.0239	63.5492	71.5835	3.17587	0.887763
110	1762925_s_at	tatD /// yigW	815.899	257.298	616.362	640.663	3.17102	0.962069
111	1759598_s_at	gsiD /// yliD	905.635	285.653	680.153	558.551	3.1704	1.21771
112	1763528_at	yhcG	650.875	205.691	383.336	333.029	3.16433	1.15106
113	1763351_at	---	46.3555	14.7019	27.4485	37.14	3.15303	0.739055
114	1764747_s_at	dhaK /// ycgT	5573.45	1773.74	9777.18	4864.25	3.14221	2.01001
115	1763573_at	yghF	154.196	49.2531	40.8619	40.949	3.13069	0.997872
116	1768696_s_at	nikR /// yhhG	5010.44	1600.88	4298.42	5082.42	3.1298	0.845743
117	1763064_s_at	sfmD	34.311	10.9697	28.0529	36.2384	3.12779	0.774121
118	1767938_at	bglF	192.492	61.6891	107.987	90.5761	3.12035	1.19223
119	1763911_at	yfdK	107.811	34.7755	71.3915	77.8258	3.1002	0.917325
120	1764422_s_at	ybhM	118.018	38.1521	68.2665	96.8637	3.09335	0.704769
121	1761998_s_at	yhcR	221.622	71.9501	137.179	109.421	3.08022	1.25368
122	1766817_s_at	ccmA	4039.35	1311.43	3028.55	3392.32	3.0801	0.892767
123	1762061_s_at	ybiJ	1324.56	430.702	675.814	724.976	3.07535	0.932188
124	1768963_s_at	yehC	89.6549	29.1708	35.5818	61.07	3.07345	0.58264
125	1760256_s_at	yicG	3346.95	1101.45	923.079	1198.67	3.03869	0.770085
126	1767322_s_at	yafE	1023	338.741	963.321	536.544	3.02	1.79542
127	1767293_at	yfjO	2693.7	894.921	1578.54	1257.41	3.00998	1.25539
128	1762362_s_at	ygjV	253.604	84.371	159.771	156.198	3.00582	1.02288
129	1767894_s_at	fliR	3240.34	1080.14	2118.46	2033.39	2.99993	1.04183
130	1767015_at	yfjV	87.4365	29.2135	72.7104	76.8314	2.99302	0.946364
131	1760798_s_at	proV	208.285	69.8178	479.71	413.189	2.98327	1.16099
132	1768890_s_at	aroM	371.089	124.973	297.625	241.218	2.96934	1.23384
133	1762766_s_at	yjiD	339.318	114.683	191.462	191.814	2.95874	0.998163
134	1762253_s_at	nrfA	8976.77	3035.9	7370.31	11478.4	2.95687	0.6421
135	1760987_at	yadC	69.9356	23.8601	49.1901	96.2192	2.93107	0.511229
136	1764599_s_at	udp	11584.4	3965.34	4736.16	6483.13	2.92143	0.730536
137	1760922_at	---	54.1255	18.5769	23.8396	26.7178	2.91358	0.892274
138	1768650_s_at	gntK	630.973	217.137	670.095	259.374	2.90588	2.58351
139	1762466_at	yffM	13.6996	4.72404	12.4289	15.5994	2.89999	0.796756
140	1766498_at	yfjH	359.765	124.322	199.005	181.08	2.89382	1.09899
141	1766307_at	mcrA	89.2248	30.8614	63.6832	60.9738	2.89115	1.04443
142	1764317_at	yjgX	1000.43	347.815	400.597	538.829	2.87633	0.743458
143	1768687_at	yiiX	494.876	172.833	302.448	362.508	2.86333	0.834322
144	1764433_s_at	rseC	2529.59	885.686	1693.79	1536.12	2.85608	1.10264
145	1763536_s_at	mioC	5059.29	1776.39	2760.08	3117.99	2.84807	0.88521
146	1769278_s_at	prfH	116.037	40.9933	113.589	77.8044	2.83064	1.45993
147	1759782_s_at	c5428 /// yjiX	6446.53	2279.99	4309.39	9666.76	2.82745	0.445795
148	1765993_s_at	ybaQ	2557.34	905.053	1045.85	582.317	2.82563	1.79601
149	1763516_s_at	bssS	7233.58	2566.8	4059.23	4241.63	2.81813	0.956998
150	1764173_s_at	gfcA	391.33	140.876	342.829	330.969	2.77783	1.03584
151	1764054_s_at	ydgK	1823.16	659.432	1745.24	2431.81	2.76474	0.71767
152	1767520_s_at	ypfG	452.076	163.541	249.983	189.496	2.7643	1.3192
153	1761447_s_at	ybfB	27.8105	10.0948	27.7341	31.8661	2.75495	0.870331
154	1763529_at	yqiG	74.7144	27.3278	50.3048	48.6675	2.734	1.03364
155	1765171_s_at	pspG	51.5861	18.9359	43.3414	110.901	2.72425	0.390813
156	1760978_s_at	gsiC /// yliC	757.849	278.67	651.016	526.61	2.71952	1.23624
157	1764481_s_at	yecT	98.1253	36.1261	49.3365	56.9709	2.71619	0.865994
158	1765573_s_at	endA	960.139	356.192	523.575	608.255	2.69557	0.860783
159	1763166_at	tfaS	263.886	97.9953	173.764	288.994	2.69284	0.601273
160	1766392_at	yjaZ	240.872	89.4829	108.973	158.273	2.69182	0.688514
161	1762872_s_at	yhbV	3988.79	1485.1	2819.51	2410.85	2.68588	1.16951
162	1762815_at	mdtM	236.47	88.2898	199.905	279.87	2.67834	0.714276
163	1766933_s_at	dmsB	5013.99	1874.27	4673.57	5578.81	2.67516	0.837737
164	1761199_s_at	cybC	1545.75	578.309	834.604	555.775	2.67287	1.50169
165	1759946_s_at	yqjB	3357.01	1257.1	1875.46	2087.93	2.67044	0.898237
166	1759512_s_at	ydiV	1231.25	461.714	542.563	546.937	2.66669	0.992002
167	1763173_s_at	dcuD	59.2549	22.2206	27.594	38.1854	2.66666	0.722632
168	1763243_s_at	ybfE	2026.74	762.628	1032.86	1197.14	2.65757	0.862775
169	1761767_s_at	ybjN	4028.59	1524.11	2122.36	3182.4	2.64325	0.666906
170	1767488_s_at	yhfG	304.291	115.464	160.937	173.869	2.63538	0.925624
171	1767205_s_at	yibK	811.743	309.566	254.927	348.363	2.6222	0.731784
172	1766674_s_at	---	1190.19	458.905	607.298	626.825	2.59354	0.968848
173	1768783_s_at	iap	1466.72	566.628	912.204	568.372	2.58851	1.60494
174	1766676_s_at	glnP	2681.74	1036.64	1108.3	1373.86	2.58695	0.80671
175	1764336_s_at	selB	2774	1074.7	2455.45	1687.22	2.58119	1.45532
176	1764073_s_at	yhcO	201.457	78.1173	105.984	104.816	2.57891	1.01114
177	1761326_s_at	sirA /// yhhP	1034.5	401.15	776.899	949.376	2.57884	0.818326
178	1764187_s_at	malQ	2154.2	836.575	4397.5	6487.41	2.57502	0.677851
179	1760534_s_at	rffE /// wecB	3897.44	1515.18	3160.21	3149.88	2.57226	1.00328
180	1768063_s_at	gspA /// yheD	33.9225	13.2075	29.4247	32.9903	2.56843	0.891918
181	1764579_s_at	wzxE	381.987	149.3	229.343	275.803	2.55852	0.831546
182	1761153_s_at	htrG /// ygiM	2125.07	835.352	1109.85	1365.41	2.54392	0.812829
183	1765671_at	rhsD	232.975	92.3685	269.674	291.104	2.52223	0.926382
184	1760988_s_at	yihF	98.4814	39.1457	73.823	63.2046	2.51576	1.168
185	1764366_at	ybbC	176.965	70.351	194.16	149.288	2.51546	1.30057
186	1769139_s_at	ylbH	525.042	209.266	564.242	490.138	2.50897	1.15119
187	1766597_s_at	entD	62.5749	24.9608	46.7591	63.2506	2.50692	0.739267
188	1766977_s_at	---	206.213	82.442	204.88	161.134	2.50131	1.27148
189	1760671_s_at	rpoE	9806.92	3940.87	5708.98	4795.27	2.48851	1.19054
190	1764562_s_at	mhpT	111.425	44.8755	87.0235	91.4892	2.48298	0.951189
191	1759376_s_at	yihD	9783.56	3945.51	5568.29	5330.87	2.47967	1.04454
192	1764479_at	yciQ	245.627	99.4446	139.191	201.559	2.46998	0.690572
193	1763701_x_at	rdlD	316.867	129.541	329.267	222.333	2.44608	1.48097
194	1762657_s_at	yqaE	616.763	252.392	153.5	239.289	2.44367	0.641484
195	1768691_at	yhiL	22.9065	9.38004	19.0106	15.2387	2.44205	1.24752
196	1760715_s_at	ybeF	91.2289	37.3943	58.1982	71.4723	2.43965	0.814275
197	1761022_s_at	yecH	1594.08	653.628	1576.28	1499.17	2.43882	1.05144
198	1761799_s_at	yhaC	15.7582	6.46719	10.8706	24.0616	2.43664	0.451782
199	1768062_s_at	npr /// ptsO	2730.94	1125.81	2267.51	1371.14	2.42577	1.65374
200	1766016_s_at	ybcW	344.081	141.881	263.183	231.998	2.42513	1.13442
201	1765489_s_at	xseA	2793.13	1154.27	1303.18	1145.73	2.41982	1.13742
202	1759656_s_at	rfaH	201.421	83.6291	148.511	175.622	2.4085	0.845627
203	1766714_s_at	yehE	229.852	95.5057	122.853	277.175	2.40669	0.443231
204	1765269_s_at	tadA /// yfhC	1172.28	487.926	868.51	521.805	2.40258	1.66443
205	1764098_s_at	yhbP	930.039	387.578	492.979	378.596	2.39962	1.30212
206	1759579_s_at	glnQ	2785.66	1161	1471.88	1623.76	2.39937	0.906465
207	1759796_at	ypjF	47.9416	20.0441	36.6938	52.2346	2.3918	0.702481
208	1765622_s_at	ydhP	540.767	227.382	375.358	272.757	2.37823	1.37616
209	1759430_s_at	yigB	2527.07	1066.25	2314.9	1724.96	2.37006	1.342
210	1767800_s_at	yqjI	1546.64	652.642	1022.23	1071.13	2.36981	0.954348
211	1761505_s_at	dnaA	3104.52	1312.46	3294.81	2970.37	2.36542	1.10922
212	1766508_at	yagL	158.574	67.1368	211.477	191.525	2.36196	1.10417
213	1768591_s_at	serA	2255.59	955.693	1637.68	793.069	2.36016	2.06499
214	1766615_at	---	319.649	135.696	207.837	260.668	2.35564	0.797327
215	1766810_s_at	gntT	347.503	147.891	654.593	437.439	2.34972	1.49642
216	1763325_at	---	544.16	231.981	404.835	492.418	2.34571	0.822136
217	1766715_s_at	yccM	1565.02	669.796	697.302	1253.17	2.33656	0.556432
218	1762570_s_at	yqhH	102.279	43.7801	92.3359	82.4963	2.3362	1.11927
219	1767568_s_at	bcsG /// yhjU	1517.38	652.69	778.281	666.155	2.32481	1.16832
220	1760339_s_at	frdD	7750.08	3339.04	7135.88	6462.65	2.32105	1.10417
221	1769113_s_at	gspJ /// yheI	32.4869	14.0132	24.6891	31.9984	2.3183	0.771571
222	1760539_s_at	mtgA	2244.43	972.035	1713.45	1453.84	2.309	1.17857
223	1764142_at	yadK	34.2142	14.8379	31.5656	33.2801	2.30587	0.948481
224	1763047_s_at	ybhR	590.096	255.958	396.208	331.023	2.30544	1.19692
225	1767954_s_at	gspO /// hofD	93.2367	40.4747	54.4591	65.7699	2.30358	0.828025
226	1765613_s_at	glnL	1309.04	569.163	680.577	915.548	2.29995	0.743355
227	1768183_s_at	yebO	4231.33	1842.19	2936.61	2107.71	2.2969	1.39327
228	1765124_s_at	yraJ	152.415	66.4705	110.386	102.199	2.29297	1.0801
229	1766930_s_at	yafF /// ybfL /// ydcC /// yhhI	260.617	113.691	340.817	291.824	2.29233	1.16788
230	1760695_at	yqiI	43.8807	19.3303	28.2417	39.6855	2.27004	0.711638
231	1766338_s_at	tatD /// yigW	1902.68	845.88	1902.05	1448.14	2.24935	1.31344
232	1761324_at	yfdG	2236.55	996.663	1405.36	1635.84	2.24404	0.859106
233	1767690_s_at	katG	14814	6635.87	9707.37	12107.1	2.23241	0.801789
234	1768322_at	---	169.751	76.2282	150.611	130.854	2.22688	1.15098
235	1765609_s_at	secG	5435.77	2442.66	3415.84	5191.73	2.22535	0.657939
236	1765274_s_at	sprT /// yggI	99.8759	44.9725	70.2075	93.9958	2.22082	0.746921
237	1763004_s_at	hda /// yfgE	3725.04	1681	1959.36	1887.75	2.21596	1.03794
238	1766950_at	yagK	122.837	55.6274	125.13	144.641	2.20821	0.865105
239	1762962_s_at	yjiA	2476.3	1122.23	1997.89	4459.03	2.20658	0.448054
240	1760165_s_at	yneF	447.477	203.033	485.47	320.677	2.20396	1.51389
241	1765170_s_at	nudE	1818.2	825.099	1229	1041.67	2.20361	1.17984
242	1769282_s_at	hha	3602.18	1636.7	1924.05	1874.4	2.20088	1.02649
243	1764713_s_at	c4375 /// yiaG	245.617	111.692	134.909	119.19	2.19906	1.13188
244	1761705_s_at	focA /// focA_2	12398	5641.37	9822.74	11215.9	2.19769	0.875785
245	1762315_s_at	ybaJ	4245.16	1935.82	2840.74	2463.63	2.19295	1.15307
246	1766334_s_at	cdd	4845.64	2210.81	4103.91	3033.98	2.19179	1.35265
247	1760387_s_at	viaA /// yieM	2258.16	1030.63	1816.22	1417.78	2.19104	1.28103
248	1762265_s_at	rlmB /// yjfH	1040.91	479.195	596.126	697.578	2.17221	0.854566
249	1765552_s_at	bssR	2452.95	1131.95	1650.05	2658.22	2.167	0.620733
250	1766976_s_at	yhjR	1026.91	473.941	541.913	545.401	2.16676	0.993605
251	1763113_s_at	yrdB	1474.45	682.237	929.699	763.707	2.1612	1.21735
252	1762098_s_at	yghO	50.0824	23.2703	37.6767	47.2514	2.1522	0.797367
253	1763081_s_at	c0915 /// gsiB	1224.51	569.833	1102.85	847.358	2.14889	1.30151
254	1762633_s_at	phoR	104.244	48.5822	82.9882	98.7104	2.14572	0.840724
255	1766932_s_at	yjiJ	204.954	95.7262	172.628	130.756	2.14104	1.32023
256	1761001_at	yjeO	274.135	128.234	232.764	270.243	2.13777	0.861316
257	1766390_s_at	ycdZ	798.898	374.565	648.249	847.564	2.13287	0.764838
258	1759207_at	---	199.666	93.6355	252.773	365.427	2.13238	0.691719
259	1767955_s_at	c1354	105.758	49.6955	73.6777	69.0999	2.12813	1.06625
260	1766271_s_at	ydhK	233.629	109.862	196.6	234.192	2.12656	0.839485
261	1764898_s_at	ygcP	826.456	389.142	544.848	515.66	2.12379	1.0566
262	1759137_s_at	ygfA	461.394	218.387	261.656	225.492	2.11274	1.16038
263	1768229_s_at	yieE	5467.08	2592.09	3001.29	2158.12	2.10914	1.39069
264	1760271_at	yeeJ	249.948	118.59	190.742	151.632	2.10767	1.25793
265	1763838_s_at	rpoH	3664.75	1739.41	2382.71	1974.34	2.10689	1.20684
266	1763580_s_at	gmk	6378.33	3027.87	4367.99	3253.9	2.10654	1.34239
267	1765436_at	insK	87.2118	41.4479	60.8074	58.5135	2.10413	1.0392
268	1759918_s_at	clpA	7385.44	3510.77	4639.86	4450.96	2.10365	1.04244
269	1769096_s_at	degS	1339.98	637.094	784.633	820.924	2.10327	0.955792
270	1764893_s_at	yfcZ	10246.6	4877.72	5646.4	4612.64	2.1007	1.22412
271	1766826_s_at	ygjQ	76.6325	36.4826	37.8038	55.6402	2.10052	0.679434
272	1759814_s_at	yjgK	1615.74	772.624	1364.11	1211.46	2.09124	1.12601
273	1766196_s_at	setB /// yeiO	727.826	348.274	432.285	402.295	2.08981	1.07455
274	1761229_s_at	yjiN	301.606	144.432	310.966	228.796	2.08822	1.35914
275	1761662_s_at	yhbU	5220.75	2501.13	3711.63	3509.91	2.08735	1.05747
276	1767646_at	rumB	344.367	165.412	245.064	256.579	2.08187	0.955124
277	1763864_s_at	ybgS	30.4161	14.6605	20.5231	20.5482	2.0747	0.998778
278	1763752_s_at	creD	98.443	47.4963	71.6495	86.4921	2.07265	0.828394
279	1760323_s_at	yedJ	930.539	449.787	642.852	491.587	2.06884	1.30771
280	1766326_s_at	trkH	1440.02	697.043	816.989	817.263	2.0659	0.999665
281	1759909_s_at	yegP	282.595	137.719	269.674	203.858	2.05197	1.32286
282	1765704_s_at	pfkA	14775.2	7204.84	12393.3	8495.71	2.05073	1.45877
283	1766761_s_at	epd	13528.8	6614.05	10142.4	7415.78	2.04546	1.36767
284	1764445_s_at	---	112.116	54.9967	69.792	72.6583	2.0386	0.96055
285	1763577_s_at	yhaI	31.8559	15.6602	29.9652	36.8759	2.0342	0.812595
286	1767462_at	yjiW	265.577	130.632	402.362	601.114	2.03301	0.66936
287	1759930_s_at	ybbB	1419.27	702.01	692.57	951.136	2.02173	0.728151
288	1766607_s_at	yjgN	64.3345	31.9128	44.7466	42.7087	2.01595	1.04772
289	1767988_s_at	yaiE	10904.2	5419.15	6336.65	7763.64	2.01216	0.816196
290	1768855_at	bcr	1202.9	599.772	1315.46	883.512	2.0056	1.4889
291	1762814_s_at	yieF	1637.52	818.748	965.183	890.497	2.00002	1.08387
292	1760449_at	yfeS	280.253	140.241	165.927	143.56	1.99837	1.1558
293	1763210_at	xapR	325.975	163.417	209.699	256.41	1.99474	0.817829
294	1764370_s_at	yfiD	15861.3	7967.28	13785.7	12944.3	1.99081	1.065
295	1759102_s_at	rnc	3792.1	1908.03	2392.65	3082.04	1.98744	0.77632
296	1765101_at	yigG	76.4677	38.5275	53.3262	59.4124	1.98476	0.897561
297	1768047_s_at	c2059 /// ydhR	10611.4	5357.94	7235.11	8222.35	1.9805	0.879932
298	1764071_s_at	eamB /// yfiK	120.208	60.7368	92.5806	110.054	1.97917	0.841231
299	1768187_at	gpmM	16837.8	8524.36	13852	12539.9	1.97526	1.10464
300	1764328_s_at	tyrP	302.054	153.013	400.731	375.585	1.97404	1.06695
301	1767176_s_at	pepE	5996.84	3057.02	5752.48	6327.27	1.96166	0.909158
302	1769265_s_at	sstT /// ygjU	1333.54	680.306	1235.3	1344.81	1.96021	0.918569
303	1762626_s_at	infA	9676.05	4939.54	5900.86	7365.61	1.9589	0.801137
304	1764741_s_at	aroE	2788.23	1435.23	1790.16	1553.02	1.94271	1.1527
305	1765672_s_at	argK	97.8465	50.3812	94.4833	74.0494	1.94212	1.27595
306	1761476_s_at	cysC	212.735	109.672	184.521	133.157	1.93975	1.38575
307	1766104_s_at	acpT /// yhhU	2315.39	1194.37	1712.63	1647.7	1.93858	1.03941
308	1760991_s_at	yjeT	461.35	237.997	316.093	249.572	1.93847	1.26654
309	1765777_s_at	nei	828.876	431.505	746.447	419.368	1.9209	1.77993
310	1760226_s_at	c3427 /// ygdQ	615.039	320.473	363.39	411.511	1.91916	0.883063
311	1760636_s_at	ilvA	598.976	312.988	726.537	417.691	1.91374	1.73941
312	1765277_s_at	hemG	3066.92	1608.87	2446.38	1839.89	1.90626	1.32963
313	1764050_s_at	araJ	244.444	128.378	146.612	110.555	1.90411	1.32615
314	1766705_s_at	fliQ	4388.97	2328.94	3732.89	3925.22	1.88453	0.951002
315	1760299_s_at	pabA	268.491	142.516	155.253	243.736	1.88394	0.636973
316	1766213_s_at	narQ	707.287	378.635	501.098	433.675	1.86799	1.15547
317	1766727_at	hisI	1388.32	743.443	1433.61	1206.12	1.86742	1.18861
318	1759542_s_at	pflA	6290.67	3371.8	4393.14	4775.61	1.86567	0.919912
319	1762331_s_at	acrD	214.43	115.053	141.414	140.798	1.86375	1.00438
320	1767430_s_at	fliP	5302.84	2852.15	4228.88	4578.53	1.85924	0.923634
321	1766745_s_at	ecnB	304.639	164.223	183.428	221.86	1.85503	0.826775
322	1763429_s_at	caiA	607.411	329.392	504.116	373.658	1.84404	1.34914
323	1760890_s_at	yfbH	159.227	86.4564	140.684	118.876	1.84171	1.18346
324	1766726_s_at	yhjJ	1369.9	747.538	851.096	1151.25	1.83255	0.739277
325	1763233_s_at	yaeB	3574.31	1952.44	79.7059	40.5149	1.83069	1.96732
326	1759511_s_at	yfhG	1677.75	919.449	1572.32	1583.37	1.82473	0.993021
327	1760417_s_at	ygbA	303.481	166.391	210.762	281.459	1.8239	0.748821
328	1767158_s_at	nsrR /// yjeB	6070.89	3340.41	3231.35	3424.61	1.81741	0.943569
329	1761540_s_at	arcA	10981.5	6072.72	7445.24	9134.53	1.80833	0.815066
330	1764892_s_at	yrbG	1374.29	759.981	914.208	882.174	1.80832	1.03631
331	1759736_s_at	dtd /// yihZ	4688.81	2603.18	5330.67	4596.22	1.80119	1.15979
332	1760455_s_at	pagB /// yjbD	2919.9	1623.53	1617.73	1405.75	1.79849	1.1508
333	1760481_s_at	yjiR	293.125	163.656	208.101	227.666	1.7911	0.914065
334	1762252_s_at	yjgJ	433.796	242.636	336.754	367.629	1.78785	0.916015
335	1764972_s_at	yfiB	2675.04	1496.39	1089.34	953.131	1.78767	1.14291
336	1764927_s_at	xerC	2625.01	1468.95	2483.04	2009.43	1.787	1.23569
337	1759356_at	afuC	99.2134	55.7487	97.0851	102.758	1.77965	0.944791
338	1768468_s_at	yigM	251.025	141.914	174.613	124.425	1.76885	1.40336
339	1765092_s_at	ftsB	2864.29	1625.32	2044.71	2202.29	1.7623	0.928448
340	1767725_at	gcl	58.6594	33.3743	73.4792	61.6518	1.75763	1.19184
341	1761645_s_at	hofC	229.835	131.016	134.901	135.154	1.75425	0.99813
342	1761574_s_at	murI	5518.49	3157.77	3336.89	3265.84	1.74759	1.02175
343	1766553_s_at	wzzE	2739.36	1567.58	2514.65	2361.63	1.74751	1.06479
344	1764937_s_at	torD	86.286	49.449	70.4002	69.815	1.74495	1.00838
345	1760302_s_at	yhjK	847.56	496.838	493.165	567.707	1.70591	0.868696
346	1766833_s_at	spoT	3156.14	1855.37	2336.8	1951.35	1.70108	1.19753
347	1767682_s_at	mazG	1815.06	1076.67	1437.45	1354.25	1.6858	1.06144
348	1764152_s_at	aroA	1274.28	758.689	995.759	745.496	1.67958	1.3357
349	1760808_s_at	c4714 /// rffT	481.132	286.872	413.114	367.377	1.67717	1.1245
350	1767874_s_at	rpmH	11887.1	7141.28	7585.36	9925.74	1.66457	0.764211
351	1767683_at	norV	133.795	80.6879	126.689	116.124	1.65818	1.09098
352	1765163_s_at	hemA	3837.19	2322.02	3033.06	2611.39	1.65252	1.16148
353	1760998_s_at	yhdX	32.8004	19.8518	26.0308	28.438	1.65226	0.915353
354	1759640_s_at	yfjD	1256	760.406	967.148	826.918	1.65175	1.16958
355	1768528_s_at	serC	3903.57	2364.79	3229.91	1737.88	1.6507	1.85853
356	1761550_s_at	fldB	2550.19	1552.6	1491.26	1237.28	1.64253	1.20527
357	1763900_s_at	trmJ /// yfhQ	8403.35	5121.84	5958.4	5080.85	1.64069	1.17272
358	1768076_s_at	yqhD	7024.29	4293.46	12979.2	9513.75	1.63605	1.36425
359	1761204_at	---	50.9252	31.3549	45.1239	43.2047	1.62415	1.04442
360	1763619_s_at	yeeX	10146.2	6250.78	8512.02	8984.94	1.62318	0.947366
361	1765114_s_at	rarA /// ycaJ	1666.96	1028.73	1504.71	1240.12	1.62042	1.21336
362	1761907_s_at	barA	1176.95	727.383	806.186	830.099	1.61806	0.971192
363	1761758_s_at	atpI	4432.13	2750.78	4435.69	4950.75	1.61122	0.895962
364	1763164_s_at	yfeX	9865.27	6143.07	8350.45	7674.3	1.60592	1.08811
365	1761637_s_at	nlpI /// yhbM	12885.9	8081.55	9813.25	8712.68	1.59448	1.12632
366	1765901_s_at	hfq	8225.27	5160.38	6311.37	7305.95	1.59393	0.863867
367	1764211_s_at	ypdC	987.167	624.181	799.43	479.783	1.58154	1.66623
368	1764254_s_at	aroF	1044.18	666.628	987.512	869.57	1.56636	1.13563
369	1764487_s_at	rraB /// yjgD	8612.79	5721.36	6366.44	6372.67	1.50537	0.999022
370	1766667_s_at	yafQ	1849.65	1229.02	1626.81	1552.74	1.50498	1.04771
371	1764696_s_at	ptr /// ptrA	1090.41	730.424	735.094	543.958	1.49285	1.35138
372	1767772_s_at	yhfK	1633.64	1103.81	1430.14	1027.2	1.48	1.39227
373	1763416_s_at	ycfP	8790.66	5954.38	6266.33	6923.28	1.47633	0.90511
374	1766280_s_at	pepT	5493.28	3785.08	5048.31	4887.08	1.4513	1.03299
375	1764262_s_at	lolA	4866.88	3408.53	4388.3	4572.56	1.42786	0.959704
376	1760637_s_at	fadR	2741.32	3906.11	2522.46	2525.35	0.701801	0.998855
377	1759352_s_at	rplP	11075.2	16333.3	11926.4	10863.9	0.678074	1.0978
378	1768295_s_at	surE	2300.89	3445.62	2363.19	2276.74	0.667772	1.03797
379	1762512_s_at	rpsA	10111.6	15655.6	10450.4	11178.1	0.645877	0.934899
380	1764435_s_at	ygiC	2283.32	3559.51	2744.62	3518.75	0.641472	0.779997
381	1759887_s_at	ygaD	825.661	1293.24	703.76	1079.33	0.638446	0.652033
382	1762423_s_at	ygiB	4430.74	6997.39	5656.05	7686.14	0.633198	0.735877
383	1759645_s_at	pgsA	1506.63	2416.05	2558.95	2214.22	0.623593	1.15569
384	1768660_s_at	rpsI	5645.79	9130.17	5649.61	5887.96	0.618367	0.959519
385	1766576_s_at	galK	1803.49	3009.62	4375.38	5237.23	0.59924	0.835438
386	1761845_s_at	rbfA	2918.88	4896.13	3126.44	2429.75	0.596161	1.28673
387	1765986_s_at	rplQ	8825.76	14923.7	10253.1	10790.1	0.591391	0.950231
388	1760752_s_at	rplB	8420.46	14305.6	8610.69	8415.64	0.588612	1.02318
389	1763317_s_at	sapC	272.312	464.026	377.074	260.539	0.586847	1.44728
390	1764311_s_at	rpoC	6244.91	10689.5	7033.86	5486.76	0.584211	1.28197
391	1763724_s_at	atpG	8375.54	14340.6	11858.5	8616.06	0.584043	1.37633
392	1765594_s_at	atpD	7021.42	12053.2	9474.53	6577.63	0.582538	1.44042
393	1761962_s_at	galE	1967.09	3446.4	3713.4	4327.98	0.570765	0.857998
394	1766964_s_at	pntA	3946.3	6915.23	7400.48	7086.12	0.570668	1.04436
395	1763206_s_at	yjjK	2404.96	4258.88	3461.1	3252.83	0.564693	1.06403
396	1764618_s_at	yegT	88.1842	157.054	183.511	304.922	0.56149	0.60183
397	1762705_s_at	ulaD	207.109	371.131	442.095	542.302	0.558048	0.815219
398	1762510_s_at	ydiJ	1178.91	2140.42	1493.16	1059.01	0.550786	1.40996
399	1766621_s_at	secF	2168.7	3940.59	2586.16	2671.24	0.55035	0.96815
400	1764074_s_at	maeA /// sfcA	2157.2	3934.84	3219.3	2219.8	0.54823	1.45026
401	1760394_s_at	dgsA /// mlc	1749.05	3237.33	4394.41	2921.69	0.540277	1.50407
402	1768130_s_at	ptxA /// ulaC	184.282	341.16	418.934	553.312	0.540162	0.75714
403	1764822_s_at	argG	695.348	1289	987.173	783.83	0.539449	1.25942
404	1766161_s_at	truB	2588.87	4859.59	2933.93	1879.89	0.532734	1.56069
405	1762091_s_at	ycbW	487.549	915.924	854.066	885.983	0.532303	0.963976
406	1762075_s_at	rpmC	6518.01	12312.7	8937.27	6955.88	0.529372	1.28485
407	1767972_s_at	atpC	2694.01	5090.97	4732.95	3491.34	0.529174	1.35563
408	1764921_s_at	upp	3591.83	6841.03	2524.41	3329.64	0.525042	0.758162
409	1759912_s_at	nrdD	1395.8	2684.84	1834.55	3341.94	0.51988	0.548949
410	1768419_s_at	xni	578.863	1116.96	923.957	1039.38	0.518247	0.88895
411	1762994_s_at	pyrH	2290.5	4430.46	2199.87	1814.27	0.516989	1.21253
412	1767434_s_at	yfcH	784.777	1527.37	1148.13	1061.95	0.513809	1.08115
413	1760480_s_at	glyA	1612.94	3148.72	3353	3448.57	0.512253	0.972285
414	1768397_s_at	rpsQ	6405.44	12504.6	9397.54	7651.57	0.512247	1.22818
415	1762161_s_at	ygbI	723.688	1424.71	693.398	924.971	0.507955	0.749643
416	1761876_at	insH	481.06	947.942	567.765	525.907	0.507479	1.07959
417	1761139_s_at	yfaE	567.139	1117.69	828.456	572.79	0.507422	1.44635
418	1767312_s_at	ybhH	6.20172	12.2999	141.66	119.976	0.50421	1.18073
419	1765340_s_at	pmrD	1368.41	2743.45	2254.39	2178.98	0.498792	1.03461
420	1765388_s_at	cytR	1463.5	2940.78	2515.39	3029.88	0.497657	0.830194
421	1761875_s_at	yihX	1101.73	2231.13	1136.67	1739.9	0.493798	0.653293
422	1761528_s_at	soxS	346.969	708.136	466.216	1521.64	0.489975	0.30639
423	1765654_s_at	---	3813.49	7955.93	4088.07	3887.02	0.479327	1.05173
424	1764272_s_at	guaC	1492.25	3115.71	2065.79	2082.99	0.478945	0.991743
425	1765600_s_at	c4616 /// dgoR	338.755	710.903	363.863	300.118	0.476513	1.2124
426	1765561_s_at	rplI	3662.16	7686.25	3833.79	3370.26	0.476456	1.13753
427	1766868_s_at	kgd /// sucA	3988.24	8389.9	4821.77	4420.6	0.475362	1.09075
428	1762022_s_at	fimH	377.464	799.306	429.912	326.782	0.472239	1.31559
429	1761838_s_at	abgA	69.1664	147.379	147.919	117.754	0.46931	1.25617
430	1764178_s_at	accC	2329.59	5036.94	4372.47	4403.9	0.462501	0.992864
431	1764031_s_at	ygjI	31.9171	69.1716	47.7306	120.604	0.461419	0.395762
432	1766368_s_at	yhfY	90.5973	196.933	136.299	120.556	0.460042	1.13059
433	1761220_s_at	sgaB /// ulaB	189.36	413.44	485.178	758.477	0.458012	0.639674
434	1760507_at	nmpC	5953.97	13043.7	8463.37	8493.58	0.456464	0.996444
435	1761169_s_at	thrC	782.951	1721.59	1593.62	1378.59	0.454783	1.15598
436	1760185_s_at	ygjR	2273.79	5001.61	4418.49	5300.28	0.454611	0.833632
437	1767572_s_at	ybjJ	193.092	425.235	203.012	202.969	0.454084	1.00021
438	1768616_at	paaJ	110.907	245.832	326.387	272.016	0.451149	1.19988
439	1767192_s_at	sdaB	3040.09	6742.72	4965.27	4487.86	0.45087	1.10638
440	1767720_s_at	rbsR	470.959	1045.83	701.296	634.718	0.450321	1.10489
441	1760568_s_at	ebgC	81.6529	184.445	130.71	242.386	0.442695	0.539261
442	1766136_s_at	hcaR	100.96	229.257	204.255	267.448	0.440377	0.76372
443	1762388_s_at	tsr	3023.63	6915.17	4380.23	2355.52	0.437246	1.85956
444	1764504_s_at	yahB	546.606	1255.22	621.199	780.449	0.435465	0.795951
445	1760153_at	yiaO	28.9434	66.5543	58.9586	176.274	0.434885	0.334472
446	1768538_s_at	mhpR	73.5509	169.144	162.128	207.501	0.434842	0.78134
447	1764814_s_at	speE	1812.06	4212.02	1985.1	2145.08	0.430212	0.925419
448	1761380_s_at	ucpA	2341.93	5505.85	5070.63	7016.4	0.425353	0.722683
449	1761958_s_at	nagA	1796.67	4260.29	1858.51	1495.6	0.421725	1.24265
450	1765684_at	nrdB	1442.3	3439.46	1849.03	1401.14	0.419339	1.31966
451	1759862_s_at	artQ	873.167	2086.98	1443.82	999.868	0.418388	1.44401
452	1761235_at	yjhP	223.201	542.057	611.18	956.202	0.411768	0.639175
453	1765574_s_at	chpS	404.624	988.068	557.486	565.854	0.40951	0.985212
454	1767376_at	maeB	579.278	1420.37	1509.02	1839.23	0.407836	0.820465
455	1767557_s_at	fimF	565.477	1390.03	838.02	615.108	0.406809	1.3624
456	1764659_s_at	nrdA	1635.17	4020.84	2434.78	1778.35	0.406674	1.36912
457	1762904_s_at	artP	810.809	2010.38	1136.82	1204.7	0.403311	0.943657
458	1764677_s_at	fimG	510.25	1275.31	697.516	500.88	0.4001	1.39258
459	1762936_s_at	nagE	578.259	1446.57	509.007	796.881	0.399745	0.638748
460	1767898_s_at	dgoK	242.983	609.906	275.16	232.283	0.398395	1.18459
461	1760611_s_at	fadL	1112.05	2804.32	330.935	667.115	0.396549	0.496068
462	1761713_s_at	gmd	43.6766	110.442	57.334	33.1779	0.39547	1.72808
463	1765202_s_at	ybeL	1080.64	2765.44	2216.84	2832.06	0.390765	0.782763
464	1761518_at	yhfZ	293.325	755.904	440.639	455.637	0.388045	0.967085
465	1767734_s_at	ilvN	130.762	339.065	289.436	340.228	0.385654	0.850712
466	1764786_s_at	nth	460.565	1203.78	487.643	413.055	0.382601	1.18058
467	1763275_s_at	rbsK	1668.19	4388.85	2343.06	2816.61	0.380096	0.831873
468	1760728_s_at	uxaC	990.471	2614.29	1684.42	3114.8	0.378868	0.540779
469	1763725_s_at	yggG	864.507	2282.67	988.307	1215.65	0.378726	0.812989
470	1764315_s_at	ydjF	217.116	575.694	367.192	368.396	0.377138	0.996731
471	1761544_s_at	rnb	1184.02	3145.35	1919.5	1760.86	0.376437	1.0901
472	1768049_s_at	potD	2003.79	5340.9	1905.56	2183.23	0.375178	0.872816
473	1761950_s_at	pheT	2653.48	7081.6	4053.82	3447.19	0.374701	1.17598
474	1763679_at	ryeE	1169.57	3160.18	3833.26	8850.16	0.370095	0.433128
475	1767285_s_at	sbmC	815.216	2202.72	2978.95	4867.22	0.370095	0.612043
476	1767289_s_at	hepA	614.18	1667.23	723.691	679.187	0.368383	1.06552
477	1760198_s_at	ygjH	144.31	392.189	339.253	468.716	0.36796	0.723792
478	1759240_s_at	c2985 /// eutQ	62.8616	171.058	178.955	536.434	0.367487	0.333602
479	1764321_s_at	ybiH	759.428	2081.33	1060.36	849.183	0.364877	1.24868
480	1768221_s_at	metK	1569.98	4318.38	3577.73	2443.12	0.363558	1.46441
481	1766321_at	yagF	245.154	676.184	1459.92	1485.88	0.362555	0.982529
482	1765869_at	yjhQ	334.046	926.41	918.943	1414.06	0.360581	0.64986
483	1762842_at	mmuM	705.429	1962.79	1628.21	1618.98	0.359401	1.0057
484	1769011_s_at	thiM	104.59	291.237	214.01	358.754	0.359124	0.596535
485	1768843_s_at	fucR	1377.26	3876.4	2748.49	4110.14	0.355292	0.66871
486	1763342_at	betB	255.512	729.14	473.278	406.352	0.350429	1.1647
487	1761194_s_at	ybhQ	1282.61	3690.16	1967.77	2797.86	0.347575	0.703314
488	1767812_s_at	fadI	389.475	1121.75	906.398	1592.91	0.347203	0.56902
489	1759601_s_at	cyoE	2414.39	7045.47	3042.26	2367.71	0.342687	1.2849
490	1763718_s_at	ycfS	150.983	442	196.548	422.466	0.341591	0.46524
491	1766107_s_at	asnA	593.911	1741.18	1409.17	1880.49	0.341098	0.749364
492	1764404_s_at	cyoD	3325.68	9779.68	4775.34	3648.97	0.34006	1.30868
493	1767603_s_at	codA	611.449	1800.23	953.962	680.506	0.33965	1.40184
494	1761164_s_at	fadJ	451.66	1336.58	1408.42	2113.77	0.337922	0.666305
495	1768775_s_at	rbsB	2490.28	7374.97	5580.69	7554.22	0.337666	0.738752
496	1769018_s_at	cyoA	4033.98	11999.2	4408.16	3785.31	0.336186	1.16454
497	1767774_at	yagG	32.8039	98.1613	83.1139	163.51	0.334183	0.508311
498	1764769_at	ryeC	235.137	704.348	414.77	898.351	0.333836	0.461701
499	1762810_s_at	rsxE /// ydgQ	521.767	1575.39	670.784	587.329	0.331199	1.14209
500	1763699_s_at	abgR	97.4892	296.584	221.732	384.189	0.328707	0.577144
501	1762187_s_at	c2023 /// rsxG	413.792	1262.94	536.423	514.209	0.327641	1.0432
502	1763280_s_at	hscC	116.977	358.334	215.446	461.022	0.326446	0.467323
503	1761277_s_at	ycgR	691.568	2139.93	896.212	699.421	0.323174	1.28136
504	1760878_s_at	rihC	532.801	1649.4	2245.38	3510.38	0.323027	0.639641
505	1769289_s_at	alsB /// yjcX	40.7452	126.371	295.943	641.771	0.322424	0.461136
506	1763049_s_at	artI	898.094	2807.67	1419.41	1252.86	0.319871	1.13294
507	1764933_s_at	yjcS	12.6093	39.5394	17.3469	29.1088	0.318905	0.595935
508	1765406_s_at	rpiB	257.043	807.237	346.133	475.437	0.318424	0.728031
509	1766302_s_at	ybjK	261.821	827.687	260.96	452.934	0.316329	0.576154
510	1767789_at	paaC	45.7736	144.901	67.6011	76.2661	0.315897	0.886385
511	1764295_s_at	cspD	1454.29	4617.68	3305.65	8779.42	0.31494	0.376522
512	1767525_s_at	phoA	191.599	609.847	616.279	1156.85	0.314175	0.532719
513	1763974_at	paaB	19.5164	63.1358	37.1514	61.818	0.309117	0.60098
514	1768746_s_at	metN	304.287	986.124	712.258	478.936	0.308569	1.48717
515	1759122_s_at	thrA	811.537	2686.02	1997.23	1278.64	0.302133	1.56199
516	1759632_s_at	codB	418.151	1387.79	395.857	494.276	0.301308	0.800883
517	1768145_s_at	carB	385.984	1287.34	295.481	191.792	0.299831	1.54063
518	1763733_s_at	rbsD	2385.05	7969.17	4638.97	6781.39	0.299285	0.684074
519	1767399_s_at	cyoC	3623.73	12138	5330.86	3947.78	0.298543	1.35034
520	1765942_s_at	thrB	849.397	2856.73	2165.43	1353	0.297332	1.60046
521	1761732_s_at	ndk	544.773	1863.26	1405.57	2555.02	0.292377	0.550123
522	1764559_s_at	rluA /// yabO	471.742	1619.47	571.53	437.482	0.291294	1.30641
523	1767184_s_at	fumA	956.205	3283.74	4013.48	3738.2	0.291194	1.07364
524	1759927_s_at	aphA	1249.88	4330.46	4556.49	5838.34	0.288625	0.780443
525	1769142_at	purD	590.648	2076.81	443.338	353.279	0.284402	1.25492
526	1760362_s_at	mppA	751.691	2716.21	1818.29	3280.7	0.276742	0.554239
527	1767573_s_at	yjcH	12.5299	46.1893	41.4656	117.298	0.271273	0.353505
528	1766325_s_at	yghZ	315.294	1162.77	3036.22	4132.78	0.271158	0.734668
529	1764520_s_at	galS	110.432	409.458	232.183	489.398	0.269702	0.474425
530	1766376_s_at	ykgG	305.638	1136.53	2736.54	4865.1	0.268923	0.562485
531	1765169_s_at	c2986 /// eutP	29.7467	112.072	97.062	335.132	0.265426	0.289624
532	1760016_s_at	ftnB /// yecI	409.586	1544.29	697.123	1167.76	0.265227	0.596975
533	1759481_at	nanK	350.031	1329.06	1099.22	996.045	0.263367	1.10359
534	1761554_s_at	uraA	295.316	1137.86	198.221	251.608	0.259537	0.787819
535	1761620_s_at	treB	4464.72	17279.8	4710.85	19043.8	0.258378	0.247369
536	1759906_s_at	dadA	995.479	3867.82	2061.71	1844.15	0.257375	1.11797
537	1761473_s_at	c3761 /// ygiS	428.045	1669.28	2050.79	1976.29	0.256424	1.0377
538	1767860_at	paaA	26.2643	103.555	42.409	51.6435	0.253626	0.821188
539	1761238_s_at	acs	56.2756	222.797	203.309	386.556	0.252587	0.525949
540	1768254_at	ybiA	157.236	623.424	658.475	757.038	0.252214	0.869805
541	1765571_s_at	ade /// yicP	191.325	763.631	458.565	478.832	0.250546	0.957673
542	1767679_s_at	c5314 /// ytfJ	390.041	1571.19	548.303	1075.13	0.248246	0.509986
543	1768532_s_at	treC	3006.81	12164.1	2605.78	15416.2	0.247187	0.169028
544	1765224_s_at	yfiQ	1021.89	4166.66	2004.9	3765.74	0.245253	0.532404
545	1768471_s_at	gntP	86.7312	354.232	321.461	798.776	0.244843	0.402442
546	1766739_s_at	ychH	1247.8	5103.68	4294.12	4675.39	0.244491	0.918451
547	1766413_s_at	nanE /// yhcJ	317.318	1323.98	995.561	1051.56	0.23967	0.946747
548	1761079_s_at	yaiZ	373.081	1558.62	923.473	1255.23	0.239367	0.7357
549	1764811_s_at	dadX	861.814	3627.39	2070.54	1747.14	0.237585	1.1851
550	1759374_s_at	cyoB	2893.23	12449.2	4504.42	3564.9	0.232402	1.26355
551	1760563_at	murQ	759.433	3269.82	1984.24	2039.88	0.232256	0.972724
552	1768438_at	yagE	311.635	1355.12	2089.01	2240.17	0.229969	0.932524
553	1760272_s_at	uxuB	268.735	1175.58	712.175	1493.44	0.228598	0.476869
554	1764810_s_at	yihL	196.454	866.61	438.693	373.443	0.226693	1.17472
555	1759395_s_at	dppA	480.538	2162.86	1336.92	2547.68	0.222177	0.524761
556	1765204_s_at	yfbM	42.5775	200.543	142.904	324.542	0.212311	0.440326
557	1769259_s_at	iraP /// yaiB	589.102	2806.74	2646.14	3673.83	0.209889	0.720268
558	1763642_s_at	dctA	571.969	2739.09	1587.71	3582.97	0.208818	0.443126
559	1760742_s_at	lldD	1383.58	6695.18	877.082	1500.94	0.206652	0.584356
560	1761596_s_at	agaZ /// kbaZ	45.6146	222.182	173.932	289.3	0.205303	0.601217
561	1763403_s_at	rbsC	1305.01	6383.14	1902.77	2157.06	0.204447	0.882113
562	1761389_s_at	lsrA	25.0112	123.054	81.4281	143.208	0.203255	0.568601
563	1769121_s_at	fucI	105.645	519.931	491.33	964.897	0.203191	0.509204
564	1768522_s_at	malX	142.008	703.397	370.527	884.047	0.201888	0.419125
565	1766543_s_at	araC	301.156	1505.81	708.728	879.873	0.199996	0.805489
566	1768275_s_at	yqeF	187.912	958.906	340.833	554.162	0.195965	0.615042
567	1763776_s_at	uxuA	390.796	2074.12	1117.23	2307.48	0.188416	0.484176
568	1766701_s_at	aer	413.068	2235.51	938.099	938.751	0.184776	0.999306
569	1761113_s_at	ygeV	387.194	2147.02	1914.67	3083.44	0.18034	0.620953
570	1768900_at	feaR	39.1523	220.241	183.846	372.855	0.17777	0.493077
571	1761659_s_at	araB	35.1188	198.591	150.06	197.506	0.17684	0.759777
572	1761173_s_at	srlD	546.91	3100.27	538.524	2388.39	0.176408	0.225476
573	1769260_s_at	sdhB	894.727	5160.53	2407.06	2521.23	0.173379	0.954719
574	1766971_s_at	rihA	675.021	4185.26	2890.8	4604.11	0.161285	0.627873
575	1759934_s_at	yeaT	627.619	3975.42	2486.86	2276	0.157875	1.09264
576	1767186_s_at	nanA	736.587	4671.97	1738.77	3037.88	0.157661	0.572363
577	1760432_s_at	uhpT	40.8779	266.972	915.77	1626.24	0.153117	0.563122
578	1764023_s_at	aldA	369.727	2470.71	937.235	1612.64	0.149644	0.581182
579	1762834_s_at	fadB	75.4849	511.637	198.573	466.538	0.147536	0.42563
580	1762750_s_at	sdhA	1033.36	7256.93	3291.84	3153.6	0.142396	1.04384
581	1762567_s_at	ykgF	405.159	2890.3	4655.7	7432.69	0.140179	0.626382
582	1759198_s_at	nanT	106.759	774.743	302.518	928.035	0.137799	0.325977
583	1767602_at	yiaL	3.53665	26.0053	14.8995	41.2383	0.135997	0.361303
584	1759817_s_at	frwC	27.9533	214.077	68.3848	112.814	0.130576	0.606173
585	1764330_s_at	mtfA /// yeeI	652.211	4999.07	2966.87	4323.01	0.130466	0.686297
586	1765480_s_at	yeiC	8.02149	62.235	53.7394	178.951	0.12889	0.300303
587	1760190_s_at	yjfN	136.916	1117.21	174.126	774.501	0.122552	0.224824
588	1764665_s_at	srlB	284.211	2335.36	388.275	1999.2	0.121699	0.194215
589	1762555_s_at	lldR	647.494	5496.06	726.745	1363.68	0.117811	0.532929
590	1761785_s_at	ybfM	18.2521	164.437	49.4432	142.613	0.110998	0.346695
591	1767298_s_at	garR	331.803	3029.83	1337.2	3430.86	0.109512	0.389756
592	1761436_s_at	cdaR /// yaeG	281.542	2573.75	769.433	1109.92	0.10939	0.693231
593	1766629_s_at	ykgE	551.811	5153.59	6002.97	8622.24	0.107073	0.69622
594	1769205_s_at	fadH /// ygjL	53.1182	499.704	111.92	216.093	0.106299	0.517924
595	1760971_s_at	rbsA	459.496	4342.08	791.369	799.127	0.105824	0.990292
596	1767040_s_at	sdhD	556.425	5465.81	1979.68	2568.53	0.101801	0.770744
597	1759775_at	ptsA	76.9335	773.804	376.69	502.296	0.0994224	0.749936
598	1767518_s_at	sdhC	377.853	3846.24	1228.76	1416	0.0982396	0.867772
599	1761243_s_at	csiE	179.762	1935.98	389.643	1016.27	0.0928533	0.383405
600	1762873_s_at	ycaM	94.2032	1038.4	362.657	915.399	0.0907198	0.396173
601	1763732_s_at	melR	102.08	1140.66	438.233	529.289	0.0894917	0.827964
602	1766639_s_at	cstA	306.738	3460.54	1321.18	3290.75	0.0886387	0.401483
603	1766895_s_at	---	0.480642	5.80269	2.42911	2.00598	0.0828309	1.21093
604	1767068_s_at	glpB	667.214	8823.26	4477.5	12658.4	0.07562	0.353718
605	1766150_s_at	putA	315.634	4226.59	746.993	1143.52	0.0746782	0.653241
606	1762084_s_at	fucP	50.4016	720.222	324.779	934.605	0.0699807	0.347504
607	1761896_s_at	mglC	25.8482	369.866	360.434	901.686	0.0698854	0.399733
608	1760428_s_at	glpC	564.36	8562.63	5594.54	13130.4	0.0659096	0.426076
609	1768852_s_at	garD /// yhaG	268.268	4081.28	1468.81	1989.13	0.0657314	0.738417
610	1759788_s_at	glpF	737.844	12692.9	2383.67	10943.8	0.0581305	0.21781
611	1761393_s_at	yjjM	39.5114	701.424	260.434	269.86	0.0563303	0.965073
612	1768388_s_at	glpD	787.077	14259	1459.09	7560.98	0.0551987	0.192977
613	1762096_at	phnI	4.19398	84.592	25.721	161.833	0.049579	0.158935
614	1761867_s_at	c5389 /// nanC	11.4593	257.447	28.6329	90.7516	0.0445115	0.315509
615	1766804_s_at	glpK	359.88	8374.33	1579.03	8395.06	0.0429741	0.18809
616	1761050_s_at	tnaA	688.312	16365.8	10804.8	23324.9	0.042058	0.463232
617	1760363_s_at	pps /// ppsA	247.465	6026.56	1324.72	3494.16	0.0410625	0.379124
618	1761750_s_at	srlA	173.693	4600.82	313.289	3036.71	0.0377527	0.103167
619	1765011_s_at	lldP	63.1567	1720.24	216.497	827.516	0.0367138	0.261623
620	1764607_s_at	glpQ	158.904	4423.76	1747.18	9314.77	0.0359205	0.187571
621	1760555_s_at	tdcB	147.1	4614.03	7707.54	13552.6	0.0318811	0.568713
622	1768444_s_at	mglB	37.9363	1376.5	1529.29	4339.66	0.02756	0.3524
623	1761924_s_at	garL /// yhaF	71.6037	2936.78	710.615	2202.84	0.0243817	0.322591
624	1762352_s_at	c3353 /// gudP	15.0929	685.301	33.7541	153.716	0.0220238	0.219587
625	1763204_s_at	tnaB	73.6444	3825.21	1956.76	9809.73	0.0192524	0.199471
626	1759726_s_at	tdcA	74.3299	4063.84	3412.39	8482.9	0.0182905	0.402267
627	1762687_s_at	mglA	10.0156	592.26	400.388	1205.12	0.0169109	0.332239
628	1761983_s_at	glpT	54.0071	4285.45	893.316	9145.01	0.0126024	0.0976834
629	1763212_s_at	garP /// yhaU	38.0445	3862.07	340.907	878.037	0.00985081	0.388261
