# Supplementary material for: Transcriptional effects of CRP* expression in Escherichia coli
Source: J Biol Eng. 2009 Aug 24;3:13. doi: 10.1186/1754-1611-3-13 (PMC2743635; doi:10.1186/1754-1611-3-13)
Supplement: Additional file 3 — Table S3. Expression levels of the genes that are differentially expressed between CRP* G and CRP* conditions (presented in Figure 2). Genes highlighted in green have a CRP binding site close to their start codon. [file 1754-1611-3-13-S3.xls]

## Sheet: CRP G - CRP
			Average Expression Levels				Expression Ratio
Gene Number	Probe Set ID	Gene Symbol	WT G	WT	CRP* G	CRP*	WT G / WT	CRP* G / CRP*
1	1762840_at	ymfO	114.368	177.117	960.791	137.305	0.645723	6.99751
2	1761618_at	ymfL	29.1512	55.5373	363.966	71.2426	0.524894	5.10882
3	1763300_at	ymfM	40.7241	77.4059	508.698	112.784	0.526111	4.51039
4	1768594_at	ymfR	33.2706	64.477	261.614	58.043	0.516007	4.50725
5	1767454_at	---	48.5679	81.1095	557.653	138.291	0.598794	4.03248
6	1767364_at	ymfP	63.6429	86.1174	202.021	55.2197	0.739025	3.6585
7	1762993_s_at	edd	4177.66	756.244	3581.62	979.663	5.52422	3.65597
8	1763407_at	ymfQ	73.8022	74.4343	195.455	58.8019	0.991508	3.32396
9	1764434_at	gltD	1881.2	1281.88	1829.26	594.831	1.46753	3.07526
10	1762917_s_at	ptsG	13730.8	3925.63	16556	5402.62	3.49772	3.06444
11	1760957_s_at	dhaM /// ycgC	8790.01	1501.62	10555.7	3529.58	5.85368	2.99064
12	1766924_s_at	yeiH	772.001	541.891	1290	435.799	1.42464	2.96007
13	1760130_s_at	yohK	3019.82	493.374	2537.63	861.373	6.12075	2.94603
14	1760445_at	---	5249.4	4569.9	188.627	66.3891	1.14869	2.84124
15	1766731_s_at	yohJ	3674.22	660.944	3050.75	1081.94	5.55904	2.81972
16	1768650_s_at	gntK	630.973	217.137	670.095	259.374	2.90588	2.58351
17	1765363_s_at	c1657 /// dhaL	7827.73	1730.66	10596.3	4292.23	4.52297	2.46871
18	1760164_s_at	cheR	1587.94	2315.33	2310.51	1007.02	0.685837	2.29441
19	1769285_at	gltB	3218.94	2423.46	3388.19	1486.83	1.32824	2.2788
20	1764851_s_at	cheY	5365.16	6486.75	5892.92	2645.86	0.827096	2.22722
21	1768591_s_at	serA	2255.59	955.693	1637.68	793.069	2.36016	2.06499
22	1763906_s_at	gntU	333.824	97.6586	259.629	126.056	3.41827	2.05964
23	1763233_s_at	yaeB	3574.31	1952.44	79.7059	40.5149	1.83069	1.96732
24	1762713_s_at	yfaY	1320.94	1231.7	1161.43	614.924	1.07246	1.88874
25	1768528_s_at	serC	3903.57	2364.79	3229.91	1737.88	1.6507	1.85853
26	1767979_at	yfaQ	125.641	81.2902	122.756	67.113	1.54558	1.82909
27	1761667_s_at	gntU	238.024	54.5319	177.429	102.274	4.36486	1.73484
28	1764211_s_at	ypdC	987.167	624.181	799.43	479.783	1.58154	1.66623
29	1762641_at	djlB	45.6037	49.069	62.1389	37.7927	0.929379	1.6442
30	1759912_s_at	nrdD	1395.8	2684.84	1834.55	3341.94	0.51988	0.548949
31	1765751_s_at	tbpA	436.39	378.266	420.414	785.999	1.15366	0.534879
32	1769205_s_at	fadH /// ygjL	53.1182	499.704	111.92	216.093	0.106299	0.517924
33	1767679_s_at	c5314 /// ytfJ	390.041	1571.19	548.303	1075.13	0.248246	0.509986
34	1768900_at	feaR	39.1523	220.241	183.846	372.855	0.17777	0.493077
35	1760364_s_at	dppF	110.912	135.446	165.518	341.57	0.818866	0.484581
36	1763776_s_at	uxuA	390.796	2074.12	1117.23	2307.48	0.188416	0.484176
37	1760272_s_at	uxuB	268.735	1175.58	712.175	1493.44	0.228598	0.476869
38	1761406_s_at	argD /// astC	43.7842	38.3959	73.4845	157.62	1.14033	0.466214
39	1763484_s_at	thiC	162.511	178.585	211.673	454.533	0.909993	0.465693
40	1764297_s_at	cchA /// eutM	144.126	207.239	290.23	642.224	0.695457	0.451913
41	1763642_s_at	dctA	571.969	2739.09	1587.71	3582.97	0.208818	0.443126
42	1764403_s_at	thiE	135.537	139.591	182.715	412.444	0.970957	0.443005
43	1763679_at	ryeE	1169.57	3160.18	3833.26	8850.16	0.370095	0.433128
44	1759965_s_at	nadB	201.064	182.194	302.346	699.963	1.10357	0.431946
45	1767075_s_at	pgaD /// ycdP	169.052	111.158	157.562	369.039	1.52083	0.426952
46	1768471_s_at	gntP	86.7312	354.232	321.461	798.776	0.244843	0.402442
47	1766639_s_at	cstA	306.738	3460.54	1321.18	3290.75	0.0886387	0.401483
48	1766584_s_at	pgaB /// ycdR	126.749	128.436	169.049	427.027	0.986862	0.395874
49	1764031_s_at	ygjI	31.9171	69.1716	47.7306	120.604	0.461419	0.395762
50	1761748_s_at	pnuC	286.592	284.741	321.068	817.651	1.0065	0.392671
51	1764207_s_at	eutD	51.8821	94.7849	143.131	369.402	0.547367	0.387465
52	1760363_s_at	pps /// ppsA	247.465	6026.56	1324.72	3494.16	0.0410625	0.379124
53	1764295_s_at	cspD	1454.29	4617.68	3305.65	8779.42	0.31494	0.376522
54	1768170_at	lyx	1818.03	1607.55	1739.66	4721.99	1.13093	0.368416
55	1762955_s_at	c0909 /// ybiY	142.994	219.404	140.918	383.321	0.651738	0.367623
56	1767724_s_at	radC /// yicR	1712.18	1223.83	2262.93	6388.33	1.39904	0.354228
57	1767573_s_at	yjcH	12.5299	46.1893	41.4656	117.298	0.271273	0.353505
58	1767396_s_at	hokC /// mokC	411.26	714.016	417.465	1200.02	0.575982	0.347883
59	1761785_s_at	ybfM	18.2521	164.437	49.4432	142.613	0.110998	0.346695
60	1760153_at	yiaO	28.9434	66.5543	58.9586	176.274	0.434885	0.334472
61	1759240_s_at	c2985 /// eutQ	62.8616	171.058	178.955	536.434	0.367487	0.333602
62	1767510_s_at	nhaA	269.299	298.647	369.257	1119.39	0.901731	0.329874
63	1759198_s_at	nanT	106.759	774.743	302.518	928.035	0.137799	0.325977
64	1761528_s_at	soxS	346.969	708.136	466.216	1521.64	0.489975	0.30639
65	1765480_s_at	yeiC	8.02149	62.235	53.7394	178.951	0.12889	0.300303
66	1765169_s_at	c2986 /// eutP	29.7467	112.072	97.062	335.132	0.265426	0.289624
67	1764069_at	yjbI	19.6913	8.52936	13.3796	49.2386	2.30865	0.27173
68	1759329_s_at	yeiN	98.1315	269.596	278.566	1093.75	0.363995	0.254688
69	1761620_s_at	treB	4464.72	17279.8	4710.85	19043.8	0.258378	0.247369
70	1760190_s_at	yjfN	136.916	1117.21	174.126	774.501	0.122552	0.224824
71	1766155_s_at	dppB	113.233	123.236	122.449	555.922	0.91883	0.220263
72	1759788_s_at	glpF	737.844	12692.9	2383.67	10943.8	0.0581305	0.21781
73	1768388_s_at	glpD	787.077	14259	1459.09	7560.98	0.0551987	0.192977
74	1766804_s_at	glpK	359.88	8374.33	1579.03	8395.06	0.0429741	0.18809
75	1762577_s_at	mdtL /// yidY	180.574	140.895	124.313	665.444	1.28162	0.186813
76	1768532_s_at	treC	3006.81	12164.1	2605.78	15416.2	0.247187	0.169028
77	1761333_s_at	yhdU	188.409	319.721	200.935	1203.38	0.589291	0.166975
78	1762096_at	phnI	4.19398	84.592	25.721	161.833	0.049579	0.158935
79	1761750_s_at	srlA	173.693	4600.82	313.289	3036.71	0.0377527	0.103167
80	1761983_s_at	glpT	54.0071	4285.45	893.316	9145.01	0.0126024	0.0976834
