# Supplementary material for: Transcriptional effects of CRP* expression in Escherichia coli
Source: J Biol Eng. 2009 Aug 24;3:13. doi: 10.1186/1754-1611-3-13 (PMC2743635; doi:10.1186/1754-1611-3-13)
Supplement: Additional file 4 — Table S4. Expression levels of the genes that respond differently to the presence of glucose in W3110 compared to PC05, (CRP* G/CRP*)/(WT G/WT) (presented in Figure 3). [file 1754-1611-3-13-S4.xls]

## Sheet: (CRP G - CRP) - (WT G - WT)
			Average Expression Levels				Expression Ratio
Gene Number	Probe Set ID	Gene Symbol	WT G	WT	CRP* G	CRP*	WT G / WT	CRP* G / CRP*
1	1768618_s_at	yhjX	3128.12	24.5113	7004.63	6795.97	127.62	1.0307
2	1764699_s_at	nrfF	2459.52	41.2014	1177.15	2266.74	59.6951	0.519315
3	1762745_at	nrfG	611.471	10.4366	216.196	435.057	58.5891	0.496936
4	1764630_s_at	yjcB	658.962	14.9024	39.6036	34.0126	44.2186	1.16438
5	1760522_at	nrfE	783.201	21.455	530.851	753.839	36.5043	0.704197
6	1769169_s_at	yjiY	7372.48	353.02	6127.33	14290.7	20.884	0.428762
7	1760014_at	yedN	210.342	10.1332	73.9437	100.117	20.7577	0.738575
8	1762117_s_at	nirC	6257.53	381.8	4581.03	2269.62	16.3896	2.01841
9	1761236_s_at	nrfD	5149.65	317.194	3932.03	5429.36	16.235	0.724216
10	1768219_s_at	yhfL	3152.26	243.351	1279.16	1017.82	12.9535	1.25676
11	1765634_s_at	nrfC	4809.07	381.843	3458	5296.91	12.5944	0.652832
12	1759202_s_at	yebN	1647.74	151.132	1231.68	831.11	10.9027	1.48197
13	1765352_s_at	yneE	542.454	56.8634	163.67	93.9792	9.53959	1.74156
14	1765133_s_at	cspH	2648.22	287.406	204.487	538.579	9.21423	0.37968
15	1763091_s_at	nirD	6911.05	792.704	5017.96	3820.22	8.71833	1.31353
16	1769010_s_at	psiE /// yjbA	351.344	41.5866	54.1494	32.2829	8.4485	1.67734
17	1766605_at	---	218.879	28.1523	91.5954	117.928	7.77482	0.776703
18	1762281_s_at	yehD	1899.25	289.025	850.605	1196.79	6.57122	0.710737
19	1765584_s_at	yehA	58.8007	9.23204	22.1909	37.4166	6.3692	0.593077
20	1764761_s_at	hokA	16.8099	2.73464	6.10962	10.8699	6.14701	0.562068
21	1763316_s_at	nrfB	7855.34	1282.58	6086.98	9159.05	6.12464	0.664586
22	1766439_s_at	cspF	2156.92	352.665	479.414	932.917	6.11607	0.513887
23	1760950_s_at	yliE	184.149	30.5029	52.4344	58.5799	6.03708	0.895093
24	1759494_s_at	bhsA /// ycfR	681.626	117.174	85.0451	71.5295	5.81722	1.18895
25	1765149_s_at	cysG	6247.84	1076	4757.82	2595.19	5.80655	1.83332
26	1768261_at	yghG	142.206	25.2044	14.4894	18.1047	5.64213	0.800313
27	1762762_s_at	yijE	703.949	128.236	213.571	287.238	5.4895	0.743535
28	1766573_s_at	sfa /// ymcE	946.024	176.6	281.963	199.486	5.35687	1.41345
29	1759439_at	ryhB	336.565	66.767	105.885	206.216	5.04089	0.513467
30	1767134_s_at	fhlA	938.252	195.328	887.433	1329.45	4.80348	0.667519
31	1760125_s_at	ycgX	142.62	29.8287	42.2312	38.3004	4.78131	1.10263
32	1759839_s_at	yrhB	73.8957	16.0514	45.894	88.9081	4.6037	0.516196
33	1762154_at	rybB	2913.5	634.85	849.421	1195.06	4.58927	0.71078
34	1760369_at	hypE	2641.98	576.817	2630.24	3331.39	4.58027	0.789531
35	1761703_s_at	ymgB	5.60499	1.23024	7.61111	16.8686	4.556	0.451199
36	1762818_s_at	yjdK	2464.98	558.042	1183.25	1759.23	4.41719	0.672596
37	1761667_s_at	gntU	238.024	54.5319	177.429	102.274	4.36486	1.73484
38	1763040_s_at	mdtI /// ydgE	434.074	99.8113	389.895	392.401	4.34894	0.993613
39	1761919_at	rhsB	76.3623	17.6127	46.8459	55.1106	4.33563	0.850035
40	1765212_at	---	16.7786	4.06829	21.3276	37.7752	4.12423	0.564593
41	1760127_at	pppA	383.548	99.7247	62.9115	72.2506	3.84607	0.870739
42	1763078_at	nepI	226.673	60.1898	95.8527	80.2127	3.76597	1.19498
43	1769170_at	yafT	90.2961	24.4894	41.6484	61.3113	3.68715	0.679293
44	1763772_s_at	cspG	13505.3	3712.55	5255.45	6444.95	3.63774	0.815437
45	1765663_s_at	ykiA	171.339	48.6745	123.337	164.905	3.52009	0.747931
46	1759074_at	yfbN	25.2917	7.46547	24.8821	28.4414	3.38782	0.874856
47	1768339_s_at	ykgJ	201.505	61.7974	146.792	183.889	3.26073	0.798268
48	1759407_s_at	yhbX	163.394	50.4363	41.5694	69.3719	3.23962	0.599226
49	1760524_s_at	yifK	1088.11	337.001	397.86	485.514	3.22881	0.819463
50	1765974_s_at	yibQ	778.171	241.279	573.695	647.582	3.2252	0.885903
51	1767606_at	ybfP	283.117	88.5216	177.309	196.441	3.19828	0.902607
52	1762254_s_at	yibJ	77.1163	24.2425	43.3347	78.8699	3.18104	0.549445
53	1762925_s_at	tatD /// yigW	815.899	257.298	616.362	640.663	3.17102	0.962069
54	1759598_s_at	gsiD /// yliD	905.635	285.653	680.153	558.551	3.1704	1.21771
55	1763351_at	---	46.3555	14.7019	27.4485	37.14	3.15303	0.739055
56	1763911_at	yfdK	107.811	34.7755	71.3915	77.8258	3.1002	0.917325
57	1764422_s_at	ybhM	118.018	38.1521	68.2665	96.8637	3.09335	0.704769
58	1768963_s_at	yehC	89.6549	29.1708	35.5818	61.07	3.07345	0.58264
59	1760256_s_at	yicG	3346.95	1101.45	923.079	1198.67	3.03869	0.770085
60	1767293_at	yfjO	2693.7	894.921	1578.54	1257.41	3.00998	1.25539
61	1762362_s_at	ygjV	253.604	84.371	159.771	156.198	3.00582	1.02288
62	1767894_s_at	fliR	3240.34	1080.14	2118.46	2033.39	2.99993	1.04183
63	1768890_s_at	aroM	371.089	124.973	297.625	241.218	2.96934	1.23384
64	1762766_s_at	yjiD	339.318	114.683	191.462	191.814	2.95874	0.998163
65	1762253_s_at	nrfA	8976.77	3035.9	7370.31	11478.4	2.95687	0.6421
66	1760987_at	yadC	69.9356	23.8601	49.1901	96.2192	2.93107	0.511229
67	1764599_s_at	udp	11584.4	3965.34	4736.16	6483.13	2.92143	0.730536
68	1764433_s_at	rseC	2529.59	885.686	1693.79	1536.12	2.85608	1.10264
69	1763536_s_at	mioC	5059.29	1776.39	2760.08	3117.99	2.84807	0.88521
70	1759782_s_at	c5428 /// yjiX	6446.53	2279.99	4309.39	9666.76	2.82745	0.445795
71	1764173_s_at	gfcA	391.33	140.876	342.829	330.969	2.77783	1.03584
72	1765171_s_at	pspG	51.5861	18.9359	43.3414	110.901	2.72425	0.390813
73	1760978_s_at	gsiC /// yliC	757.849	278.67	651.016	526.61	2.71952	1.23624
74	1763166_at	tfaS	263.886	97.9953	173.764	288.994	2.69284	0.601273
75	1766392_at	yjaZ	240.872	89.4829	108.973	158.273	2.69182	0.688514
76	1759946_s_at	yqjB	3357.01	1257.1	1875.46	2087.93	2.67044	0.898237
77	1759512_s_at	ydiV	1231.25	461.714	542.563	546.937	2.66669	0.992002
78	1761767_s_at	ybjN	4028.59	1524.11	2122.36	3182.4	2.64325	0.666906
79	1767488_s_at	yhfG	304.291	115.464	160.937	173.869	2.63538	0.925624
80	1767205_s_at	yibK	811.743	309.566	254.927	348.363	2.6222	0.731784
81	1760762_s_at	c2019 /// rsxA	457.658	174.848	517.45	1104.57	2.61746	0.468465
82	1761326_s_at	sirA /// yhhP	1034.5	401.15	776.899	949.376	2.57884	0.818326
83	1764187_s_at	malQ	2154.2	836.575	4397.5	6487.41	2.57502	0.677851
84	1760534_s_at	rffE /// wecB	3897.44	1515.18	3160.21	3149.88	2.57226	1.00328
85	1764579_s_at	wzxE	381.987	149.3	229.343	275.803	2.55852	0.831546
86	1765671_at	rhsD	232.975	92.3685	269.674	291.104	2.52223	0.926382
87	1764479_at	yciQ	245.627	99.4446	139.191	201.559	2.46998	0.690572
88	1762657_s_at	yqaE	616.763	252.392	153.5	239.289	2.44367	0.641484
89	1761799_s_at	yhaC	15.7582	6.46719	10.8706	24.0616	2.43664	0.451782
90	1766714_s_at	yehE	229.852	95.5057	122.853	277.175	2.40669	0.443231
91	1759579_s_at	glnQ	2785.66	1161	1471.88	1623.76	2.39937	0.906465
92	1759796_at	ypjF	47.9416	20.0441	36.6938	52.2346	2.3918	0.702481
93	1766615_at	---	319.649	135.696	207.837	260.668	2.35564	0.797327
94	1763325_at	---	544.16	231.981	404.835	492.418	2.34571	0.822136
95	1767832_at	yjhR	47.5294	20.3398	29.0625	79.5845	2.33677	0.365178
96	1766715_s_at	yccM	1565.02	669.796	697.302	1253.17	2.33656	0.556432
97	1769113_s_at	gspJ /// yheI	32.4869	14.0132	24.6891	31.9984	2.3183	0.771571
98	1764069_at	yjbI	19.6913	8.52936	13.3796	49.2386	2.30865	0.27173
99	1765613_s_at	glnL	1309.04	569.163	680.577	915.548	2.29995	0.743355
100	1760695_at	yqiI	43.8807	19.3303	28.2417	39.6855	2.27004	0.711638
101	1767690_s_at	katG	14814	6635.87	9707.37	12107.1	2.23241	0.801789
102	1765609_s_at	secG	5435.77	2442.66	3415.84	5191.73	2.22535	0.657939
103	1766950_at	yagK	122.837	55.6274	125.13	144.641	2.20821	0.865105
104	1762962_s_at	yjiA	2476.3	1122.23	1997.89	4459.03	2.20658	0.448054
105	1769282_s_at	hha	3602.18	1636.7	1924.05	1874.4	2.20088	1.02649
106	1761705_s_at	focA /// focA_2	12398	5641.37	9822.74	11215.9	2.19769	0.875785
107	1765552_s_at	bssR	2452.95	1131.95	1650.05	2658.22	2.167	0.620733
108	1762098_s_at	yghO	50.0824	23.2703	37.6767	47.2514	2.1522	0.797367
109	1762633_s_at	phoR	104.244	48.5822	82.9882	98.7104	2.14572	0.840724
110	1761001_at	yjeO	274.135	128.234	232.764	270.243	2.13777	0.861316
111	1766390_s_at	ycdZ	798.898	374.565	648.249	847.564	2.13287	0.764838
112	1766826_s_at	ygjQ	76.6325	36.4826	37.8038	55.6402	2.10052	0.679434
113	1763752_s_at	creD	98.443	47.4963	71.6495	86.4921	2.07265	0.828394
114	1767462_at	yjiW	265.577	130.632	402.362	601.114	2.03301	0.66936
115	1759930_s_at	ybbB	1419.27	702.01	692.57	951.136	2.02173	0.728151
116	1763210_at	xapR	325.975	163.417	209.699	256.41	1.99474	0.817829
117	1759102_s_at	rnc	3792.1	1908.03	2392.65	3082.04	1.98744	0.77632
118	1767176_s_at	pepE	5996.84	3057.02	5752.48	6327.27	1.96166	0.909158
119	1766104_s_at	acpT /// yhhU	2315.39	1194.37	1712.63	1647.7	1.93858	1.03941
120	1760226_s_at	c3427 /// ygdQ	615.039	320.473	363.39	411.511	1.91916	0.883063
121	1760299_s_at	pabA	268.491	142.516	155.253	243.736	1.88394	0.636973
122	1759542_s_at	pflA	6290.67	3371.8	4393.14	4775.61	1.86567	0.919912
123	1761499_s_at	yohG	12.5968	6.79232	18.5015	52.2145	1.85457	0.354336
124	1766726_s_at	yhjJ	1369.9	747.538	851.096	1151.25	1.83255	0.739277
125	1759511_s_at	yfhG	1677.75	919.449	1572.32	1583.37	1.82473	0.993021
126	1760417_s_at	ygbA	303.481	166.391	210.762	281.459	1.8239	0.748821
127	1761540_s_at	arcA	10981.5	6072.72	7445.24	9134.53	1.80833	0.815066
128	1764326_at	yadN	39.5641	21.8906	27.4787	43.6828	1.80735	0.629052
129	1767190_s_at	yggM	331.892	184.006	288.835	550.288	1.8037	0.524879
130	1760302_s_at	yhjK	847.56	496.838	493.165	567.707	1.70591	0.868696
131	1767874_s_at	rpmH	11887.1	7141.28	7585.36	9925.74	1.66457	0.764211
132	1763114_s_at	yqhA	2434.57	1468.12	1171.4	1650.29	1.65829	0.709817
133	1767075_s_at	pgaD /// ycdP	169.052	111.158	157.562	369.039	1.52083	0.426952
134	1759675_s_at	secM /// yacA	6182.6	4255.41	4916.07	6488.77	1.45288	0.757627
135	1767724_s_at	radC /// yicR	1712.18	1223.83	2262.93	6388.33	1.39904	0.354228
136	1763873_s_at	ppiA	3363.93	2449.05	2540.7	3561.01	1.37356	0.713476
137	1762037_s_at	glpG	1225.42	895.107	938.241	1425.62	1.36902	0.658127
138	1759332_s_at	dacB	900.562	673.363	713.376	918.958	1.33741	0.776288
139	1762577_s_at	mdtL /// yidY	180.574	140.895	124.313	665.444	1.28162	0.186813
140	1765751_s_at	tbpA	436.39	378.266	420.414	785.999	1.15366	0.534879
141	1768170_at	lyx	1818.03	1607.55	1739.66	4721.99	1.13093	0.368416
142	1759965_s_at	nadB	201.064	182.194	302.346	699.963	1.10357	0.431946
143	1764403_s_at	thiE	135.537	139.591	182.715	412.444	0.970957	0.443005
144	1762641_at	djlB	45.6037	49.069	62.1389	37.7927	0.929379	1.6442
145	1766155_s_at	dppB	113.233	123.236	122.449	555.922	0.91883	0.220263
146	1764851_s_at	cheY	5365.16	6486.75	5892.92	2645.86	0.827096	2.22722
147	1759108_s_at	ydiI	1573.61	1950.61	1587.73	984.849	0.806724	1.61216
148	1761152_s_at	fdx	3397.18	4439.75	3556.63	2485.16	0.765174	1.43115
149	1761330_s_at	sseB	1224.01	1648.5	1227.28	813.076	0.742496	1.50943
150	1767364_at	ymfP	63.6429	86.1174	202.021	55.2197	0.739025	3.6585
151	1764167_s_at	kdsA	2309.07	3249.04	2684.45	1994.17	0.710694	1.34615
152	1760164_s_at	cheR	1587.94	2315.33	2310.51	1007.02	0.685837	2.29441
153	1766518_s_at	azoR	466.085	718.037	599.965	290.546	0.64911	2.06496
154	1762840_at	ymfO	114.368	177.117	960.791	137.305	0.645723	6.99751
155	1761427_at	kdpA	19.1214	29.8361	33.5896	13.9206	0.64088	2.41294
156	1759645_s_at	pgsA	1506.63	2416.05	2558.95	2214.22	0.623593	1.15569
157	1766600_s_at	kdpB	56.9496	93.1532	99.6617	45.3211	0.611354	2.19902
158	1766750_s_at	cheA	4792.61	7965.61	6975.56	3828.54	0.601662	1.82199
159	1767454_at	---	48.5679	81.1095	557.653	138.291	0.598794	4.03248
160	1761845_s_at	rbfA	2918.88	4896.13	3126.44	2429.75	0.596161	1.28673
161	1763317_s_at	sapC	272.312	464.026	377.074	260.539	0.586847	1.44728
162	1764311_s_at	rpoC	6244.91	10689.5	7033.86	5486.76	0.584211	1.28197
163	1763724_s_at	atpG	8375.54	14340.6	11858.5	8616.06	0.584043	1.37633
164	1765594_s_at	atpD	7021.42	12053.2	9474.53	6577.63	0.582538	1.44042
165	1768914_s_at	tar	4684.32	8337.75	7437.24	4150.49	0.561821	1.79189
166	1762510_s_at	ydiJ	1178.91	2140.42	1493.16	1059.01	0.550786	1.40996
167	1759302_s_at	cheW	3814.41	6928.32	5310.9	2999.33	0.550554	1.7707
168	1764074_s_at	maeA /// sfcA	2157.2	3934.84	3219.3	2219.8	0.54823	1.45026
169	1760394_s_at	dgsA /// mlc	1749.05	3237.33	4394.41	2921.69	0.540277	1.50407
170	1766202_s_at	tap	2915.39	5433.33	4590.49	2187.76	0.536575	2.09827
171	1766161_s_at	truB	2588.87	4859.59	2933.93	1879.89	0.532734	1.56069
172	1763300_at	ymfM	40.7241	77.4059	508.698	112.784	0.526111	4.51039
173	1761618_at	ymfL	29.1512	55.5373	363.966	71.2426	0.524894	5.10882
174	1762994_s_at	pyrH	2290.5	4430.46	2199.87	1814.27	0.516989	1.21253
175	1768594_at	ymfR	33.2706	64.477	261.614	58.043	0.516007	4.50725
176	1760480_s_at	glyA	1612.94	3148.72	3353	3448.57	0.512253	0.972285
177	1767312_s_at	ybhH	6.20172	12.2999	141.66	119.976	0.50421	1.18073
178	1768384_s_at	argI	56.0451	113.428	89.9118	41.0924	0.494101	2.18804
179	1762022_s_at	fimH	377.464	799.306	429.912	326.782	0.472239	1.31559
180	1761838_s_at	abgA	69.1664	147.379	147.919	117.754	0.46931	1.25617
181	1762388_s_at	tsr	3023.63	6915.17	4380.23	2355.52	0.437246	1.85956
182	1761958_s_at	nagA	1796.67	4260.29	1858.51	1495.6	0.421725	1.24265
183	1765684_at	nrdB	1442.3	3439.46	1849.03	1401.14	0.419339	1.31966
184	1759862_s_at	artQ	873.167	2086.98	1443.82	999.868	0.418388	1.44401
185	1767557_s_at	fimF	565.477	1390.03	838.02	615.108	0.406809	1.3624
186	1764659_s_at	nrdA	1635.17	4020.84	2434.78	1778.35	0.406674	1.36912
187	1764677_s_at	fimG	510.25	1275.31	697.516	500.88	0.4001	1.39258
188	1761713_s_at	gmd	43.6766	110.442	57.334	33.1779	0.39547	1.72808
189	1764315_s_at	ydjF	217.116	575.694	367.192	368.396	0.377138	0.996731
190	1761950_s_at	pheT	2653.48	7081.6	4053.82	3447.19	0.374701	1.17598
191	1764321_s_at	ybiH	759.428	2081.33	1060.36	849.183	0.364877	1.24868
192	1759601_s_at	cyoE	2414.39	7045.47	3042.26	2367.71	0.342687	1.2849
193	1767603_s_at	codA	611.449	1800.23	953.962	680.506	0.33965	1.40184
194	1761164_s_at	fadJ	451.66	1336.58	1408.42	2113.77	0.337922	0.666305
195	1762187_s_at	c2023 /// rsxG	413.792	1262.94	536.423	514.209	0.327641	1.0432
196	1759122_s_at	thrA	811.537	2686.02	1997.23	1278.64	0.302133	1.56199
197	1768145_s_at	carB	385.984	1287.34	295.481	191.792	0.299831	1.54063
198	1767399_s_at	cyoC	3623.73	12138	5330.86	3947.78	0.298543	1.35034
199	1765942_s_at	thrB	849.397	2856.73	2165.43	1353	0.297332	1.60046
200	1764559_s_at	rluA /// yabO	471.742	1619.47	571.53	437.482	0.291294	1.30641
201	1767184_s_at	fumA	956.205	3283.74	4013.48	3738.2	0.291194	1.07364
202	1761554_s_at	uraA	295.316	1137.86	198.221	251.608	0.259537	0.787819
203	1759906_s_at	dadA	995.479	3867.82	2061.71	1844.15	0.257375	1.11797
204	1761473_s_at	c3761 /// ygiS	428.045	1669.28	2050.79	1976.29	0.256424	1.0377
205	1765571_s_at	ade /// yicP	191.325	763.631	458.565	478.832	0.250546	0.957673
206	1766739_s_at	ychH	1247.8	5103.68	4294.12	4675.39	0.244491	0.918451
207	1766413_s_at	nanE /// yhcJ	317.318	1323.98	995.561	1051.56	0.23967	0.946747
208	1764811_s_at	dadX	861.814	3627.39	2070.54	1747.14	0.237585	1.1851
209	1759374_s_at	cyoB	2893.23	12449.2	4504.42	3564.9	0.232402	1.26355
210	1760563_at	murQ	759.433	3269.82	1984.24	2039.88	0.232256	0.972724
211	1768438_at	yagE	311.635	1355.12	2089.01	2240.17	0.229969	0.932524
212	1764810_s_at	yihL	196.454	866.61	438.693	373.443	0.226693	1.17472
213	1769259_s_at	iraP /// yaiB	589.102	2806.74	2646.14	3673.83	0.209889	0.720268
214	1761596_s_at	agaZ /// kbaZ	45.6146	222.182	173.932	289.3	0.205303	0.601217
215	1763403_s_at	rbsC	1305.01	6383.14	1902.77	2157.06	0.204447	0.882113
216	1763776_s_at	uxuA	390.796	2074.12	1117.23	2307.48	0.188416	0.484176
217	1766701_s_at	aer	413.068	2235.51	938.099	938.751	0.184776	0.999306
218	1768900_at	feaR	39.1523	220.241	183.846	372.855	0.17777	0.493077
219	1769260_s_at	sdhB	894.727	5160.53	2407.06	2521.23	0.173379	0.954719
220	1759934_s_at	yeaT	627.619	3975.42	2486.86	2276	0.157875	1.09264
221	1762750_s_at	sdhA	1033.36	7256.93	3291.84	3153.6	0.142396	1.04384
222	1759817_s_at	frwC	27.9533	214.077	68.3848	112.814	0.130576	0.606173
223	1764330_s_at	mtfA /// yeeI	652.211	4999.07	2966.87	4323.01	0.130466	0.686297
224	1761436_s_at	cdaR /// yaeG	281.542	2573.75	769.433	1109.92	0.10939	0.693231
225	1766629_s_at	ykgE	551.811	5153.59	6002.97	8622.24	0.107073	0.69622
226	1769205_s_at	fadH /// ygjL	53.1182	499.704	111.92	216.093	0.106299	0.517924
227	1760971_s_at	rbsA	459.496	4342.08	791.369	799.127	0.105824	0.990292
228	1767040_s_at	sdhD	556.425	5465.81	1979.68	2568.53	0.101801	0.770744
229	1766639_s_at	cstA	306.738	3460.54	1321.18	3290.75	0.0886387	0.401483
230	1766150_s_at	putA	315.634	4226.59	746.993	1143.52	0.0746782	0.653241
231	1760428_s_at	glpC	564.36	8562.63	5594.54	13130.4	0.0659096	0.426076
232	1759788_s_at	glpF	737.844	12692.9	2383.67	10943.8	0.0581305	0.21781
233	1761393_s_at	yjjM	39.5114	701.424	260.434	269.86	0.0563303	0.965073
234	1768388_s_at	glpD	787.077	14259	1459.09	7560.98	0.0551987	0.192977
235	1761050_s_at	tnaA	688.312	16365.8	10804.8	23324.9	0.042058	0.463232
236	1760363_s_at	pps /// ppsA	247.465	6026.56	1324.72	3494.16	0.0410625	0.379124
237	1768444_s_at	mglB	37.9363	1376.5	1529.29	4339.66	0.02756	0.3524
238	1762687_s_at	mglA	10.0156	592.26	400.388	1205.12	0.0169109	0.332239
