# Supplementary material for: Transcriptional effects of CRP* expression in Escherichia coli
Source: J Biol Eng. 2009 Aug 24;3:13. doi: 10.1186/1754-1611-3-13 (PMC2743635; doi:10.1186/1754-1611-3-13)
Supplement: Additional file 5 — Table S5. Expression levels of the genes that are differentially expressed between CRP* G and WT G conditions (presented in Figure 4). [file 1754-1611-3-13-S5.xls]

## Sheet: CRP G - WTG
			Average Expression Levels				Expression Ratio
Gene Number	Probe Set ID	Gene Symbol	WT G	WT	CRP* G	CRP*	CRP* G / WT G
1	1768190_at	---	2.07007	1.29569	156.498	60.3939	75.6005
2	1760555_s_at	tdcB	147.1	4614.03	7707.54	13552.6	52.3965
3	1759726_s_at	tdcA	74.3299	4063.84	3412.39	8482.9	45.9088
4	1759176_s_at	tdcE	94.9365	396.837	3931.91	11413.9	41.4162
5	1768444_s_at	mglB	37.9363	1376.5	1529.29	4339.66	40.3121
6	1762687_s_at	mglA	10.0156	592.26	400.388	1205.12	39.9764
7	1763204_s_at	tnaB	73.6444	3825.21	1956.76	9809.73	26.5704
8	1761588_s_at	tdcC	163.505	1376.24	4278.9	13292.8	26.1699
9	1767312_s_at	ybhH	6.20172	12.2999	141.66	119.976	22.8421
10	1760432_s_at	uhpT	40.8779	266.972	915.77	1626.24	22.4026
11	1761983_s_at	glpT	54.0071	4285.45	893.316	9145.01	16.5407
12	1761050_s_at	tnaA	688.312	16365.8	10804.8	23324.9	15.6976
13	1761896_s_at	mglC	25.8482	369.866	360.434	901.686	13.9442
14	1763300_at	ymfM	40.7241	77.4059	508.698	112.784	12.4913
15	1761618_at	ymfL	29.1512	55.5373	363.966	71.2426	12.4854
16	1766318_at	ymfJ	145.003	183.843	1750.06	445.817	12.0692
17	1768536_at	ymfN	29.6821	47.6934	353.228	84.1474	11.9004
18	1762567_s_at	ykgF	405.159	2890.3	4655.7	7432.69	11.4911
19	1767454_at	---	48.5679	81.1095	557.653	138.291	11.4819
20	1759189_s_at	ygcW	5.99836	13.8398	67.3786	92.4133	11.2328
21	1764607_s_at	glpQ	158.904	4423.76	1747.18	9314.77	10.9952
22	1766629_s_at	ykgE	551.811	5153.59	6002.97	8622.24	10.8787
23	1760886_s_at	ybhD	28.7022	33.4705	293.214	564.879	10.2157
24	1760428_s_at	glpC	564.36	8562.63	5594.54	13130.4	9.91309
25	1766325_s_at	yghZ	315.294	1162.77	3036.22	4132.78	9.6298
26	1759289_s_at	ycjO	8.39832	14.7354	79.4108	143.421	9.45557
27	1765579_s_at	idnD	43.5386	52.84	408.862	566.394	9.39078
28	1766376_s_at	ykgG	305.638	1136.53	2736.54	4865.1	8.95354
29	1761939_s_at	alsA /// yjcW	8.89556	20.6579	76.2411	201.523	8.5707
30	1762840_at	ymfO	114.368	177.117	960.791	137.305	8.40084
31	1759264_s_at	yeiA	327.142	471.079	2682.14	3558.79	8.1987
32	1768594_at	ymfR	33.2706	64.477	261.614	58.043	7.86324
33	1769289_s_at	alsB /// yjcX	40.7452	126.371	295.943	641.771	7.26326
34	1767068_s_at	glpB	667.214	8823.26	4477.5	12658.4	6.71073
35	1768438_at	yagE	311.635	1355.12	2089.01	2240.17	6.70339
36	1765480_s_at	yeiC	8.02149	62.235	53.7394	178.951	6.69942
37	1761393_s_at	yjjM	39.5114	701.424	260.434	269.86	6.59138
38	1767630_s_at	rspA	24.5547	68.3475	147.796	122.973	6.01903
39	1766321_at	yagF	245.154	676.184	1459.92	1485.88	5.95514
40	1762026_at	---	32.9469	18.4795	183.814	60.8312	5.5791
41	1762326_at	xisE	107.019	65.8564	593.121	193.554	5.54218
42	1769254_s_at	ydjY	358.066	480.417	1949.03	1799.87	5.4432
43	1760363_s_at	pps /// ppsA	247.465	6026.56	1324.72	3494.16	5.35316
44	1767409_at	ycjM	31.9923	62.9119	170.524	393.18	5.33016
45	1768259_s_at	ydjZ	136.799	117.655	723.281	636.744	5.28716
46	1767064_s_at	uxaB	206.334	465.166	1071.61	1680.4	5.19356
47	1760010_s_at	ydjK	21.1926	57.5909	105.323	118.864	4.96978
48	1761473_s_at	c3761 /// ygiS	428.045	1669.28	2050.79	1976.29	4.79108
49	1764666_at	yjhH	101.738	200.388	484.693	482.964	4.76415
50	1768900_at	feaR	39.1523	220.241	183.846	372.855	4.69567
51	1764330_s_at	mtfA /// yeeI	652.211	4999.07	2966.87	4323.01	4.54894
52	1765757_s_at	fucO	178.7	592.938	808.718	1503.68	4.52556
53	1769259_s_at	iraP /// yaiB	589.102	2806.74	2646.14	3673.83	4.49182
54	1761764_s_at	yedE	745.042	1025.32	3340.95	2760.34	4.48425
55	1766639_s_at	cstA	306.738	3460.54	1321.18	3290.75	4.30719
56	1760878_s_at	rihC	532.801	1649.4	2245.38	3510.38	4.2143
57	1767602_at	yiaL	3.53665	26.0053	14.8995	41.2383	4.21289
58	1767184_s_at	fumA	956.205	3283.74	4013.48	3738.2	4.1973
59	1768254_at	ybiA	157.236	623.424	658.475	757.038	4.18781
60	1759098_s_at	---	29.2799	22.5438	121.418	109.663	4.14679
61	1763695_s_at	rhaR	55.9467	79.8938	228.938	212.094	4.09208
62	1760206_s_at	ycjQ	200.566	291.456	810.212	814.605	4.03963
63	1759934_s_at	yeaT	627.619	3975.42	2486.86	2276	3.96237
64	1763046_s_at	ynjE	771.239	826.572	2966.63	2258.56	3.84658
65	1760894_s_at	umuC	167.824	96.0918	643.129	319.038	3.83216
66	1761596_s_at	agaZ /// kbaZ	45.6146	222.182	173.932	289.3	3.81309
67	1760838_at	ynjC	156.253	64.0149	591.868	328.653	3.78788
68	1768471_s_at	gntP	86.7312	354.232	321.461	798.776	3.7064
69	1765300_s_at	ykgH	8.4124	14.3127	31.0622	95.0248	3.69243
70	1761943_s_at	ynjD	102.79	47.4273	377.064	158.557	3.6683
71	1767285_s_at	sbmC	815.216	2202.72	2978.95	4867.22	3.65418
72	1761603_s_at	ydjL	61.8747	160.858	225.827	283.168	3.64974
73	1759927_s_at	aphA	1249.88	4330.46	4556.49	5838.34	3.64555
74	1766260_s_at	tsx	1211.15	1913.59	4409.83	4547.31	3.64101
75	1769068_s_at	ycjP	36.9429	38.6971	134.258	213.238	3.6342
76	1761238_s_at	acs	56.2756	222.797	203.309	386.556	3.61273
77	1765279_s_at	ydcH	197.2	332.956	705.499	1284.08	3.57758
78	1767040_s_at	sdhD	556.425	5465.81	1979.68	2568.53	3.55785
79	1766195_s_at	yjiM	1148	1071.27	4042.03	2521.27	3.52093
80	1759721_s_at	yobD	514.177	226.648	1802.26	981.746	3.50514
81	1761137_s_at	malG	1589.13	982.972	5558.92	7184.83	3.49808
82	1764557_s_at	umuD	167.328	119.095	582.02	359.473	3.47831
83	1762851_s_at	ynjA	611.326	529.084	2115.66	1363.19	3.46078
84	1766120_s_at	citX	37.6445	25.6176	129.722	120.786	3.44598
85	1766739_s_at	ychH	1247.8	5103.68	4294.12	4675.39	3.44135
86	1759334_s_at	yjiL	314.219	176.495	1070.5	644.601	3.40686
87	1762759_at	ynjB	574.992	474.714	1933.19	1597.35	3.36211
88	1760735_s_at	yncI	25.6107	15.8098	85.0275	83.446	3.31999
89	1759996_s_at	nemA	681.491	1179.36	2260.8	1681.2	3.31743
90	1767573_s_at	yjcH	12.5299	46.1893	41.4656	117.298	3.30933
91	1765416_s_at	ldhA	1822.89	1280.64	6014.31	3668.57	3.29933
92	1763679_at	ryeE	1169.57	3160.18	3833.26	8850.16	3.2775
93	1765169_s_at	c2986 /// eutP	29.7467	112.072	97.062	335.132	3.26295
94	1761389_s_at	lsrA	25.0112	123.054	81.4281	143.208	3.25566
95	1759788_s_at	glpF	737.844	12692.9	2383.67	10943.8	3.23059
96	1767525_s_at	phoA	191.599	609.847	616.279	1156.85	3.2165
97	1765734_s_at	ydhM	368.021	583.83	1181.65	882.726	3.21081
98	1762777_s_at	proW	248.347	139.585	797.291	508.535	3.21039
99	1764762_s_at	manZ	3993.35	2734.37	12805.7	9992.94	3.20677
100	1762750_s_at	sdhA	1033.36	7256.93	3291.84	3153.6	3.18558
101	1764080_s_at	nrdH	57.1163	126.589	181.4	195.693	3.17598
102	1767364_at	ymfP	63.6429	86.1174	202.021	55.2197	3.17429
103	1766076_s_at	c2984 /// eutT	24.9624	45.9308	78.4674	266.142	3.14342
104	1759481_at	nanK	350.031	1329.06	1099.22	996.045	3.14035
105	1766413_s_at	nanE /// yhcJ	317.318	1323.98	995.561	1051.56	3.13743
106	1761891_at	fadE	90.3529	169.015	282.936	381.708	3.13145
107	1761164_s_at	fadJ	451.66	1336.58	1408.42	2113.77	3.11831
108	1765812_s_at	yedF	534.91	685.167	1662	1563.44	3.10705
109	1760684_s_at	malF	2381.33	2353.06	7365.13	9358.26	3.09287
110	1760883_s_at	ybhI	10.38	11.1471	31.6493	36.444	3.04906
111	1763391_s_at	aes /// ybaC	134.217	135.28	404.349	536.256	3.01266
112	1762191_s_at	malE	4880.59	5863.87	14669.4	17364.8	3.00566
113	1767412_s_at	ycjS	171.073	187.291	508.291	423.1	2.97119
114	1764804_s_at	pstS	368.714	508.57	1095.3	1572.77	2.9706
115	1760618_s_at	pspE	2446.51	4314.25	7204.25	10849.5	2.94471
116	1768616_at	paaJ	110.907	245.832	326.387	272.016	2.94289
117	1762924_s_at	yeeA	359.378	585.591	1053.7	1934.44	2.93202
118	1769204_at	malT	1755.88	2882.71	5131.22	3296.29	2.92231
119	1765499_at	yjhG	85.22	110.442	248.053	286.953	2.91074
120	1763776_s_at	uxuA	390.796	2074.12	1117.23	2307.48	2.85885
121	1759240_s_at	c2985 /// eutQ	62.8616	171.058	178.955	536.434	2.84681
122	1759198_s_at	nanT	106.759	774.743	302.518	928.035	2.83366
123	1762563_s_at	ycjR	160.971	189.077	456.097	568.016	2.8334
124	1765695_s_at	yebF	1259.89	685.22	3527.27	2966.17	2.79967
125	1763642_s_at	dctA	571.969	2739.09	1587.71	3582.97	2.77586
126	1764207_s_at	eutD	51.8821	94.7849	143.131	369.402	2.75877
127	1765869_at	yjhQ	334.046	926.41	918.943	1414.06	2.75095
128	1761235_at	yjhP	223.201	542.057	611.18	956.202	2.73824
129	1761436_s_at	cdaR /// yaeG	281.542	2573.75	769.433	1109.92	2.73292
130	1763224_s_at	fsaB	226.548	362.024	618.341	1089.62	2.72941
131	1768270_s_at	ycjX	709.261	948.158	1933.26	1179.41	2.72574
132	1764062_s_at	hslJ	939.778	452.356	2553.3	1063.92	2.71692
133	1761785_s_at	ybfM	18.2521	164.437	49.4432	142.613	2.7089
134	1769260_s_at	sdhB	894.727	5160.53	2407.06	2521.23	2.69028
135	1767262_s_at	ydfJ	19.2378	18.5745	51.3246	51.7492	2.6679
136	1760272_s_at	uxuB	268.735	1175.58	712.175	1493.44	2.6501
137	1763407_at	ymfQ	73.8022	74.4343	195.455	58.8019	2.64837
138	1761763_s_at	recN	1385.94	1345.03	3656.33	4469.91	2.63815
139	1762834_s_at	fadB	75.4849	511.637	198.573	466.538	2.63063
140	1763270_at	paaK	148.952	277.853	390.817	387.125	2.62378
141	1764443_s_at	gatB	4086.11	5026.72	10687.2	12757.2	2.6155
142	1760563_at	murQ	759.433	3269.82	1984.24	2039.88	2.61279
143	1768522_s_at	malX	142.008	703.397	370.527	884.047	2.6092
144	1767376_at	maeB	579.278	1420.37	1509.02	1839.23	2.605
145	1765041_s_at	ycjF	322.841	384.236	831.225	427.688	2.57472
146	1767703_s_at	yeaE	861.406	910.962	2217.2	1464.43	2.57393
147	1761220_s_at	sgaB /// ulaB	189.36	413.44	485.178	758.477	2.56219
148	1765942_s_at	thrB	849.397	2856.73	2165.43	1353	2.54937
149	1760394_s_at	dgsA /// mlc	1749.05	3237.33	4394.41	2921.69	2.51245
150	1760852_s_at	lamB	6071.05	5361.01	15240.5	20275.7	2.51036
151	1760846_at	dinD	578.851	1047.88	1447.13	2330.8	2.50001
152	1762978_s_at	ibpB	226.059	103.455	563.046	1053.95	2.49071
153	1761079_s_at	yaiZ	373.081	1558.62	923.473	1255.23	2.47526
154	1759122_s_at	thrA	811.537	2686.02	1997.23	1278.64	2.46105
155	1768684_s_at	manX	6351.76	7218.73	15558.4	14587.7	2.44946
156	1761886_s_at	frlA	34.9406	49.3328	85.2523	68.4269	2.43992
157	1766576_s_at	galK	1803.49	3009.62	4375.38	5237.23	2.42607
158	1759835_s_at	mdoD	869.713	1684.19	2108.67	2429.05	2.42456
159	1768092_s_at	c2615 /// gatR	29.2408	24.8044	70.8465	85.514	2.42287
160	1760362_s_at	mppA	751.691	2716.21	1818.29	3280.7	2.41894
161	1768000_s_at	proX	428.965	324.014	1032.03	813.025	2.40585
162	1764622_s_at	malM	3394.1	2240.62	8163.26	11236.1	2.40513
163	1764811_s_at	dadX	861.814	3627.39	2070.54	1747.14	2.40254
164	1765571_s_at	ade /// yicP	191.325	763.631	458.565	478.832	2.39679
165	1760041_s_at	malK	4565.73	6369.56	10942.4	12046.9	2.39664
166	1764174_s_at	puuC	55.3825	84.233	132.394	110.078	2.39055
167	1764904_s_at	sulA	2561.7	2351.41	6110.65	6418.94	2.38539
168	1766107_s_at	asnA	593.911	1741.18	1409.17	1880.49	2.3727
169	1767186_s_at	nanA	736.587	4671.97	1738.77	3037.88	2.36057
170	1760198_s_at	ygjH	144.31	392.189	339.253	468.716	2.35086
171	1767812_s_at	fadI	389.475	1121.75	906.398	1592.91	2.32723
172	1764958_s_at	gatC	6878.04	7565.42	15974.1	16635.1	2.32248
173	1762842_at	mmuM	705.429	1962.79	1628.21	1618.98	2.30812
174	1767907_s_at	frlB	149.621	195.18	342.397	260.349	2.28843
175	1767811_s_at	kbaY	24.3507	30.1341	55.7238	131.495	2.28839
176	1768130_s_at	ptxA /// ulaC	184.282	341.16	418.934	553.312	2.27333
177	1766701_s_at	aer	413.068	2235.51	938.099	938.751	2.27105
178	1768787_s_at	rspB	46.9153	37.2785	106.038	65.8367	2.26021
179	1763503_s_at	malI	609.418	1083.53	1373.39	915.671	2.25361
180	1764810_s_at	yihL	196.454	866.61	438.693	373.443	2.23305
181	1768538_s_at	mhpR	73.5509	169.144	162.128	207.501	2.2043
182	1761670_s_at	ygaW	467.438	647.97	1027.14	1116.77	2.19739
183	1759873_s_at	yebG	2381.53	1939.48	5207.26	4484.78	2.18651
184	1761976_s_at	ruvB	1551.01	2040.85	3385.11	2827.06	2.18252
185	1761380_s_at	ucpA	2341.93	5505.85	5070.63	7016.4	2.16515
186	1763830_s_at	ydjN	413.973	435.096	894.1	659.444	2.1598
187	1767154_s_at	dppD	136.667	217.782	293.948	529.189	2.15084
188	1765593_at	arsR	81.9234	114.138	175.975	108.742	2.14805
189	1766873_s_at	mdh	5878.54	9397.18	12603.4	15821.4	2.14397
190	1761838_s_at	abgA	69.1664	147.379	147.919	117.754	2.13859
191	1762705_s_at	ulaD	207.109	371.131	442.095	542.302	2.1346
192	1764818_s_at	agaS	36.8723	51.7153	78.1402	144.849	2.11921
193	1766268_s_at	yghU	862.733	1113.49	1823.51	1590.1	2.11365
194	1769205_s_at	fadH /// ygjL	53.1182	499.704	111.92	216.093	2.10699
195	1760803_s_at	galT	1731.95	3053.14	3644.6	4453.31	2.10434
196	1761123_s_at	alsK /// yjcT	133.382	138.417	280.628	398.068	2.10394
197	1764618_s_at	yegT	88.1842	157.054	183.511	304.922	2.08099
198	1760480_s_at	glyA	1612.94	3148.72	3353	3448.57	2.07881
199	1761460_s_at	astD	33.9356	37.2382	70.0677	144.414	2.06472
200	1762116_s_at	abgB	77.3704	131.855	159.623	123.075	2.0631
201	1764187_s_at	malQ	2154.2	836.575	4397.5	6487.41	2.04137
202	1761169_s_at	thrC	782.951	1721.59	1593.62	1378.59	2.0354
203	1766136_s_at	hcaR	100.96	229.257	204.255	267.448	2.02314
204	1764297_s_at	cchA /// eutM	144.126	207.239	290.23	642.224	2.01372
205	1767380_s_at	cho /// ydjQ	625.615	587.966	1254.62	1301.01	2.00542
206	1768257_s_at	lsrK	237.721	293.366	475.559	470.445	2.0005
207	1761065_s_at	lsrD	42.9941	58.6183	84.2844	112.825	1.96037
208	1763733_s_at	rbsD	2385.05	7969.17	4638.97	6781.39	1.94502
209	1760185_s_at	ygjR	2273.79	5001.61	4418.49	5300.28	1.94323
210	1766720_s_at	c3234	109.243	66.3647	211.616	199.323	1.93711
211	1766098_s_at	pstA	539.163	871.248	1040.35	925.935	1.92956
212	1761962_s_at	galE	1967.09	3446.4	3713.4	4327.98	1.88776
213	1766810_s_at	gntT	347.503	147.891	654.593	437.439	1.8837
214	1766964_s_at	pntA	3946.3	6915.23	7400.48	7086.12	1.8753
215	1766450_s_at	ruvA	1778.29	2011.74	3313.33	3985.23	1.86321
216	1762561_s_at	frlC	112.831	100.498	210.061	166.962	1.86173
217	1768388_s_at	glpD	787.077	14259	1459.09	7560.98	1.85381
218	1768076_s_at	yqhD	7024.29	4293.46	12979.2	9513.75	1.84775
219	1760946_s_at	anmK	650.651	820.936	1186.74	1025.74	1.82393
220	1761541_s_at	yehU	724.278	1176.68	1317.27	1604.16	1.81873
221	1759389_s_at	mtlR	1680.69	1168.54	3040.32	2206.23	1.80897
222	1766535_s_at	yehT	727.771	1044.04	1310.57	1153.96	1.8008
223	1765850_s_at	pntB	1735.78	2546.15	3056.98	3083.22	1.76116
224	1762091_s_at	ycbW	487.549	915.924	854.066	885.983	1.75175
225	1765388_s_at	cytR	1463.5	2940.78	2515.39	3029.88	1.71875
226	1759645_s_at	pgsA	1506.63	2416.05	2558.95	2214.22	1.69846
227	1760136_s_at	arsB	107.734	123.353	181.871	145.506	1.68814
228	1762534_s_at	yncA	1830.86	2110.42	3033.33	2265.93	1.65678
229	1766350_s_at	cbrA /// yidS	32.6086	35.8356	52.7023	44.6315	1.61621
230	1767981_s_at	ompF	14246.2	18648.9	20696.2	22143.4	1.45276
231	1761635_s_at	gloA	2340.91	2379.83	3214.26	2571.87	1.37308
232	1764696_s_at	ptr /// ptrA	1090.41	730.424	735.094	543.958	0.674144
233	1762331_s_at	acrD	214.43	115.053	141.414	140.798	0.659491
234	1764637_s_at	yihA	4362.78	3372.57	2864.97	3578.81	0.656685
235	1760289_s_at	sbmA	1368.32	1676.91	895.149	812.305	0.654197
236	1765949_s_at	znuA	2335.94	2199.33	1521.79	1823.64	0.651466
237	1764745_at	yqjG	247.708	165.871	155.215	151.43	0.626603
238	1765447_s_at	hyfD	16.8025	14.4078	10.4464	12.6958	0.621713
239	1766726_s_at	yhjJ	1369.9	747.538	851.096	1151.25	0.621281
240	1761574_s_at	murI	5518.49	3157.77	3336.89	3265.84	0.604675
241	1768442_s_at	zntA	1418.65	1018.44	849.304	783.86	0.59867
242	1762572_s_at	sthA /// udhA	3236.55	3764.37	1936.53	2740.93	0.598332
243	1761135_s_at	yffB	2522.13	2497.34	1500.02	1305.03	0.594744
244	1760226_s_at	c3427 /// ygdQ	615.039	320.473	363.39	411.511	0.590841
245	1760711_s_at	galF	5492.39	3951.26	3243.78	3307.14	0.590595
246	1762814_s_at	yieF	1637.52	818.748	965.183	890.497	0.589419
247	1761645_s_at	hofC	229.835	131.016	134.901	135.154	0.586949
248	1761550_s_at	fldB	2550.19	1552.6	1491.26	1237.28	0.584766
249	1760671_s_at	rpoE	9806.92	3940.87	5708.98	4795.27	0.582138
250	1760302_s_at	yhjK	847.56	496.838	493.165	567.707	0.581865
251	1759812_s_at	znuC	822.857	579.997	471.026	477.712	0.572427
252	1763700_s_at	grxD /// ydhD	10671	7151.82	6084.94	6564.43	0.570234
253	1759137_s_at	ygfA	461.394	218.387	261.656	225.492	0.567099
254	1763264_s_at	yfeH	798.688	1070.29	452.887	482.837	0.567039
255	1762726_s_at	mnmA /// trmU	3317.06	2480.16	1877.16	2287.29	0.56591
256	1768895_s_at	ygaC	195.396	126.607	110.44	99.3315	0.565213
257	1759347_s_at	yqfB	3494.72	2341.7	1962.93	1519.51	0.561684
258	1767825_s_at	ompX	17468.3	11953.7	9759.81	7973.04	0.558716
259	1759946_s_at	yqjB	3357.01	1257.1	1875.46	2087.93	0.558668
260	1760455_s_at	pagB /// yjbD	2919.9	1623.53	1617.73	1405.75	0.554036
261	1767520_s_at	ypfG	452.076	163.541	249.983	189.496	0.552968
262	1769077_s_at	ygaZ	2740.93	1870.07	1504.04	1087.65	0.548736
263	1763171_s_at	yhbW	762.816	493.784	412.136	408.12	0.540282
264	1769277_s_at	ygcO	718.711	415.456	388.088	543.709	0.539977
265	1769282_s_at	hha	3602.18	1636.7	1924.05	1874.4	0.534135
266	1767158_s_at	nsrR /// yjeB	6070.89	3340.41	3231.35	3424.61	0.53227
267	1767488_s_at	yhfG	304.291	115.464	160.937	173.869	0.528892
268	1759579_s_at	glnQ	2785.66	1161	1471.88	1623.76	0.528378
269	1767442_s_at	ydjA	5016.94	4269.58	2647.45	3058.46	0.527702
270	1763004_s_at	hda /// yfgE	3725.04	1681	1959.36	1887.75	0.525998
271	1765581_at	ycaK	189.306	129.106	98.8677	151.628	0.522264
272	1765022_s_at	ubiA	954.734	810.87	497.809	598.144	0.521411
273	1767568_s_at	bcsG /// yhjU	1517.38	652.69	778.281	666.155	0.512912
274	1767571_s_at	ybaY	408.564	306.525	208.439	212.251	0.510175
275	1766826_s_at	ygjQ	76.6325	36.4826	37.8038	55.6402	0.493313
276	1763909_s_at	ydfO	92.0808	70.4246	44.9922	88.6736	0.488616
277	1759930_s_at	ybbB	1419.27	702.01	692.57	951.136	0.487975
278	1763114_s_at	yqhA	2434.57	1468.12	1171.4	1650.29	0.481153
279	1767565_s_at	evgA	3512.54	2190.8	1645.32	1036.03	0.468414
280	1765489_s_at	xseA	2793.13	1154.27	1303.18	1145.73	0.466565
281	1768358_s_at	yaiY	156.107	116.861	71.2001	95.4923	0.456099
282	1766392_at	yjaZ	240.872	89.4829	108.973	158.273	0.45241
283	1766715_s_at	yccM	1565.02	669.796	697.302	1253.17	0.445554
284	1769275_s_at	kdtA /// waaA	573.769	383.614	254.826	407.468	0.444128
285	1762294_s_at	yqgA	2343.14	1384.06	1036.3	1080.11	0.442268
286	1759512_s_at	ydiV	1231.25	461.714	542.563	546.937	0.440661
287	1760922_at	---	54.1255	18.5769	23.8396	26.7178	0.440451
288	1763473_s_at	kgtP	5556.82	3497.19	2399.21	2610.35	0.43176
289	1762538_at	yafZ	33.6493	30.401	14.4721	25.2003	0.430086
290	1763078_at	nepI	226.673	60.1898	95.8527	80.2127	0.422868
291	1766676_s_at	glnP	2681.74	1036.64	1108.3	1373.86	0.413277
292	1765993_s_at	ybaQ	2557.34	905.053	1045.85	582.317	0.408958
293	1764599_s_at	udp	11584.4	3965.34	4736.16	6483.13	0.408838
294	1764972_s_at	yfiB	2675.04	1496.39	1089.34	953.131	0.407225
295	1768611_at	yghE	62.0185	31.2439	25.2522	28.1997	0.407171
296	1762370_s_at	mscS /// yggB	3983.64	1232.84	1584.8	542.165	0.397828
297	1763014_s_at	yjeS	1090.6	601.5	429.276	343.097	0.393616
298	1763772_s_at	cspG	13505.3	3712.55	5255.45	6444.95	0.389139
299	1764177_s_at	yiiM	731.236	578.905	281.998	299.231	0.385645
300	1760524_s_at	yifK	1088.11	337.001	397.86	485.514	0.365643
301	1762774_s_at	gcd	491.171	467.385	170.569	67.0695	0.347271
302	1760159_s_at	yliF	257.75	125.859	88.5874	70.1123	0.343695
303	1761363_s_at	yfiR	3203.08	1569.07	1025.17	1006.17	0.320057
304	1766668_s_at	mdoC	216.742	125.534	68.2124	149.386	0.314716
305	1759439_at	ryhB	336.565	66.767	105.885	206.216	0.314606
306	1767205_s_at	yibK	811.743	309.566	254.927	348.363	0.314049
307	1762762_s_at	yijE	703.949	128.236	213.571	287.238	0.303391
308	1765352_s_at	yneE	542.454	56.8634	163.67	93.9792	0.301722
309	1759753_at	---	1866.5	449.194	561.67	446.912	0.300922
310	1766573_s_at	sfa /// ymcE	946.024	176.6	281.963	199.486	0.298051
311	1760611_s_at	fadL	1112.05	2804.32	330.935	667.115	0.29759
312	1760125_s_at	ycgX	142.62	29.8287	42.2312	38.3004	0.296109
313	1759798_s_at	yfiN	1033.07	514.454	301.654	309.695	0.291997
314	1762154_at	rybB	2913.5	634.85	849.421	1195.06	0.291547
315	1759907_s_at	pyrD	686.072	351.544	199.888	384.878	0.291351
316	1760950_s_at	yliE	184.149	30.5029	52.4344	58.5799	0.28474
317	1760766_s_at	sotB /// ydeA	523.393	133.261	147.231	98.4261	0.281302
318	1764343_s_at	proP	3783.46	959.348	1049.9	514.724	0.277496
319	1760256_s_at	yicG	3346.95	1101.45	923.079	1198.67	0.275797
320	1762468_s_at	rhlE	2094.75	835.984	573.559	316.114	0.273807
321	1763573_at	yghF	154.196	49.2531	40.8619	40.949	0.264999
322	1759515_s_at	glgX	2499.2	1590.28	658.943	506.843	0.263662
323	1759407_s_at	yhbX	163.394	50.4363	41.5694	69.3719	0.254412
324	1766547_s_at	yfhL	2434.51	422.966	609.397	728.637	0.250317
325	1762657_s_at	yqaE	616.763	252.392	153.5	239.289	0.24888
326	1766024_at	yghJ	875.826	859.386	180.039	112.311	0.205565
327	1760630_s_at	glgB	2859.41	1961.75	574.115	376.281	0.200781
328	1760127_at	pppA	383.548	99.7247	62.9115	72.2506	0.164025
329	1768167_at	ycgG	76.9601	24.6457	12.1572	12.701	0.157968
330	1759182_s_at	yhcN	4915.96	852.673	770.878	336.671	0.156811
331	1769010_s_at	psiE /// yjbA	351.344	41.5866	54.1494	32.2829	0.154121
332	1759494_s_at	bhsA /// ycfR	681.626	117.174	85.0451	71.5295	0.124768
333	1768261_at	yghG	142.206	25.2044	14.4894	18.1047	0.10189
334	1765133_s_at	cspH	2648.22	287.406	204.487	538.579	0.0772169
335	1765283_at	yghJ	1122.79	1055.02	77.9579	62.2552	0.0694323
336	1764630_s_at	yjcB	658.962	14.9024	39.6036	34.0126	0.0601
337	1763216_s_at	c2318 /// isrB	2656.49	225.513	155.293	117.613	0.0584582
338	1762431_at	ykfC	188.724	98.8054	7.47216	6.70191	0.039593
339	1760445_at	---	5249.4	4569.9	188.627	66.3891	0.0359331
340	1762300_s_at	rcsF	3117.19	2422.65	83.985	102.618	0.0269425
341	1763233_s_at	yaeB	3574.31	1952.44	79.7059	40.5149	0.0222997
342	1759269_at	ykfF	42.6674	37.0122	0.789443	0.47757	0.0185023
343	1763005_at	ykfA	347.672	484.616	5.3838	3.27442	0.0154853
344	1764427_at	perR	112.977	90.9674	0.928525	1.83541	0.00821874
345	1759604_at	yafY	257.764	339.275	1.65136	0.317904	0.00640648
346	1765955_at	ykfB	592.406	1099.3	3.36348	5.78555	0.00567766
347	1761322_s_at	proA	2535.67	2397.43	13.1511	12.2857	0.00518643
348	1765855_s_at	proB	3588.6	3092.02	6.84309	3.54645	0.0019069
349	1759750_at	---	603.41	355.857	0.723071	0.400555	0.00119831
