# Supplementary material for: Transcriptional effects of CRP* expression in Escherichia coli
Source: J Biol Eng. 2009 Aug 24;3:13. doi: 10.1186/1754-1611-3-13 (PMC2743635; doi:10.1186/1754-1611-3-13)
Supplement: Additional file 6 — Table S6. Expression levels of the genes that are differentially expressed between CRP* and WT conditions. [file 1754-1611-3-13-S6.xls]

## Sheet: CRP - WT
			Average Expression Levels				Expression Ratio
Gene Number	Probe Set ID	Gene Symbol	WT G	WT	CRP* G	CRP*	CRP* / WT
1	1768618_s_at	yhjX	3128.12	24.5113	7004.63	6795.97	277.259
2	1761379_s_at	c3870 /// tdcG	126.406	182.009	3017.67	14708.3	80.8105
3	1767162_s_at	c3870 /// tdcG	137.49	157.698	3397.15	12310.6	78.0642
4	1764699_s_at	nrfF	2459.52	41.2014	1177.15	2266.74	55.0162
5	1768190_at	---	2.07007	1.29569	156.498	60.3939	46.6115
6	1762745_at	nrfG	611.471	10.4366	216.196	435.057	41.6857
7	1769169_s_at	yjiY	7372.48	353.02	6127.33	14290.7	40.4814
8	1760522_at	nrfE	783.201	21.455	530.851	753.839	35.1358
9	1759176_s_at	tdcE	94.9365	396.837	3931.91	11413.9	28.7622
10	1760738_s_at	tdcF /// yhaR	165.448	432.307	3809.89	12400.3	28.684
11	1760594_s_at	ydeS	5.98375	1.61703	28.9748	42.2085	26.1025
12	1761236_s_at	nrfD	5149.65	317.194	3932.03	5429.36	17.1169
13	1760886_s_at	ybhD	28.7022	33.4705	293.214	564.879	16.8769
14	1767932_s_at	gatD	1559.69	475.464	6080.48	7981.03	16.7858
15	1760409_s_at	hycA	112.27	19.3626	1009.18	281.708	14.5491
16	1765634_s_at	nrfC	4809.07	381.843	3458	5296.91	13.872
17	1761703_s_at	ymgB	5.60499	1.23024	7.61111	16.8686	13.7116
18	1767199_at	micC	10.9156	9.99643	32.9556	110.201	11.024
19	1761649_s_at	narJ	7711.75	828.261	5813.58	9000.31	10.8665
20	1765579_s_at	idnD	43.5386	52.84	408.862	566.394	10.719
21	1765926_s_at	citF	49.86	25.1113	305.513	268.958	10.7107
22	1765448_s_at	ydjX	353.162	153.173	942.838	1592.54	10.397
23	1762978_s_at	ibpB	226.059	103.455	563.046	1053.95	10.1874
24	1760014_at	yedN	210.342	10.1332	73.9437	100.117	9.88004
25	1761939_s_at	alsA /// yjcW	8.89556	20.6579	76.2411	201.523	9.75523
26	1767312_s_at	ybhH	6.20172	12.2999	141.66	119.976	9.75427
27	1762880_s_at	narI	4780.07	595.608	3833.24	5560.83	9.33639
28	1765212_at	---	16.7786	4.06829	21.3276	37.7752	9.28529
29	1769048_s_at	idnO	75.9786	78.3504	462.84	677.138	8.64243
30	1763499_s_at	narH	10646.8	1496.31	8316.93	12833.5	8.57679
31	1765153_s_at	melA	87.018	211.31	430.939	1756.79	8.31378
32	1768593_s_at	ygcE	36.0995	19.6592	102.673	158.737	8.07446
33	1764187_s_at	malQ	2154.2	836.575	4397.5	6487.41	7.75473
34	1761499_s_at	yohG	12.5968	6.79232	18.5015	52.2145	7.68729
35	1759264_s_at	yeiA	327.142	471.079	2682.14	3558.79	7.55454
36	1761367_s_at	alsC /// yjcV	30.6494	34.822	97.7238	261.855	7.51982
37	1760082_s_at	lsrG	102.438	48.8707	234.328	362.266	7.41274
38	1761137_s_at	malG	1589.13	982.972	5558.92	7184.83	7.30929
39	1767354_at	---	178.778	16.8835	101.43	120.98	7.16559
40	1763316_s_at	nrfB	7855.34	1282.58	6086.98	9159.05	7.14112
41	1762363_at	malS	78.4685	78.2444	134.352	546.608	6.98591
42	1767134_s_at	fhlA	938.252	195.328	887.433	1329.45	6.80626
43	1759189_s_at	ygcW	5.99836	13.8398	67.3786	92.4133	6.67734
44	1765300_s_at	ykgH	8.4124	14.3127	31.0622	95.0248	6.63918
45	1760434_s_at	efeU	57.5293	38.14	97.801	248.662	6.51972
46	1760314_s_at	c2615 /// gatR	1775.71	786.364	6106.25	5038.9	6.40785
47	1763358_at	ydbD	25.4114	12.3252	63.5531	78.5668	6.37448
48	1760762_s_at	c2019 /// rsxA	457.658	174.848	517.45	1104.57	6.3173
49	1767409_at	ycjM	31.9923	62.9119	170.524	393.18	6.2497
50	1759957_s_at	xdhB	107.229	133.474	414.033	828.831	6.20967
51	1763855_at	alsE	68.1671	67.0081	177.423	415.242	6.19689
52	1765267_s_at	xdhA	80.2665	138.005	447.351	849.793	6.15768
53	1766162_s_at	yfaD /// ypaA	14.6706	50.089	56.3598	305.974	6.1086
54	1760432_s_at	uhpT	40.8779	266.972	915.77	1626.24	6.09143
55	1764647_s_at	melB	144.15	131.457	212.745	788.177	5.99571
56	1767864_s_at	lsrF	155.426	102.511	400.231	612.791	5.97779
57	1762117_s_at	nirC	6257.53	381.8	4581.03	2269.62	5.94453
58	1760798_s_at	proV	208.285	69.8178	479.71	413.189	5.91811
59	1765171_s_at	pspG	51.5861	18.9359	43.3414	110.901	5.85665
60	1766076_s_at	c2984 /// eutT	24.9624	45.9308	78.4674	266.142	5.79441
61	1760121_s_at	hybF /// hypA	1677.86	309.438	1794.67	1789.22	5.78218
62	1760369_at	hypE	2641.98	576.817	2630.24	3331.39	5.77547
63	1764069_at	yjbI	19.6913	8.52936	13.3796	49.2386	5.77284
64	1768362_s_at	ydeO	15.4254	12.5862	47.3311	71.3767	5.67105
65	1761232_s_at	ygfO	24.3249	17.0029	31.53	95.2733	5.60335
66	1759839_s_at	yrhB	73.8957	16.0514	45.894	88.9081	5.53897
67	1769068_s_at	ycjP	36.9429	38.6971	134.258	213.238	5.51044
68	1759202_s_at	yebN	1647.74	151.132	1231.68	831.11	5.49923
69	1762767_s_at	hybG	2630.43	443.227	2656.25	2407.21	5.43109
70	1768259_s_at	ydjZ	136.799	117.655	723.281	636.744	5.41197
71	1760735_s_at	yncI	25.6107	15.8098	85.0275	83.446	5.27812
72	1762664_s_at	yicO	11.5837	7.32797	26.383	38.477	5.2507
73	1762391_at	afuB	42.0936	12.9186	46.4483	67.7431	5.24385
74	1767724_s_at	radC /// yicR	1712.18	1223.83	2262.93	6388.33	5.21997
75	1763721_s_at	yjiK	236.544	70.3964	353.106	365.86	5.19714
76	1760838_at	ynjC	156.253	64.0149	591.868	328.653	5.13402
77	1769289_s_at	alsB /// yjcX	40.7452	126.371	295.943	641.771	5.07845
78	1768215_s_at	c1929	7.72764	7.89929	20.4455	39.6484	5.01924
79	1764622_s_at	malM	3394.1	2240.62	8163.26	11236.1	5.01474
80	1759669_s_at	nikD	3611.58	773.851	2298.07	3860.87	4.98916
81	1763464_s_at	napB	8218.74	1502.55	6258.93	7481.02	4.97888
82	1762847_s_at	c3146 /// pinQ /// pinR	499.723	116.83	511.592	572.832	4.90315
83	1759098_s_at	---	29.2799	22.5438	121.418	109.663	4.86442
84	1763091_s_at	nirD	6911.05	792.704	5017.96	3820.22	4.81922
85	1761808_at	appY	1789.97	293.595	2469.34	1403.32	4.7798
86	1762577_s_at	mdtL /// yidY	180.574	140.895	124.313	665.444	4.72298
87	1767357_s_at	nikE	3986.66	868.87	2740.13	4101.24	4.7202
88	1766120_s_at	citX	37.6445	25.6176	129.722	120.786	4.71495
89	1763913_at	---	3.64671	1.63701	5.63269	7.5651	4.62128
90	1760575_s_at	yjaA	231.855	59.4911	179.599	273.877	4.60366
91	1767462_at	yjiW	265.577	130.632	402.362	601.114	4.60157
92	1766155_s_at	dppB	113.233	123.236	122.449	555.922	4.51103
93	1762208_s_at	csgF	12.0526	7.45306	20.4404	33.4565	4.48897
94	1762782_at	lfhA	10.9026	5.99932	15.5593	26.8385	4.47359
95	1760906_s_at	cnu /// ydgT	2262.09	704.217	2422.57	3115.15	4.42357
96	1767811_s_at	kbaY	24.3507	30.1341	55.7238	131.495	4.36364
97	1759721_s_at	yobD	514.177	226.648	1802.26	981.746	4.33159
98	1765695_s_at	yebF	1259.89	685.22	3527.27	2966.17	4.32879
99	1766376_s_at	ykgG	305.638	1136.53	2736.54	4865.1	4.28067
100	1767564_s_at	c0381 /// ykfJ	16.7912	12.0214	26.6118	51.3648	4.27277
101	1759782_s_at	c5428 /// yjiX	6446.53	2279.99	4309.39	9666.76	4.23983
102	1766605_at	---	218.879	28.1523	91.5954	117.928	4.18895
103	1762281_s_at	yehD	1899.25	289.025	850.605	1196.79	4.1408
104	1761406_s_at	argD /// astC	43.7842	38.3959	73.4845	157.62	4.10512
105	1766172_s_at	c1843 /// gapC	1316.06	580.689	2345.01	2383.44	4.10451
106	1763364_s_at	dmsC	2828.08	743.504	2588.3	3038.72	4.08703
107	1759329_s_at	yeiN	98.1315	269.596	278.566	1093.75	4.05701
108	1765584_s_at	yehA	58.8007	9.23204	22.1909	37.4166	4.05291
109	1763011_at	yjhE	179.319	54.112	144.898	218.474	4.03745
110	1768326_s_at	ydeI	25.3561	20.2921	60.8512	81.9149	4.0368
111	1760987_at	yadC	69.9356	23.8601	49.1901	96.2192	4.03265
112	1765370_s_at	ydjM	650.214	310.015	933.649	1246.89	4.02204
113	1765770_s_at	ybcV	33.4154	9.50474	24.1327	38.1071	4.00927
114	1767270_at	ydbA	356.442	224.793	760.918	900.136	4.00429
115	1767081_s_at	ydcA	1017.43	532.025	1751.75	2118.74	3.98241
116	1760684_s_at	malF	2381.33	2353.06	7365.13	9358.26	3.97706
117	1762962_s_at	yjiA	2476.3	1122.23	1997.89	4459.03	3.97336
118	1763391_s_at	aes /// ybaC	134.217	135.28	404.349	536.256	3.96404
119	1763040_s_at	mdtI /// ydgE	434.074	99.8113	389.895	392.401	3.93143
120	1769025_s_at	pgaA /// ycdS	63.3309	59.4	81.3236	233.226	3.92637
121	1760781_s_at	yhaO	303.251	526.895	622.738	2066.52	3.92207
122	1768256_at	entE	8.17088	8.85754	12.8779	34.6744	3.91468
123	1767832_at	yjhR	47.5294	20.3398	29.0625	79.5845	3.91274
124	1759207_at	---	199.666	93.6355	252.773	365.427	3.90265
125	1764207_s_at	eutD	51.8821	94.7849	143.131	369.402	3.89727
126	1761460_s_at	astD	33.9356	37.2382	70.0677	144.414	3.87812
127	1766622_s_at	ybfO	19.5666	11.6565	17.3952	45.0365	3.86365
128	1765279_s_at	ydcH	197.2	332.956	705.499	1284.08	3.8566
129	1759965_s_at	nadB	201.064	182.194	302.346	699.963	3.84185
130	1759074_at	yfbN	25.2917	7.46547	24.8821	28.4414	3.80972
131	1760852_s_at	lamB	6071.05	5361.01	15240.5	20275.7	3.78207
132	1762253_s_at	nrfA	8976.77	3035.9	7370.31	11478.4	3.7809
133	1768752_at	yehH	389.61	153.244	354.468	579.214	3.77969
134	1761333_s_at	yhdU	188.409	319.721	200.935	1203.38	3.76384
135	1767510_s_at	nhaA	269.299	298.647	369.257	1119.39	3.7482
136	1769254_s_at	ydjY	358.066	480.417	1949.03	1799.87	3.74648
137	1769060_s_at	ibpA	664.61	412.721	1528.9	1540.2	3.73181
138	1761799_s_at	yhaC	15.7582	6.46719	10.8706	24.0616	3.72056
139	1765383_s_at	ydeP	43.9455	48.6347	105.05	180.855	3.71864
140	1764054_s_at	ydgK	1823.16	659.432	1745.24	2431.81	3.68774
141	1764762_s_at	manZ	3993.35	2734.37	12805.7	9992.94	3.65456
142	1759334_s_at	yjiL	314.219	176.495	1070.5	644.601	3.65223
143	1766451_at	intR	15.0867	7.82373	31.3282	28.561	3.65056
144	1762777_s_at	proW	248.347	139.585	797.291	508.535	3.64319
145	1765651_s_at	ybeT	10.505	3.13194	11.5533	11.3576	3.62638
146	1763543_s_at	marR	349.019	252.147	795.661	909.088	3.60539
147	1766325_s_at	yghZ	315.294	1162.77	3036.22	4132.78	3.55426
148	1764839_s_at	ccmF	1399.74	385.38	1235.46	1361.47	3.53279
149	1761206_s_at	napC	8177.45	2035.82	5969.03	7090.38	3.48282
150	1761120_s_at	agaA /// c3892	76.4273	67.5826	127.479	235.347	3.48236
151	1768882_s_at	c0435 /// yahA	70.3625	57.8627	119.189	201.349	3.47977
152	1768092_s_at	c2615 /// gatR	29.2408	24.8044	70.8465	85.514	3.44754
153	1765113_s_at	ydeJ	67.7698	32.9811	114.855	113.597	3.44432
154	1765599_s_at	cchB /// eutN	34.1367	57.7391	60.7218	198.326	3.43487
155	1765663_s_at	ykiA	171.339	48.6745	123.337	164.905	3.38791
156	1760501_s_at	ccmE	2413.61	600.548	1903.78	2034.13	3.38713
157	1762759_at	ynjB	574.992	474.714	1933.19	1597.35	3.36487
158	1761943_s_at	ynjD	102.79	47.4273	377.064	158.557	3.34317
159	1763085_at	yoaA	385.137	182.392	344.663	608.279	3.33502
160	1766584_s_at	pgaB /// ycdR	126.749	128.436	169.049	427.027	3.32481
161	1761763_s_at	recN	1385.94	1345.03	3656.33	4469.91	3.32329
162	1760894_s_at	umuC	167.824	96.0918	643.129	319.038	3.32014
163	1767075_s_at	pgaD /// ycdP	169.052	111.158	157.562	369.039	3.31996
164	1763064_s_at	sfmD	34.311	10.9697	28.0529	36.2384	3.30349
165	1762924_s_at	yeeA	359.378	585.591	1053.7	1934.44	3.3034
166	1762466_at	yffM	13.6996	4.72404	12.4289	15.5994	3.30212
167	1763457_s_at	c1870	237.405	130.054	385.981	429.133	3.29966
168	1762063_at	ydaY	39.8525	20.0722	52.1047	65.6804	3.2722
169	1760883_s_at	ybhI	10.38	11.1471	31.6493	36.444	3.26937
170	1762254_s_at	yibJ	77.1163	24.2425	43.3347	78.8699	3.25337
171	1767506_s_at	entC	25.0564	26.782	56.8103	86.5745	3.23256
172	1766291_s_at	clcB /// ynfJ	194.416	69.3031	256.4	221.405	3.19474
173	1762815_at	mdtM	236.47	88.2898	199.905	279.87	3.16991
174	1762245_s_at	ydeH	127.256	96.1945	212.022	304.923	3.16986
175	1763323_s_at	c3867 /// yhaM	443.235	436.881	622.407	1381.28	3.16169
176	1761447_s_at	ybfB	27.8105	10.0948	27.7341	31.8661	3.1567
177	1762818_s_at	yjdK	2464.98	558.042	1183.25	1759.23	3.15251
178	1765671_at	rhsD	232.975	92.3685	269.674	291.104	3.15155
179	1759240_s_at	c2985 /// eutQ	62.8616	171.058	178.955	536.434	3.13597
180	1761919_at	rhsB	76.3623	17.6127	46.8459	55.1106	3.12902
181	1764297_s_at	cchA /// eutM	144.126	207.239	290.23	642.224	3.09895
182	1765784_s_at	exuT	266.291	309.299	501.884	958.388	3.09858
183	1764804_s_at	pstS	368.714	508.57	1095.3	1572.77	3.09253
184	1765475_s_at	yhjA	808.215	676.535	1273.42	2090.11	3.08944
185	1759439_at	ryhB	336.565	66.767	105.885	206.216	3.0886
186	1767590_s_at	rpsV /// sra	3157.93	2085.36	4476.15	6328.37	3.03467
187	1761076_s_at	psiF	91.8594	104.758	152.319	317.427	3.0301
188	1764557_s_at	umuD	167.328	119.095	582.02	359.473	3.01837
189	1763224_s_at	fsaB	226.548	362.024	618.341	1089.62	3.00981
190	1762558_s_at	yfcC	1095.29	471.862	1168.73	1418.32	3.0058
191	1762563_s_at	ycjR	160.971	189.077	456.097	568.016	3.00415
192	1766720_s_at	c3234	109.243	66.3647	211.616	199.323	3.00345
193	1767190_s_at	yggM	331.892	184.006	288.835	550.288	2.99059
194	1765169_s_at	c2986 /// eutP	29.7467	112.072	97.062	335.132	2.99033
195	1760754_s_at	c3139 /// smpA	1314.35	705.633	1599.2	2107.13	2.98615
196	1766422_s_at	c3514 /// yggP	10.0685	6.724	15.7478	20.0649	2.98407
197	1768798_s_at	yceO	60.861	16.47	44.8023	49.1178	2.98226
198	1766197_s_at	dniR /// mltD	2446.2	1506.17	3542.7	4486.72	2.97888
199	1766933_s_at	dmsB	5013.99	1874.27	4673.57	5578.81	2.97652
200	1768339_s_at	ykgJ	201.505	61.7974	146.792	183.889	2.97567
201	1762191_s_at	malE	4880.59	5863.87	14669.4	17364.8	2.96132
202	1762097_s_at	yiaB	27.2566	13.1602	21.3705	38.9443	2.95924
203	1766810_s_at	gntT	347.503	147.891	654.593	437.439	2.95784
204	1764403_s_at	thiE	135.537	139.591	182.715	412.444	2.95465
205	1768793_s_at	yegL	31.9056	22.1545	32.5613	65.4209	2.95294
206	1763166_at	tfaS	263.886	97.9953	173.764	288.994	2.94906
207	1761118_s_at	xylG	34.6151	44.1733	43.2311	130.069	2.9445
208	1762326_at	xisE	107.019	65.8564	593.121	193.554	2.93903
209	1768170_at	lyx	1818.03	1607.55	1739.66	4721.99	2.93739
210	1762606_s_at	ccmD	2730.39	721.116	2113.59	2116.12	2.93451
211	1769037_at	xapB	25.1307	17.4511	50.2006	51.1753	2.93249
212	1766714_s_at	yehE	229.852	95.5057	122.853	277.175	2.90219
213	1764589_s_at	yigI	137.987	95.2427	153.406	274.639	2.88358
214	1761123_s_at	alsK /// yjcT	133.382	138.417	280.628	398.068	2.87586
215	1760236_s_at	araD	37.1649	40.8662	87.183	117.524	2.87583
216	1765480_s_at	yeiC	8.02149	62.235	53.7394	178.951	2.8754
217	1761748_s_at	pnuC	286.592	284.741	321.068	817.651	2.87156
218	1762148_s_at	yhiP	2683.81	2001.84	3710.08	5729.89	2.86231
219	1766508_at	yagL	158.574	67.1368	211.477	191.525	2.85276
220	1766801_at	yfjJ	20.8844	9.20952	16.1898	26.1124	2.83537
221	1764818_s_at	agaS	36.8723	51.7153	78.1402	144.849	2.80088
222	1763624_s_at	ycjT	58.407	37.2537	98.602	104.342	2.80084
223	1763679_at	ryeE	1169.57	3160.18	3833.26	8850.16	2.80053
224	1760206_s_at	ycjQ	200.566	291.456	810.212	814.605	2.79495
225	1767262_s_at	ydfJ	19.2378	18.5745	51.3246	51.7492	2.78604
226	1762092_at	ydfV	52.2975	24.494	56.0361	67.5792	2.75902
227	1760768_s_at	marB	37.5173	38.7622	80.9421	106.513	2.74786
228	1764747_s_at	dhaK /// ycgT	5573.45	1773.74	9777.18	4864.25	2.74238
229	1764904_s_at	sulA	2561.7	2351.41	6110.65	6418.94	2.72983
230	1766966_s_at	ydaL	299.6	221.197	435.506	601.434	2.71899
231	1766652_s_at	c2020 /// rsxB	1216.47	792.458	1759.36	2149.08	2.71192
232	1766578_s_at	gfcB	35.2748	25.2719	38.8872	68.359	2.70494
233	1761764_s_at	yedE	745.042	1025.32	3340.95	2760.34	2.69217
234	1765974_s_at	yibQ	778.171	241.279	573.695	647.582	2.68396
235	1763069_s_at	manY	7373.43	5280.94	15084.8	14138.3	2.67723
236	1759071_s_at	yfgF	139.806	68.956	156.118	183.195	2.65669
237	1760153_at	yiaO	28.9434	66.5543	58.9586	176.274	2.64857
238	1762584_s_at	gfcC	39.3736	27.7286	59.5132	73.2731	2.64251
239	1767585_s_at	c3331 /// ygcU	18.0147	18.1491	43.5802	47.8349	2.63566
240	1767015_at	yfjV	87.4365	29.2135	72.7104	76.8314	2.63
241	1763554_s_at	eutJ	40.2137	49.9365	65.5418	130.562	2.61456
242	1759796_at	ypjF	47.9416	20.0441	36.6938	52.2346	2.60598
243	1766950_at	yagK	122.837	55.6274	125.13	144.641	2.60018
244	1769185_at	feaB	58.9605	65.6081	120.851	170.589	2.60012
245	1761716_s_at	fimZ	38.8464	11.7629	25.9799	30.5695	2.59881
246	1765499_at	yjhG	85.22	110.442	248.053	286.953	2.59823
247	1764639_at	uvrA	988.141	689.973	1412.88	1791.48	2.59645
248	1761923_at	---	693.935	199.431	541.646	515.324	2.58397
249	1768211_s_at	yncB	220.545	283.495	530.436	732.504	2.58384
250	1765696_s_at	dusC /// yohI	259.565	173.083	308.113	445.153	2.5719
251	1766930_s_at	yafF /// ybfL /// ydcC /// yhhI	260.617	113.691	340.817	291.824	2.56682
252	1763484_s_at	thiC	162.511	178.585	211.673	454.533	2.54519
253	1767573_s_at	yjcH	12.5299	46.1893	41.4656	117.298	2.53951
254	1762907_at	nupX	28.9308	22.986	34.8793	58.3415	2.53814
255	1764443_s_at	gatB	4086.11	5026.72	10687.2	12757.2	2.53788
256	1766597_s_at	entD	62.5749	24.9608	46.7591	63.2506	2.53399
257	1759134_s_at	mdtJ /// ydgF	752.677	209.557	593.231	529.96	2.52896
258	1763351_at	---	46.3555	14.7019	27.4485	37.14	2.5262
259	1760364_s_at	dppF	110.912	135.446	165.518	341.57	2.52182
260	1768756_s_at	arpB	10.6989	6.92498	13.3968	17.4312	2.51714
261	1760618_s_at	pspE	2446.51	4314.25	7204.25	10849.5	2.5148
262	1768000_s_at	proX	428.965	324.014	1032.03	813.025	2.50923
263	1768063_s_at	gspA /// yheD	33.9225	13.2075	29.4247	32.9903	2.49785
264	1762519_s_at	---	49.0802	20.2182	47.9622	50.4778	2.49665
265	1762925_s_at	tatD /// yigW	815.899	257.298	616.362	640.663	2.48996
266	1765363_s_at	c1657 /// dhaL	7827.73	1730.66	10596.3	4292.23	2.48011
267	1764328_s_at	tyrP	302.054	153.013	400.731	375.585	2.45459
268	1767154_s_at	dppD	136.667	217.782	293.948	529.189	2.42991
269	1764019_s_at	dkgA	2209.97	1208.18	3552.3	2929.51	2.42473
270	1761414_s_at	yjeJ	266.767	121.116	241.84	292.338	2.4137
271	1765149_s_at	cysG	6247.84	1076	4757.82	2595.19	2.41189
272	1766260_s_at	tsx	1211.15	1913.59	4409.83	4547.31	2.37632
273	1761326_s_at	sirA /// yhhP	1034.5	401.15	776.899	949.376	2.36663
274	1768676_s_at	nadA	577.721	782.939	844.594	1848.23	2.36063
275	1763577_s_at	yhaI	31.8559	15.6602	29.9652	36.8759	2.35476
276	1768680_s_at	ydiT	37.0182	20.7947	37.5582	48.95	2.35396
277	1766195_s_at	yjiM	1148	1071.27	4042.03	2521.27	2.35354
278	1760957_s_at	dhaM /// ycgC	8790.01	1501.62	10555.7	3529.58	2.35051
279	1760378_s_at	deoA	2852.04	1518.36	2423.08	3568.54	2.35025
280	1764173_s_at	gfcA	391.33	140.876	342.829	330.969	2.34936
281	1765552_s_at	bssR	2452.95	1131.95	1650.05	2658.22	2.34835
282	1769139_s_at	ylbH	525.042	209.266	564.242	490.138	2.34218
283	1766435_at	ymfS	14.2733	9.321	23.3039	21.7818	2.33685
284	1768154_s_at	yeeW	363.438	202.084	320.145	469.638	2.32398
285	1766686_s_at	dinF	506.977	418.627	840.716	971.518	2.32072
286	1766958_s_at	thiH	93.4189	102.425	111.593	237.566	2.31942
287	1762194_s_at	hypD	7709.36	3898.75	8272.11	8985.25	2.30465
288	1763523_s_at	c1619 /// ypjA	205.967	109.662	195.636	252.255	2.3003
289	1764113_s_at	recF	1575	776.06	1789.03	1782.6	2.29698
290	1764229_s_at	gabP	31.2546	16.8395	32.7917	38.5791	2.29099
291	1769113_s_at	gspJ /// yheI	32.4869	14.0132	24.6891	31.9984	2.28344
292	1760751_s_at	astB	53.8681	44.6422	69.9089	101.239	2.26778
293	1761505_s_at	dnaA	3104.52	1312.46	3294.81	2970.37	2.26322
294	1766390_s_at	ycdZ	798.898	374.565	648.249	847.564	2.26279
295	1767837_s_at	citA /// dpiB	229.279	146.748	257.362	331.922	2.26185
296	1767412_s_at	ycjS	171.073	187.291	508.291	423.1	2.25905
297	1768471_s_at	gntP	86.7312	354.232	321.461	798.776	2.25495
298	1766986_s_at	bioF	110.134	68.7752	103.54	154.442	2.24561
299	1764142_at	yadK	34.2142	14.8379	31.5656	33.2801	2.24292
300	1762762_s_at	yijE	703.949	128.236	213.571	287.238	2.23992
301	1763911_at	yfdK	107.811	34.7755	71.3915	77.8258	2.23795
302	1767606_at	ybfP	283.117	88.5216	177.309	196.441	2.21913
303	1768076_s_at	yqhD	7024.29	4293.46	12979.2	9513.75	2.21587
304	1761548_s_at	bax	1386.84	826.738	1433.7	1831.42	2.21523
305	1760598_s_at	---	26.3719	18.2084	33.4868	40.3159	2.21413
306	1767380_s_at	cho /// ydjQ	625.615	587.966	1254.62	1301.01	2.21273
307	1767285_s_at	sbmC	815.216	2202.72	2978.95	4867.22	2.20964
308	1764958_s_at	gatC	6878.04	7565.42	15974.1	16635.1	2.19884
309	1766321_at	yagF	245.154	676.184	1459.92	1485.88	2.19746
310	1762123_s_at	narU	43.6026	30.288	82.5371	65.8986	2.17574
311	1767183_s_at	yghW	36.6361	20.2707	33.0495	44.0769	2.17441
312	1764945_s_at	uhpA	334.782	264.491	418.231	569.329	2.15254
313	1761528_s_at	soxS	346.969	708.136	466.216	1521.64	2.1488
314	1767037_at	trkG	312.687	176.224	321.926	377.983	2.1449
315	1765253_s_at	yjbJ	539.039	372.187	790.981	797.059	2.14156
316	1765533_s_at	dnaN	4001.78	2327.59	4298.93	4971.41	2.13586
317	1766271_s_at	ydhK	233.629	109.862	196.6	234.192	2.13168
318	1760878_s_at	rihC	532.801	1649.4	2245.38	3510.38	2.12828
319	1765609_s_at	secG	5435.77	2442.66	3415.84	5191.73	2.12544
320	1763325_at	---	544.16	231.981	404.835	492.418	2.12266
321	1764366_at	ybbC	176.965	70.351	194.16	149.288	2.12205
322	1761001_at	yjeO	274.135	128.234	232.764	270.243	2.10742
323	1763029_s_at	yjjW	3568.75	1881.97	3835.45	3936.77	2.09184
324	1768587_s_at	yciE	90.6547	56.5096	103.315	118.132	2.09047
325	1768098_s_at	yghS	33.1173	20.0469	42.0686	41.7441	2.08232
326	1760534_s_at	rffE /// wecB	3897.44	1515.18	3160.21	3149.88	2.07889
327	1765751_s_at	tbpA	436.39	378.266	420.414	785.999	2.0779
328	1767176_s_at	pepE	5996.84	3057.02	5752.48	6327.27	2.06975
329	1760695_at	yqiI	43.8807	19.3303	28.2417	39.6855	2.05302
330	1761260_s_at	aegA /// yffG	1921.89	1349.95	3499.32	2762.05	2.04604
331	1760214_s_at	citB /// dpiA	608.038	414.491	814.493	844.608	2.0377
332	1762633_s_at	phoR	104.244	48.5822	82.9882	98.7104	2.03182
333	1762098_s_at	yghO	50.0824	23.2703	37.6767	47.2514	2.03055
334	1763783_s_at	lexA	4774.63	3601.81	6208.67	7313.52	2.03051
335	1765755_s_at	thiF	151.868	187.408	229.316	379.957	2.02743
336	1764479_at	yciQ	245.627	99.4446	139.191	201.559	2.02685
337	1768684_s_at	manX	6351.76	7218.73	15558.4	14587.7	2.02081
338	1764326_at	yadN	39.5641	21.8906	27.4787	43.6828	1.9955
339	1763019_s_at	yafK	1481.25	1148.75	1911.01	2284.37	1.98857
340	1761705_s_at	focA /// focA_2	12398	5641.37	9822.74	11215.9	1.98816
341	1766450_s_at	ruvA	1778.29	2011.74	3313.33	3985.23	1.98098
342	1762677_s_at	gatA	8070.73	7646.9	14074.3	15148	1.98094
343	1769265_s_at	sstT /// ygjU	1333.54	680.306	1235.3	1344.81	1.97677
344	1765346_s_at	narV	63.7666	37.1586	89.1219	72.994	1.96439
345	1759598_s_at	gsiD /// yliD	905.635	285.653	680.153	558.551	1.95535
346	1766977_s_at	---	206.213	82.442	204.88	161.134	1.95452
347	1764618_s_at	yegT	88.1842	157.054	183.511	304.922	1.94151
348	1762532_s_at	ycgZ	23.3095	15.6058	24.0264	30.1922	1.93467
349	1768890_s_at	aroM	371.089	124.973	297.625	241.218	1.93016
350	1761979_s_at	cycA	693.706	421.601	702.074	811.801	1.92552
351	1766615_at	---	319.649	135.696	207.837	260.668	1.92097
352	1762221_s_at	phoB	238.839	221.494	279.212	424.456	1.91633
353	1767525_s_at	phoA	191.599	609.847	616.279	1156.85	1.89696
354	1768615_s_at	yhiQ	545.305	358.32	835.71	678.992	1.89493
355	1768946_s_at	thiG	161.496	184.71	214.034	349.507	1.8922
356	1760041_s_at	malK	4565.73	6369.56	10942.4	12046.9	1.89132
357	1760978_s_at	gsiC /// yliC	757.849	278.67	651.016	526.61	1.88973
358	1759389_s_at	mtlR	1680.69	1168.54	3040.32	2206.23	1.88801
359	1765606_at	paaI	69.813	58.9007	97.4978	111.118	1.88653
360	1761667_s_at	gntU	238.024	54.5319	177.429	102.274	1.87549
361	1765875_s_at	ydeU	311.072	186.399	449.077	347.764	1.86569
362	1762362_s_at	ygjV	253.604	84.371	159.771	156.198	1.85132
363	1767725_at	gcl	58.6594	33.3743	73.4792	61.6518	1.84729
364	1759356_at	afuC	99.2134	55.7487	97.0851	102.758	1.84324
365	1767690_s_at	katG	14814	6635.87	9707.37	12107.1	1.8245
366	1763752_s_at	creD	98.443	47.4963	71.6495	86.4921	1.82103
367	1764071_s_at	eamB /// yfiK	120.208	60.7368	92.5806	110.054	1.81198
368	1760843_at	yjeN	131.293	85.1311	160.931	153.815	1.80681
369	1761758_s_at	atpI	4432.13	2750.78	4435.69	4950.75	1.79976
370	1766576_s_at	galK	1803.49	3009.62	4375.38	5237.23	1.74016
371	1763398_at	yfeN	87.2462	74.6099	103.73	129.725	1.73871
372	1764433_s_at	rseC	2529.59	885.686	1693.79	1536.12	1.73438
373	1759511_s_at	yfhG	1677.75	919.449	1572.32	1583.37	1.72209
374	1766338_s_at	tatD /// yigW	1902.68	845.88	1902.05	1448.14	1.712
375	1767559_s_at	recA	6889.92	6046.45	10083.8	10274.7	1.6993
376	1760417_s_at	ygbA	303.481	166.391	210.762	281.459	1.69155
377	1765563_s_at	hypA	5927.58	4312.46	5712.35	7223.49	1.67503
378	1762561_s_at	frlC	112.831	100.498	210.061	166.962	1.66135
379	1764599_s_at	udp	11584.4	3965.34	4736.16	6483.13	1.63495
380	1765652_s_at	hupB	6271.06	4961.86	6479.08	8088.03	1.63004
381	1763076_s_at	nhaR	535.522	445.492	535.676	724.756	1.62687
382	1764370_s_at	yfiD	15861.3	7967.28	13785.7	12944.3	1.62468
383	1768130_s_at	ptxA /// ulaC	184.282	341.16	418.934	553.312	1.62185
384	1759430_s_at	yigB	2527.07	1066.25	2314.9	1724.96	1.61779
385	1767703_s_at	yeaE	861.406	910.962	2217.2	1464.43	1.60756
386	1765846_s_at	argR	2223.73	2053.92	2487.47	3272.98	1.59353
387	1762037_s_at	glpG	1225.42	895.107	938.241	1425.62	1.59268
388	1764083_s_at	hupA	13420.3	10069.9	12018.9	15934.5	1.58239
389	1761164_s_at	fadJ	451.66	1336.58	1408.42	2113.77	1.58148
390	1759814_s_at	yjgK	1615.74	772.624	1364.11	1211.46	1.56799
391	1759675_s_at	secM /// yacA	6182.6	4255.41	4916.07	6488.77	1.52483
392	1759490_s_at	hns	6682.65	6810.75	7341.51	10333.2	1.51718
393	1761490_s_at	yphB	201.364	229.258	211.018	163.059	0.711248
394	1767848_s_at	alkB	288.595	344.892	307.323	234.511	0.679957
395	1766247_s_at	iscX /// yfhJ	3980.21	4961.36	4118.39	3314	0.667962
396	1767825_s_at	ompX	17468.3	11953.7	9759.81	7973.04	0.666991
397	1759352_s_at	rplP	11075.2	16333.3	11926.4	10863.9	0.665135
398	1762314_s_at	fabD	8237.25	10444	7802.84	6920.83	0.662663
399	1768295_s_at	surE	2300.89	3445.62	2363.19	2276.74	0.660762
400	1767116_s_at	yaiW	2182.18	2067.59	1673.87	1349.61	0.652743
401	1761522_s_at	tsf	11644.9	14666.3	10097	9483.81	0.646641
402	1760637_s_at	fadR	2741.32	3906.11	2522.46	2525.35	0.646513
403	1764972_s_at	yfiB	2675.04	1496.39	1089.34	953.131	0.636955
404	1767400_s_at	ycaR	4590.19	5292.68	3947.45	3286.95	0.621036
405	1764167_s_at	kdsA	2309.07	3249.04	2684.45	1994.17	0.613772
406	1768749_s_at	yhdP	1243.63	1184.41	1113.71	711.889	0.601048
407	1763724_s_at	atpG	8375.54	14340.6	11858.5	8616.06	0.600815
408	1767731_s_at	infB	5053.21	7950.63	5148.64	4744.15	0.596701
409	1764890_s_at	fdhE	3538.47	4528.8	2793.95	2698.75	0.595909
410	1769077_s_at	ygaZ	2740.93	1870.07	1504.04	1087.65	0.581612
411	1765772_s_at	glyS	5525.24	7642.08	6309.36	4409.68	0.577027
412	1760958_s_at	fdoI	6601.91	8235.66	4288.1	4695.57	0.570151
413	1766840_s_at	rpe	3960.82	4842.53	3917.12	2757.4	0.569414
414	1765694_s_at	ypfH	948.465	855.199	757.395	485.496	0.567699
415	1762173_s_at	matB	149.19	159.026	119.295	90.0017	0.565957
416	1764074_s_at	maeA /// sfcA	2157.2	3934.84	3219.3	2219.8	0.564139
417	1766425_s_at	priB	9641.9	14251.3	8044.61	8019.76	0.56274
418	1763317_s_at	sapC	272.312	464.026	377.074	260.539	0.561475
419	1761152_s_at	fdx	3397.18	4439.75	3556.63	2485.16	0.559752
420	1765067_s_at	rpsC	10308.2	16507.2	11442.9	9200.26	0.55735
421	1761876_at	insH	481.06	947.942	567.765	525.907	0.554789
422	1766336_s_at	leuD	215.541	290.604	204.476	161.173	0.554613
423	1762995_s_at	ycfD	1798.25	2205.69	1768.69	1214.34	0.550548
424	1765827_s_at	ddl /// ddlA	1778.38	2748.22	2042.77	1503.28	0.546999
425	1765594_s_at	atpD	7021.42	12053.2	9474.53	6577.63	0.545718
426	1766061_s_at	nuoK	7711.12	9444.88	6552.4	5143.35	0.544564
427	1760954_s_at	nuoJ	8551.13	10179.9	7107.1	5512.75	0.541533
428	1763517_s_at	gor	4809.37	4752.8	3927.35	2561.97	0.539044
429	1765895_s_at	gltL	791.365	953.428	491.817	512.104	0.537119
430	1760355_s_at	nuoN	5791.49	7279.61	5813.84	3879.16	0.53288
431	1763100_s_at	kefC	192.409	329.124	240.98	175.219	0.53238
432	1763794_s_at	nuoF	6341.2	8996.45	5395.25	4777.57	0.53105
433	1768388_s_at	glpD	787.077	14259	1459.09	7560.98	0.530261
434	1766868_s_at	kgd /// sucA	3988.24	8389.9	4821.77	4420.6	0.526895
435	1761135_s_at	yffB	2522.13	2497.34	1500.02	1305.03	0.52257
436	1759880_s_at	yjbB	223.219	360.712	148.615	188.494	0.52256
437	1765761_s_at	nuoI	8430.01	10498.8	6942.56	5464.82	0.520516
438	1764731_s_at	ypfJ	2107.32	2608.2	1729.34	1356.47	0.520081
439	1763142_s_at	hemB	3356.04	3257.8	2436.34	1679.49	0.515529
440	1762714_s_at	moeA	1145.28	1407.86	669.673	725.535	0.515346
441	1764311_s_at	rpoC	6244.91	10689.5	7033.86	5486.76	0.513287
442	1765545_s_at	nuoL	8486.47	10969.1	7801.32	5618.72	0.51223
443	1763412_s_at	yidR	1242.1	1343.62	1081.26	687.943	0.512008
444	1764814_s_at	speE	1812.06	4212.02	1985.1	2145.08	0.509276
445	1759108_s_at	ydiI	1573.61	1950.61	1587.73	984.849	0.504892
446	1765378_s_at	ompT	8067.86	8015.43	5832.41	4021.44	0.501712
447	1767598_s_at	aat	883.92	943.698	682.937	473.02	0.501241
448	1762713_s_at	yfaY	1320.94	1231.7	1161.43	614.924	0.499249
449	1761845_s_at	rbfA	2918.88	4896.13	3126.44	2429.75	0.49626
450	1762510_s_at	ydiJ	1178.91	2140.42	1493.16	1059.01	0.494767
451	1767363_s_at	cydC	1007.65	1202.07	706.691	594.503	0.494567
452	1761330_s_at	sseB	1224.01	1648.5	1227.28	813.076	0.493221
453	1764770_s_at	ndh	2136.98	2126.42	1438.3	1037.99	0.488142
454	1761950_s_at	pheT	2653.48	7081.6	4053.82	3447.19	0.486782
455	1764921_s_at	upp	3591.83	6841.03	2524.41	3329.64	0.486716
456	1760147_s_at	nuoH	6082.79	8128.77	4819.28	3944.59	0.485262
457	1760289_s_at	sbmA	1368.32	1676.91	895.149	812.305	0.484405
458	1766310_s_at	apbA /// panE	2658.51	2507.7	1752.1	1211.32	0.483038
459	1766750_s_at	cheA	4792.61	7965.61	6975.56	3828.54	0.480633
460	1761771_s_at	ldcA	774.616	1135.34	818.662	544.613	0.479691
461	1767572_s_at	ybjJ	193.092	425.235	203.012	202.969	0.47731
462	1762151_s_at	fliT	3016.67	3831.16	2254.22	1815.79	0.473952
463	1767565_s_at	evgA	3512.54	2190.8	1645.32	1036.03	0.4729
464	1766883_s_at	rutB /// ycdL	58.854	89.0969	61.6818	41.4735	0.465488
465	1768601_s_at	sapD	1099.7	1546.19	1101.52	719.156	0.465115
466	1764033_s_at	fliS	4489.08	6977.34	3948.5	3240.69	0.464459
467	1764434_at	gltD	1881.2	1281.88	1829.26	594.831	0.464029
468	1765173_s_at	cheB	2885.99	3547.31	3502.3	1632.89	0.460319
469	1761931_s_at	ymbA	618.661	1022.54	678.288	468.02	0.457702
470	1764399_s_at	yaaA	1337	1357.21	831.343	621.193	0.457697
471	1763264_s_at	yfeH	798.688	1070.29	452.887	482.837	0.451126
472	1766000_s_at	nuoG	4440.84	6141.13	4251.03	2729.49	0.444461
473	1765578_s_at	ygiD	616.966	721.542	487.844	319.316	0.442546
474	1767557_s_at	fimF	565.477	1390.03	838.02	615.108	0.442514
475	1768672_s_at	ybaP	1713.65	1209.51	1302.67	534.965	0.442299
476	1764659_s_at	nrdA	1635.17	4020.84	2434.78	1778.35	0.442282
477	1765561_s_at	rplI	3662.16	7686.25	3833.79	3370.26	0.43848
478	1768710_s_at	flgL	3633.79	5276.39	3775.22	2296.27	0.435197
479	1760164_s_at	cheR	1587.94	2315.33	2310.51	1007.02	0.434935
480	1763447_s_at	nuoM	2028.32	2459.95	1289.14	1069.75	0.434867
481	1759302_s_at	cheW	3814.41	6928.32	5310.9	2999.33	0.432908
482	1769205_s_at	fadH /// ygjL	53.1182	499.704	111.92	216.093	0.432442
483	1761436_s_at	cdaR /// yaeG	281.542	2573.75	769.433	1109.92	0.431247
484	1764810_s_at	yihL	196.454	866.61	438.693	373.443	0.430924
485	1766647_s_at	rna	2009.84	2173.89	1296.76	927.673	0.426733
486	1765600_s_at	c4616 /// dgoR	338.755	710.903	363.863	300.118	0.422165
487	1766701_s_at	aer	413.068	2235.51	938.099	938.751	0.419926
488	1759609_s_at	frsA	1207.72	1643.29	982.866	685.891	0.417388
489	1762994_s_at	pyrH	2290.5	4430.46	2199.87	1814.27	0.409499
490	1762022_s_at	fimH	377.464	799.306	429.912	326.782	0.408832
491	1768049_s_at	potD	2003.79	5340.9	1905.56	2183.23	0.408775
492	1764321_s_at	ybiH	759.428	2081.33	1060.36	849.183	0.408001
493	1764851_s_at	cheY	5365.16	6486.75	5892.92	2645.86	0.407887
494	1761290_s_at	fdoG	6781	10163.8	3954	4143.58	0.407678
495	1765684_at	nrdB	1442.3	3439.46	1849.03	1401.14	0.407371
496	1762187_s_at	c2023 /// rsxG	413.792	1262.94	536.423	514.209	0.407151
497	1766518_s_at	azoR	466.085	718.037	599.965	290.546	0.40464
498	1764196_s_at	yfaZ	337.023	513.932	231.244	207.747	0.404231
499	1766202_s_at	tap	2915.39	5433.33	4590.49	2187.76	0.402655
500	1759638_s_at	c3192 /// yfdO	53.5631	82.1767	76.7663	32.5895	0.396578
501	1764245_s_at	c2770 /// yfaS	355.477	446.454	404.589	176.941	0.396324
502	1764677_s_at	fimG	510.25	1275.31	697.516	500.88	0.392752
503	1759429_s_at	feoB	2272.82	2606.39	1472.94	1023.64	0.392743
504	1766161_s_at	truB	2588.87	4859.59	2933.93	1879.89	0.386842
505	1767898_s_at	dgoK	242.983	609.906	275.16	232.283	0.380851
506	1765504_s_at	cheZ	2577.4	3344.69	2833.46	1265.3	0.378301
507	1767603_s_at	codA	611.449	1800.23	953.962	680.506	0.37801
508	1762810_s_at	rsxE /// ydgQ	521.767	1575.39	670.784	587.329	0.372815
509	1768384_s_at	argI	56.0451	113.428	89.9118	41.0924	0.362276
510	1759632_s_at	codB	418.151	1387.79	395.857	494.276	0.356162
511	1761668_s_at	yfcF	300.721	575.324	300.664	203.677	0.354022
512	1761958_s_at	nagA	1796.67	4260.29	1858.51	1495.6	0.351057
513	1764786_s_at	nth	460.565	1203.78	487.643	413.055	0.343133
514	1762388_s_at	tsr	3023.63	6915.17	4380.23	2355.52	0.340631
515	1763403_s_at	rbsC	1305.01	6383.14	1902.77	2157.06	0.33793
516	1759601_s_at	cyoE	2414.39	7045.47	3042.26	2367.71	0.336061
517	1761642_s_at	prmA	1573.24	3703.99	2062.24	1221.01	0.329647
518	1767399_s_at	cyoC	3623.73	12138	5330.86	3947.78	0.32524
519	1759515_s_at	glgX	2499.2	1590.28	658.943	506.843	0.318712
520	1769157_s_at	c2588 /// wza	16.0301	39.1072	15.8788	11.9676	0.30602
521	1767983_s_at	pyrI	1050.83	1412.19	487.442	424.976	0.300934
522	1761713_s_at	gmd	43.6766	110.442	57.334	33.1779	0.300409
523	1759374_s_at	cyoB	2893.23	12449.2	4504.42	3564.9	0.286355
524	1764586_s_at	pyrB	1300.25	1843.85	621.695	504.998	0.273883
525	1766150_s_at	putA	315.634	4226.59	746.993	1143.52	0.270553
526	1764559_s_at	rluA /// yabO	471.742	1619.47	571.53	437.482	0.270139
527	1759470_s_at	bglB	103.361	164.2	67.6248	43.7862	0.266664
528	1762555_s_at	lldR	647.494	5496.06	726.745	1363.68	0.24812
529	1763251_at	fecE	689.007	940.375	296.355	231.535	0.246216
530	1760611_s_at	fadL	1112.05	2804.32	330.935	667.115	0.237889
531	1767278_s_at	purT	328.778	795.075	235.67	182.608	0.229673
532	1760500_at	guaB	4669.65	7697.92	2558.02	1733.41	0.225179
533	1760742_s_at	lldD	1383.58	6695.18	877.082	1500.94	0.224182
534	1761971_s_at	yiaD	1139.7	2214.58	839.556	490.188	0.221346
535	1761554_s_at	uraA	295.316	1137.86	198.221	251.608	0.221124
536	1763939_s_at	rutD /// ycdJ	272.341	443.691	315.808	85.6868	0.193123
537	1760630_s_at	glgB	2859.41	1961.75	574.115	376.281	0.191809
538	1760971_s_at	rbsA	459.496	4342.08	791.369	799.127	0.184042
539	1769142_at	purD	590.648	2076.81	443.338	353.279	0.170107
540	1768145_s_at	carB	385.984	1287.34	295.481	191.792	0.148983
541	1762774_s_at	gcd	491.171	467.385	170.569	67.0695	0.1435
542	1766024_at	yghJ	875.826	859.386	180.039	112.311	0.130688
543	1765283_at	yghJ	1122.79	1055.02	77.9579	62.2552	0.0590085
544	1762300_s_at	rcsF	3117.19	2422.65	83.985	102.618	0.0423577
545	1763233_s_at	yaeB	3574.31	1952.44	79.7059	40.5149	0.0207509
546	1764427_at	perR	112.977	90.9674	0.928525	1.83541	0.0201766
547	1760445_at	---	5249.4	4569.9	188.627	66.3891	0.0145275
548	1766103_s_at	ygaQ	4.67015	42.601	27.0942	0.379472	0.00890757
549	1763005_at	ykfA	347.672	484.616	5.3838	3.27442	0.00675673
550	1761322_s_at	proA	2535.67	2397.43	13.1511	12.2857	0.00512453
551	1765855_s_at	proB	3588.6	3092.02	6.84309	3.54645	0.00114697
552	1759750_at	---	603.41	355.857	0.723071	0.400555	0.00112561
553	1759604_at	yafY	257.764	339.275	1.65136	0.317904	0.00093701
