# Supplementary material for: Transcriptional effects of CRP* expression in Escherichia coli
Source: J Biol Eng. 2009 Aug 24;3:13. doi: 10.1186/1754-1611-3-13 (PMC2743635; doi:10.1186/1754-1611-3-13)
Supplement: Additional file 7 — Table S7. Expression levels of the genes that are differentially expressed between CRP* G and WT conditions. [file 1754-1611-3-13-S7.xls]

## Sheet: CRP  G - WT
			Average Expression Levels				Expression Ratio
Gene Number	Probe Set ID	Gene Symbol	WT G	WT	CRP* G	CRP*	CRP* G / WT
1	1768618_s_at	yhjX	3128.12	24.5113	7004.63	6795.97	285.771
2	1768190_at	---	2.07007	1.29569	156.498	60.3939	120.784
3	1762733_s_at	yhiD	313.127	13.0853	789.915	228.996	60.3666
4	1760409_s_at	hycA	112.27	19.3626	1009.18	281.708	52.1203
5	1764699_s_at	nrfF	2459.52	41.2014	1177.15	2266.74	28.5708
6	1760522_at	nrfE	783.201	21.455	530.851	753.839	24.7425
7	1762745_at	nrfG	611.471	10.4366	216.196	435.057	20.7151
8	1765235_s_at	hycC	42.2988	13.5988	265.421	103.841	19.518
9	1763926_s_at	ydhT	3240.69	739.768	13554.4	7215.75	18.3225
10	1760594_s_at	ydeS	5.98375	1.61703	28.9748	42.2085	17.9186
11	1769169_s_at	yjiY	7372.48	353.02	6127.33	14290.7	17.3569
12	1762856_s_at	ydhU	651.021	165.776	2752.49	1749.15	16.6037
13	1767932_s_at	gatD	1559.69	475.464	6080.48	7981.03	12.7885
14	1761236_s_at	nrfD	5149.65	317.194	3932.03	5429.36	12.3963
15	1765926_s_at	citF	49.86	25.1113	305.513	268.958	12.1664
16	1762117_s_at	nirC	6257.53	381.8	4581.03	2269.62	11.9985
17	1767312_s_at	ybhH	6.20172	12.2999	141.66	119.976	11.5172
18	1768897_s_at	hydN	215.415	65.4862	733.214	274.393	11.1965
19	1762026_at	---	32.9469	18.4795	183.814	60.8312	9.9469
20	1766318_at	ymfJ	145.003	183.843	1750.06	445.817	9.51933
21	1760838_at	ynjC	156.253	64.0149	591.868	328.653	9.24579
22	1765634_s_at	nrfC	4809.07	381.843	3458	5296.91	9.05608
23	1762326_at	xisE	107.019	65.8564	593.121	193.554	9.00628
24	1760886_s_at	ybhD	28.7022	33.4705	293.214	564.879	8.76035
25	1761808_at	appY	1789.97	293.595	2469.34	1403.32	8.4107
26	1759202_s_at	yebN	1647.74	151.132	1231.68	831.11	8.14968
27	1759721_s_at	yobD	514.177	226.648	1802.26	981.746	7.95181
28	1761943_s_at	ynjD	102.79	47.4273	377.064	158.557	7.95035
29	1760314_s_at	c2615 /// gatR	1775.71	786.364	6106.25	5038.9	7.76516
30	1768536_at	ymfN	29.6821	47.6934	353.228	84.1474	7.40622
31	1760014_at	yedN	210.342	10.1332	73.9437	100.117	7.29715
32	1760957_s_at	dhaM /// ycgC	8790.01	1501.62	10555.7	3529.58	7.02954
33	1761649_s_at	narJ	7711.75	828.261	5813.58	9000.31	7.01901
34	1767454_at	---	48.5679	81.1095	557.653	138.291	6.87531
35	1760798_s_at	proV	208.285	69.8178	479.71	413.189	6.87089
36	1760894_s_at	umuC	167.824	96.0918	643.129	319.038	6.69286
37	1763300_at	ymfM	40.7241	77.4059	508.698	112.784	6.57182
38	1761618_at	ymfL	29.1512	55.5373	363.966	71.2426	6.55353
39	1762880_s_at	narI	4780.07	595.608	3833.24	5560.83	6.43585
40	1763091_s_at	nirD	6911.05	792.704	5017.96	3820.22	6.33018
41	1761703_s_at	ymgB	5.60499	1.23024	7.61111	16.8686	6.18667
42	1765448_s_at	ydjX	353.162	153.173	942.838	1592.54	6.15537
43	1768259_s_at	ydjZ	136.799	117.655	723.281	636.744	6.14748
44	1765363_s_at	c1657 /// dhaL	7827.73	1730.66	10596.3	4292.23	6.12268
45	1759334_s_at	yjiL	314.219	176.495	1070.5	644.601	6.06532
46	1767354_at	---	178.778	16.8835	101.43	120.98	6.00764
47	1762767_s_at	hybG	2630.43	443.227	2656.25	2407.21	5.99297
48	1760121_s_at	hybF /// hypA	1677.86	309.438	1794.67	1789.22	5.79977
49	1762777_s_at	proW	248.347	139.585	797.291	508.535	5.71186
50	1761137_s_at	malG	1589.13	982.972	5558.92	7184.83	5.65521
51	1764062_s_at	hslJ	939.778	452.356	2553.3	1063.92	5.64445
52	1763499_s_at	narH	10646.8	1496.31	8316.93	12833.5	5.55829
53	1764747_s_at	dhaK /// ycgT	5573.45	1773.74	9777.18	4864.25	5.51219
54	1762978_s_at	ibpB	226.059	103.455	563.046	1053.95	5.44239
55	1762840_at	ymfO	114.368	177.117	960.791	137.305	5.42461
56	1759098_s_at	---	29.2799	22.5438	121.418	109.663	5.38585
57	1760735_s_at	yncI	25.6107	15.8098	85.0275	83.446	5.37815
58	1764187_s_at	malQ	2154.2	836.575	4397.5	6487.41	5.25655
59	1768219_s_at	yhfL	3152.26	243.351	1279.16	1017.82	5.25645
60	1765212_at	---	16.7786	4.06829	21.3276	37.7752	5.24241
61	1763358_at	ydbD	25.4114	12.3252	63.5531	78.5668	5.15634
62	1765695_s_at	yebF	1259.89	685.22	3527.27	2966.17	5.14764
63	1760130_s_at	yohK	3019.82	493.374	2537.63	861.373	5.14343
64	1766120_s_at	citX	37.6445	25.6176	129.722	120.786	5.06378
65	1763721_s_at	yjiK	236.544	70.3964	353.106	365.86	5.01597
66	1765364_at	intE	122.085	73.8411	366.423	149.195	4.96232
67	1764557_s_at	umuD	167.328	119.095	582.02	359.473	4.88702
68	1760082_s_at	lsrG	102.438	48.8707	234.328	362.266	4.79486
69	1763316_s_at	nrfB	7855.34	1282.58	6086.98	9159.05	4.74589
70	1762993_s_at	edd	4177.66	756.244	3581.62	979.663	4.73606
71	1765416_s_at	ldhA	1822.89	1280.64	6014.31	3668.57	4.69634
72	1764762_s_at	manZ	3993.35	2734.37	12805.7	9992.94	4.68325
73	1766731_s_at	yohJ	3674.22	660.944	3050.75	1081.94	4.61575
74	1760369_at	hypE	2641.98	576.817	2630.24	3331.39	4.55992
75	1767134_s_at	fhlA	938.252	195.328	887.433	1329.45	4.54331
76	1764331_s_at	fruA	3105.22	1289.36	5776.93	3658.51	4.48047
77	1766810_s_at	gntT	347.503	147.891	654.593	437.439	4.42618
78	1765149_s_at	cysG	6247.84	1076	4757.82	2595.19	4.42177
79	1762917_s_at	ptsG	13730.8	3925.63	16556	5402.62	4.21741
80	1762759_at	ynjB	574.992	474.714	1933.19	1597.35	4.07232
81	1768594_at	ymfR	33.2706	64.477	261.614	58.043	4.05748
82	1769254_s_at	ydjY	358.066	480.417	1949.03	1799.87	4.05695
83	1766172_s_at	c1843 /// gapC	1316.06	580.689	2345.01	2383.44	4.03833
84	1766451_at	intR	15.0867	7.82373	31.3282	28.561	4.00426
85	1762851_s_at	ynjA	611.326	529.084	2115.66	1363.19	3.99873
86	1769163_s_at	fimB	446.256	134.568	536.251	273.896	3.98497
87	1763040_s_at	mdtI /// ydgE	434.074	99.8113	389.895	392.401	3.90632
88	1766195_s_at	yjiM	1148	1071.27	4042.03	2521.27	3.77313
89	1768362_s_at	ydeO	15.4254	12.5862	47.3311	71.3767	3.76056
90	1769060_s_at	ibpA	664.61	412.721	1528.9	1540.2	3.70445
91	1766291_s_at	clcB /// ynfJ	194.416	69.3031	256.4	221.405	3.69969
92	1763032_s_at	---	7.80021	2.22954	8.24515	10.4022	3.69815
93	1765651_s_at	ybeT	10.505	3.13194	11.5533	11.3576	3.68886
94	1764622_s_at	malM	3394.1	2240.62	8163.26	11236.1	3.64331
95	1762391_at	afuB	42.0936	12.9186	46.4483	67.7431	3.59547
96	1763046_s_at	ynjE	771.239	826.572	2966.63	2258.56	3.58908
97	1759218_s_at	fruK	3722.31	1933.63	6807.04	3866.21	3.52034
98	1765113_s_at	ydeJ	67.7698	32.9811	114.855	113.597	3.48245
99	1763364_s_at	dmsC	2828.08	743.504	2588.3	3038.72	3.48122
100	1769068_s_at	ycjP	36.9429	38.6971	134.258	213.238	3.46946
101	1763913_at	---	3.64671	1.63701	5.63269	7.5651	3.44083
102	1760906_s_at	cnu /// ydgT	2262.09	704.217	2422.57	3115.15	3.44008
103	1760432_s_at	uhpT	40.8779	266.972	915.77	1626.24	3.43022
104	1767270_at	ydbA	356.442	224.793	760.918	900.136	3.38497
105	1759074_at	yfbN	25.2917	7.46547	24.8821	28.4414	3.33296
106	1765240_s_at	yqeJ	264.591	79.9372	264.103	194.86	3.30389
107	1767081_s_at	ydcA	1017.43	532.025	1751.75	2118.74	3.2926
108	1761764_s_at	yedE	745.042	1025.32	3340.95	2760.34	3.25844
109	1761667_s_at	gntU	238.024	54.5319	177.429	102.274	3.25368
110	1762113_s_at	c1843 /// gapC	1937.61	1079.56	3509.31	2674.73	3.2507
111	1766720_s_at	c3234	109.243	66.3647	211.616	199.323	3.18868
112	1768000_s_at	proX	428.965	324.014	1032.03	813.025	3.18514
113	1767888_s_at	ydfZ	8612.61	1300.64	4124.59	2119.45	3.17121
114	1760501_s_at	ccmE	2413.61	600.548	1903.78	2034.13	3.17007
115	1763543_s_at	marR	349.019	252.147	795.661	909.088	3.15555
116	1766508_at	yagL	158.574	67.1368	211.477	191.525	3.14995
117	1760684_s_at	malF	2381.33	2353.06	7365.13	9358.26	3.13002
118	1768650_s_at	gntK	630.973	217.137	670.095	259.374	3.08605
119	1767462_at	yjiW	265.577	130.632	402.362	601.114	3.08011
120	1768076_s_at	yqhD	7024.29	4293.46	12979.2	9513.75	3.02301
121	1765370_s_at	ydjM	650.214	310.015	933.649	1246.89	3.01162
122	1766930_s_at	yafF /// ybfL /// ydcC /// yhhI	260.617	113.691	340.817	291.824	2.99775
123	1763391_s_at	aes /// ybaC	134.217	135.28	404.349	536.256	2.98897
124	1763457_s_at	c1870	237.405	130.054	385.981	429.133	2.96786
125	1760762_s_at	c2019 /// rsxA	457.658	174.848	517.45	1104.57	2.95943
126	1764019_s_at	dkgA	2209.97	1208.18	3552.3	2929.51	2.9402
127	1762606_s_at	ccmD	2730.39	721.116	2113.59	2116.12	2.93101
128	1768884_s_at	recX	526.54	381.248	1116.38	816.682	2.92823
129	1765671_at	rhsD	232.975	92.3685	269.674	291.104	2.91954
130	1759383_s_at	hybD	4434.73	1940.15	5623.72	5482.48	2.8986
131	1769037_at	xapB	25.1307	17.4511	50.2006	51.1753	2.87665
132	1763695_s_at	rhaR	55.9467	79.8938	228.938	212.094	2.86553
133	1763069_s_at	manY	7373.43	5280.94	15084.8	14138.3	2.85646
134	1768092_s_at	c2615 /// gatR	29.2408	24.8044	70.8465	85.514	2.85621
135	1768787_s_at	rspB	46.9153	37.2785	106.038	65.8367	2.84449
136	1767322_s_at	yafE	1023	338.741	963.321	536.544	2.84383
137	1760852_s_at	lamB	6071.05	5361.01	15240.5	20275.7	2.84285
138	1760883_s_at	ybhI	10.38	11.1471	31.6493	36.444	2.83925
139	1759134_s_at	mdtJ /// ydgF	752.677	209.557	593.231	529.96	2.83089
140	1766949_s_at	hslV	2859.37	1817.64	5094.1	3905.8	2.80259
141	1760206_s_at	ycjQ	200.566	291.456	810.212	814.605	2.77988
142	1769278_s_at	prfH	116.037	40.9933	113.589	77.8044	2.77091
143	1767262_s_at	ydfJ	19.2378	18.5745	51.3246	51.7492	2.76318
144	1764366_at	ybbC	176.965	70.351	194.16	149.288	2.75987
145	1762525_s_at	ydiH	2879.01	856.857	2357.54	1635.1	2.75138
146	1761447_s_at	ybfB	27.8105	10.0948	27.7341	31.8661	2.74737
147	1762123_s_at	narU	43.6026	30.288	82.5371	65.8986	2.72508
148	1761499_s_at	yohG	12.5968	6.79232	18.5015	52.2145	2.72389
149	1768117_s_at	ybjM	419.918	213.003	579.466	312.575	2.72047
150	1761763_s_at	recN	1385.94	1345.03	3656.33	4469.91	2.71841
151	1761923_at	---	693.935	199.431	541.646	515.324	2.71596
152	1767412_s_at	ycjS	171.073	187.291	508.291	423.1	2.71391
153	1759207_at	---	199.666	93.6355	252.773	365.427	2.69954
154	1769139_s_at	ylbH	525.042	209.266	564.242	490.138	2.69629
155	1759873_s_at	yebG	2381.53	1939.48	5207.26	4484.78	2.68487
156	1768557_s_at	csgD	43.0967	30.1203	80.8075	66.9724	2.68282
157	1768514_s_at	nhoA	369.392	261.997	699.688	323.708	2.67059
158	1762172_at	ynaK	111.824	55.2697	147.06	136.129	2.66076
159	1761919_at	rhsB	76.3623	17.6127	46.8459	55.1106	2.65977
160	1763906_s_at	gntU	333.824	97.6586	259.629	126.056	2.65853
161	1764630_s_at	yjcB	658.962	14.9024	39.6036	34.0126	2.65754
162	1763855_at	alsE	68.1671	67.0081	177.423	415.242	2.64778
163	1763624_s_at	ycjT	58.407	37.2537	98.602	104.342	2.64677
164	1764054_s_at	ydgK	1823.16	659.432	1745.24	2431.81	2.64658
165	1760849_s_at	galP	254.581	161.956	427.046	205.358	2.6368
166	1763407_at	ymfQ	73.8022	74.4343	195.455	58.8019	2.62588
167	1764328_s_at	tyrP	302.054	153.013	400.731	375.585	2.61893
168	1759389_s_at	mtlR	1680.69	1168.54	3040.32	2206.23	2.6018
169	1764904_s_at	sulA	2561.7	2351.41	6110.65	6418.94	2.59872
170	1763622_s_at	yidF	920.729	823.452	2137.63	1726.44	2.59593
171	1761260_s_at	aegA /// yffG	1921.89	1349.95	3499.32	2762.05	2.59218
172	1763701_x_at	rdlD	316.867	129.541	329.267	222.333	2.5418
173	1765663_s_at	ykiA	171.339	48.6745	123.337	164.905	2.53392
174	1766127_s_at	yedZ	221.328	118.516	298.059	221.68	2.51493
175	1761505_s_at	dnaA	3104.52	1312.46	3294.81	2970.37	2.51041
176	1762191_s_at	malE	4880.59	5863.87	14669.4	17364.8	2.50166
177	1766435_at	ymfS	14.2733	9.321	23.3039	21.7818	2.50015
178	1760340_s_at	ycjV	21.722	12.0275	30.0136	27.5181	2.49542
179	1766933_s_at	dmsB	5013.99	1874.27	4673.57	5578.81	2.49354
180	1767015_at	yfjV	87.4365	29.2135	72.7104	76.8314	2.48894
181	1766977_s_at	---	206.213	82.442	204.88	161.134	2.48514
182	1760376_s_at	c5355 /// yjgM	120.242	72.1989	178.59	101.841	2.47358
183	1762984_s_at	ydcU	96.7995	75.454	185.322	124.963	2.45609
184	1767703_s_at	yeaE	861.406	910.962	2217.2	1464.43	2.43391
185	1764173_s_at	gfcA	391.33	140.876	342.829	330.969	2.43355
186	1762253_s_at	nrfA	8976.77	3035.9	7370.31	11478.4	2.42771
187	1765812_s_at	yedF	534.91	685.167	1662	1563.44	2.42568
188	1762563_s_at	ycjR	160.971	189.077	456.097	568.016	2.41223
189	1761022_s_at	yecH	1594.08	653.628	1576.28	1499.17	2.41159
190	1765875_s_at	ydeU	311.072	186.399	449.077	347.764	2.40922
191	1765346_s_at	narV	63.7666	37.1586	89.1219	72.994	2.39842
192	1762925_s_at	tatD /// yigW	815.899	257.298	616.362	640.663	2.39551
193	1760165_s_at	yneF	447.477	203.033	485.47	320.677	2.39109
194	1768890_s_at	aroM	371.089	124.973	297.625	241.218	2.38151
195	1759598_s_at	gsiD /// yliD	905.635	285.653	680.153	558.551	2.38104
196	1766924_s_at	yeiH	772.001	541.891	1290	435.799	2.38055
197	1765974_s_at	yibQ	778.171	241.279	573.695	647.582	2.37773
198	1768339_s_at	ykgJ	201.505	61.7974	146.792	183.889	2.37538
199	1762519_s_at	---	49.0802	20.2182	47.9622	50.4778	2.37223
200	1766197_s_at	dniR /// mltD	2446.2	1506.17	3542.7	4486.72	2.35212
201	1767364_at	ymfP	63.6429	86.1174	202.021	55.2197	2.34588
202	1769289_s_at	alsB /// yjcX	40.7452	126.371	295.943	641.771	2.34185
203	1760978_s_at	gsiC /// yliC	757.849	278.67	651.016	526.61	2.33615
204	1768615_s_at	yhiQ	545.305	358.32	835.71	678.992	2.3323
205	1760636_s_at	ilvA	598.976	312.988	726.537	417.691	2.3213
206	1767286_s_at	yiiD	3225.08	1731.07	4010.19	3443.41	2.3166
207	1764113_s_at	recF	1575	776.06	1789.03	1782.6	2.30527
208	1766260_s_at	tsx	1211.15	1913.59	4409.83	4547.31	2.30448
209	1764344_s_at	gip /// hyi	22.1776	12.2357	28.0412	20.5164	2.29176
210	1765171_s_at	pspG	51.5861	18.9359	43.3414	110.901	2.28885
211	1762092_at	ydfV	52.2975	24.494	56.0361	67.5792	2.28775
212	1764336_s_at	selB	2774	1074.7	2455.45	1687.22	2.28478
213	1759071_s_at	yfgF	139.806	68.956	156.118	183.195	2.26402
214	1766950_at	yagK	122.837	55.6274	125.13	144.641	2.24943
215	1766338_s_at	tatD /// yigW	1902.68	845.88	1902.05	1448.14	2.24861
216	1768063_s_at	gspA /// yheD	33.9225	13.2075	29.4247	32.9903	2.22788
217	1760753_at	stfE	34.997	28.2583	62.3415	29.0831	2.20613
218	1767725_at	gcl	58.6594	33.3743	73.4792	61.6518	2.20167
219	1768855_at	bcr	1202.9	599.772	1315.46	883.512	2.19327
220	1759390_s_at	yahE	28.3025	17.9737	39.3686	32.0298	2.19034
221	1759430_s_at	yigB	2527.07	1066.25	2314.9	1724.96	2.17107
222	1766321_at	yagF	245.154	676.184	1459.92	1485.88	2.15907
223	1768684_s_at	manX	6351.76	7218.73	15558.4	14587.7	2.15528
224	1761229_s_at	yjiN	301.606	144.432	310.966	228.796	2.15303
225	1767590_s_at	rpsV /// sra	3157.93	2085.36	4476.15	6328.37	2.14646
226	1762584_s_at	gfcC	39.3736	27.7286	59.5132	73.2731	2.14628
227	1759888_at	yedS	44.4765	30.0143	64.2239	44.5414	2.13977
228	1760339_s_at	frdD	7750.08	3339.04	7135.88	6462.65	2.1371
229	1767380_s_at	cho /// ydjQ	625.615	587.966	1254.62	1301.01	2.13384
230	1764142_at	yadK	34.2142	14.8379	31.5656	33.2801	2.12736
231	1764443_s_at	gatB	4086.11	5026.72	10687.2	12757.2	2.12609
232	1765253_s_at	yjbJ	539.039	372.187	790.981	797.059	2.12523
233	1762194_s_at	hypD	7709.36	3898.75	8272.11	8985.25	2.12174
234	1765279_s_at	ydcH	197.2	332.956	705.499	1284.08	2.1189
235	1761776_s_at	ydcZ	418.564	314.637	666.186	533.101	2.11732
236	1764958_s_at	gatC	6878.04	7565.42	15974.1	16635.1	2.11147
237	1762570_s_at	yqhH	102.279	43.7801	92.3359	82.4963	2.10908
238	1768098_s_at	yghS	33.1173	20.0469	42.0686	41.7441	2.09851
239	1762561_s_at	frlC	112.831	100.498	210.061	166.962	2.0902
240	1763749_s_at	ynfM	237.411	155.67	325.159	278.23	2.08876
241	1763531_s_at	yegR	45.4608	24.349	50.8258	43.2377	2.08739
242	1760534_s_at	rffE /// wecB	3897.44	1515.18	3160.21	3149.88	2.0857
243	1765898_s_at	mtlD	2689.75	2177.26	4534.05	3612.94	2.08246
244	1766307_at	mcrA	89.2248	30.8614	63.6832	60.9738	2.06352
245	1768882_s_at	c0435 /// yahA	70.3625	57.8627	119.189	201.349	2.05987
246	1763830_s_at	ydjN	413.973	435.096	894.1	659.444	2.05495
247	1763911_at	yfdK	107.811	34.7755	71.3915	77.8258	2.05293
248	1768512_s_at	yedA	356.189	239.564	490.94	387.285	2.04931
249	1759736_s_at	dtd /// yihZ	4688.81	2603.18	5330.67	4596.22	2.04776
250	1763029_s_at	yjjW	3568.75	1881.97	3835.45	3936.77	2.038
251	1761123_s_at	alsK /// yjcT	133.382	138.417	280.628	398.068	2.02741
252	1765734_s_at	ydhM	368.021	583.83	1181.65	882.726	2.02396
253	1768062_s_at	npr /// ptsO	2730.94	1125.81	2267.51	1371.14	2.01412
254	1766686_s_at	dinF	506.977	418.627	840.716	971.518	2.00827
255	1767606_at	ybfP	283.117	88.5216	177.309	196.441	2.00301
256	1764471_s_at	crcA /// pagP	338.181	338.415	675.219	339.184	1.99524
257	1768322_at	---	169.751	76.2282	150.611	130.854	1.97579
258	1760214_s_at	citB /// dpiA	608.038	414.491	814.493	844.608	1.96505
259	1767894_s_at	fliR	3240.34	1080.14	2118.46	2033.39	1.96128
260	1759909_s_at	yegP	282.595	137.719	269.674	203.858	1.95815
261	1764592_s_at	gdhA	1194.37	978.176	1905.46	1134.48	1.94797
262	1764229_s_at	gabP	31.2546	16.8395	32.7917	38.5791	1.94731
263	1761326_s_at	sirA /// yhhP	1034.5	401.15	776.899	949.376	1.93668
264	1763081_s_at	c0915 /// gsiB	1224.51	569.833	1102.85	847.358	1.93538
265	1766727_at	hisI	1388.32	743.443	1433.61	1206.12	1.92834
266	1762571_at	ddpF	380.115	271.767	523.895	327.187	1.92774
267	1759996_s_at	nemA	681.491	1179.36	2260.8	1681.2	1.91697
268	1767887_s_at	cusA	73.4485	51.0127	97.6939	94.2378	1.91509
269	1761406_s_at	argD /// astC	43.7842	38.3959	73.4845	157.62	1.91386
270	1763577_s_at	yhaI	31.8559	15.6602	29.9652	36.8759	1.91347
271	1764433_s_at	rseC	2529.59	885.686	1693.79	1536.12	1.9124
272	1762872_s_at	yhbV	3988.79	1485.1	2819.51	2410.85	1.89854
273	1762362_s_at	ygjV	253.604	84.371	159.771	156.198	1.89367
274	1760843_at	yjeN	131.293	85.1311	160.931	153.815	1.89039
275	1760988_s_at	yihF	98.4814	39.1457	73.823	63.2046	1.88585
276	1767176_s_at	pepE	5996.84	3057.02	5752.48	6327.27	1.88173
277	1765672_s_at	argK	97.8465	50.3812	94.4833	74.0494	1.87537
278	1766053_s_at	yjjU	1076.13	953.252	1778.99	872.929	1.86623
279	1766334_s_at	cdd	4845.64	2210.81	4103.91	3033.98	1.85629
280	1767948_s_at	ydaM	151.97	113.366	210.083	165.446	1.85314
281	1767724_s_at	radC /// yicR	1712.18	1223.83	2262.93	6388.33	1.84906
282	1765533_s_at	dnaN	4001.78	2327.59	4298.93	4971.41	1.84694
283	1760598_s_at	---	26.3719	18.2084	33.4868	40.3159	1.83908
284	1759796_at	ypjF	47.9416	20.0441	36.6938	52.2346	1.83065
285	1765932_s_at	ilvD	1258.48	824.242	1508.07	885.527	1.82965
286	1769265_s_at	sstT /// ygjU	1333.54	680.306	1235.3	1344.81	1.8158
287	1761001_at	yjeO	274.135	128.234	232.764	270.243	1.81515
288	1765500_at	tfaE	51.1864	33.3262	59.6844	52.6837	1.79091
289	1769204_at	malT	1755.88	2882.71	5131.22	3296.29	1.78
290	1759814_s_at	yjgK	1615.74	772.624	1364.11	1211.46	1.76556
291	1761510_s_at	abgT	212.818	133.021	234.8	195.437	1.76514
292	1767293_at	yfjO	2693.7	894.921	1578.54	1257.41	1.76388
293	1760539_s_at	mtgA	2244.43	972.035	1713.45	1453.84	1.76274
294	1767907_s_at	frlB	149.621	195.18	342.397	260.349	1.75427
295	1762156_s_at	tyrR	1507.34	1277.08	2227.21	1433.36	1.74398
296	1759356_at	afuC	99.2134	55.7487	97.0851	102.758	1.74148
297	1761705_s_at	focA /// focA_2	12398	5641.37	9822.74	11215.9	1.7412
298	1767515_s_at	yecC	1046.1	728.699	1264.04	877.748	1.73465
299	1761548_s_at	bax	1386.84	826.738	1433.7	1831.42	1.73417
300	1766390_s_at	ycdZ	798.898	374.565	648.249	847.564	1.73067
301	1764370_s_at	yfiD	15861.3	7967.28	13785.7	12944.3	1.73029
302	1765777_s_at	nei	828.876	431.505	746.447	419.368	1.72987
303	1761886_s_at	frlA	34.9406	49.3328	85.2523	68.4269	1.72811
304	1763783_s_at	lexA	4774.63	3601.81	6208.67	7313.52	1.72377
305	1760041_s_at	malK	4565.73	6369.56	10942.4	12046.9	1.71792
306	1759511_s_at	yfhG	1677.75	919.449	1572.32	1583.37	1.71007
307	1762633_s_at	phoR	104.244	48.5822	82.9882	98.7104	1.7082
308	1759837_s_at	csgG	53.0748	41.6858	71.1832	47.8898	1.70761
309	1767516_s_at	rimL	551.207	501.124	854.395	615.542	1.70496
310	1764927_s_at	xerC	2625.01	1468.95	2483.04	2009.43	1.69035
311	1767559_s_at	recA	6889.92	6046.45	10083.8	10274.7	1.66772
312	1761979_s_at	cycA	693.706	421.601	702.074	811.801	1.66526
313	1761967_at	stfR	394.58	270.216	449.676	397.446	1.66414
314	1763019_s_at	yafK	1481.25	1148.75	1911.01	2284.37	1.66356
315	1764016_s_at	parE	1478.48	1072.88	1781.47	1752.64	1.66045
316	1759965_s_at	nadB	201.064	182.194	302.346	699.963	1.65947
317	1761976_s_at	ruvB	1551.01	2040.85	3385.11	2827.06	1.65868
318	1763996_s_at	narW	89.1972	86.2986	142.996	125.087	1.657
319	1766450_s_at	ruvA	1778.29	2011.74	3313.33	3985.23	1.64699
320	1760890_s_at	yfbH	159.227	86.4564	140.684	118.876	1.62723
321	1761758_s_at	atpI	4432.13	2750.78	4435.69	4950.75	1.61252
322	1765860_s_at	ascF	213.328	166.009	266.724	219.59	1.60668
323	1766553_s_at	wzzE	2739.36	1567.58	2514.65	2361.63	1.60416
324	1763078_at	nepI	226.673	60.1898	95.8527	80.2127	1.59251
325	1765612_s_at	rhsE	55.3548	42.9068	68.2714	59.0506	1.59115
326	1764901_s_at	crr	9382.39	6297.88	9807.2	6905.1	1.55722
327	1765277_s_at	hemG	3066.92	1608.87	2446.38	1839.89	1.52056
328	1764254_s_at	aroF	1044.18	666.628	987.512	869.57	1.48135
329	1765114_s_at	rarA /// ycaJ	1666.96	1028.73	1504.71	1240.12	1.46269
330	1766104_s_at	acpT /// yhhU	2315.39	1194.37	1712.63	1647.7	1.43391
331	1765949_s_at	znuA	2335.94	2199.33	1521.79	1823.64	0.691931
332	1761522_s_at	tsf	11644.9	14666.3	10097	9483.81	0.688448
333	1768295_s_at	surE	2300.89	3445.62	2363.19	2276.74	0.685853
334	1767883_s_at	rimM	12883.7	15288.1	10443.9	10929.5	0.683136
335	1762512_s_at	rpsA	10111.6	15655.6	10450.4	11178.1	0.667514
336	1764731_s_at	ypfJ	2107.32	2608.2	1729.34	1356.47	0.663039
337	1765761_s_at	nuoI	8430.01	10498.8	6942.56	5464.82	0.661269
338	1768873_s_at	rpsB	13038.3	15458.1	10024.3	10528.9	0.648482
339	1760637_s_at	fadR	2741.32	3906.11	2522.46	2525.35	0.645773
340	1761845_s_at	rbfA	2918.88	4896.13	3126.44	2429.75	0.638553
341	1767442_s_at	ydjA	5016.94	4269.58	2647.45	3058.46	0.620073
342	1768660_s_at	rpsI	5645.79	9130.17	5649.61	5887.96	0.618785
343	1764890_s_at	fdhE	3538.47	4528.8	2793.95	2698.75	0.616931
344	1765022_s_at	ubiA	954.734	810.87	497.809	598.144	0.613919
345	1762305_s_at	rpsR	9339.12	13247.3	8067.63	8095.14	0.609003
346	1762657_s_at	yqaE	616.763	252.392	153.5	239.289	0.608181
347	1760272_s_at	uxuB	268.735	1175.58	712.175	1493.44	0.605808
348	1760752_s_at	rplB	8420.46	14305.6	8610.69	8415.64	0.60191
349	1761135_s_at	yffB	2522.13	2497.34	1500.02	1305.03	0.600649
350	1763794_s_at	nuoF	6341.2	8996.45	5395.25	4777.57	0.599708
351	1761876_at	insH	481.06	947.942	567.765	525.907	0.598945
352	1768641_at	sbcC	539.451	745.919	445.519	482.737	0.597276
353	1766647_s_at	rna	2009.84	2173.89	1296.76	927.673	0.596515
354	1760147_s_at	nuoH	6082.79	8128.77	4819.28	3944.59	0.592866
355	1765193_at	yzgL	247.966	274.603	162.545	196.813	0.591928
356	1767363_s_at	cydC	1007.65	1202.07	706.691	594.503	0.587896
357	1766868_s_at	kgd /// sucA	3988.24	8389.9	4821.77	4420.6	0.574711
358	1761950_s_at	pheT	2653.48	7081.6	4053.82	3447.19	0.572444
359	1764033_s_at	fliS	4489.08	6977.34	3948.5	3240.69	0.565903
360	1766425_s_at	priB	9641.9	14251.3	8044.61	8019.76	0.564484
361	1759408_s_at	fsaA /// mipB	294.448	471.746	266.14	508.328	0.56416
362	1769076_at	yfeD	1306.05	2145.41	1193.07	1633.51	0.556102
363	1759887_s_at	ygaD	825.661	1293.24	703.76	1079.33	0.544186
364	1760241_s_at	rpsF	8563.79	12745.7	6925	7296.2	0.543319
365	1763776_s_at	uxuA	390.796	2074.12	1117.23	2307.48	0.538652
366	1762022_s_at	fimH	377.464	799.306	429.912	326.782	0.537857
367	1766387_s_at	mdoG	3032.04	4059.43	2182.38	2633.13	0.537607
368	1765684_at	nrdB	1442.3	3439.46	1849.03	1401.14	0.537592
369	1763275_s_at	rbsK	1668.19	4388.85	2343.06	2816.61	0.533867
370	1760289_s_at	sbmA	1368.32	1676.91	895.149	812.305	0.533808
371	1760958_s_at	fdoI	6601.91	8235.66	4288.1	4695.57	0.520675
372	1765895_s_at	gltL	791.365	953.428	491.817	512.104	0.51584
373	1762572_s_at	sthA /// udhA	3236.55	3764.37	1936.53	2740.93	0.514436
374	1768371_at	xthA	752.045	911.425	467.892	705.471	0.513363
375	1765600_s_at	c4616 /// dgoR	338.755	710.903	363.863	300.118	0.511831
376	1764321_s_at	ybiH	759.428	2081.33	1060.36	849.183	0.509463
377	1761875_s_at	yihX	1101.73	2231.13	1136.67	1739.9	0.509458
378	1764591_s_at	yccF	681.659	865.33	439.912	429.659	0.508375
379	1764810_s_at	yihL	196.454	866.61	438.693	373.443	0.506217
380	1765561_s_at	rplI	3662.16	7686.25	3833.79	3370.26	0.498786
381	1762994_s_at	pyrH	2290.5	4430.46	2199.87	1814.27	0.496532
382	1764504_s_at	yahB	546.606	1255.22	621.199	780.449	0.494892
383	1764177_s_at	yiiM	731.236	578.905	281.998	299.231	0.487122
384	1762161_s_at	ygbI	723.688	1424.71	693.398	924.971	0.486695
385	1767572_s_at	ybjJ	193.092	425.235	203.012	202.969	0.477411
386	1762538_at	yafZ	33.6493	30.401	14.4721	25.2003	0.47604
387	1762714_s_at	moeA	1145.28	1407.86	669.673	725.535	0.475667
388	1759746_s_at	yidI	457.864	647.386	305.507	336.044	0.471909
389	1764814_s_at	speE	1812.06	4212.02	1985.1	2145.08	0.471294
390	1767898_s_at	dgoK	242.983	609.906	275.16	232.283	0.451152
391	1764196_s_at	yfaZ	337.023	513.932	231.244	207.747	0.449951
392	1764933_s_at	yjcS	12.6093	39.5394	17.3469	29.1088	0.438725
393	1761958_s_at	nagA	1796.67	4260.29	1858.51	1495.6	0.436239
394	1763725_s_at	yggG	864.507	2282.67	988.307	1215.65	0.432961
395	1762501_s_at	fdoH	8023.9	9847.18	4255.55	4903.73	0.432159
396	1759601_s_at	cyoE	2414.39	7045.47	3042.26	2367.71	0.431804
397	1765406_s_at	rpiB	257.043	807.237	346.133	475.437	0.428788
398	1762810_s_at	rsxE /// ydgQ	521.767	1575.39	670.784	587.329	0.425789
399	1762187_s_at	c2023 /// rsxG	413.792	1262.94	536.423	514.209	0.424741
400	1763264_s_at	yfeH	798.688	1070.29	452.887	482.837	0.423143
401	1766701_s_at	aer	413.068	2235.51	938.099	938.751	0.419635
402	1759515_s_at	glgX	2499.2	1590.28	658.943	506.843	0.414356
403	1759527_s_at	eptB	608.379	676.341	279.199	595.366	0.412807
404	1764319_s_at	btuR	1532.56	2772.96	1144.08	1050.56	0.412583
405	1759880_s_at	yjbB	223.219	360.712	148.615	188.494	0.412006
406	1759470_s_at	bglB	103.361	164.2	67.6248	43.7862	0.411844
407	1768404_s_at	yciK	2411.16	3989.87	1642.51	1802.33	0.411669
408	1769157_s_at	c2588 /// wza	16.0301	39.1072	15.8788	11.9676	0.406033
409	1764786_s_at	nth	460.565	1203.78	487.643	413.055	0.405094
410	1768766_at	ymfE	234.603	469.201	187.992	333.962	0.400665
411	1762794_s_at	ylaC	1284.29	1930.19	758.852	1047.61	0.393149
412	1759198_s_at	nanT	106.759	774.743	302.518	928.035	0.390476
413	1761290_s_at	fdoG	6781	10163.8	3954	4143.58	0.389026
414	1762834_s_at	fadB	75.4849	511.637	198.573	466.538	0.388113
415	1766639_s_at	cstA	306.738	3460.54	1321.18	3290.75	0.381784
416	1761971_s_at	yiaD	1139.7	2214.58	839.556	490.188	0.379104
417	1767186_s_at	nanA	736.587	4671.97	1738.77	3037.88	0.37217
418	1764921_s_at	upp	3591.83	6841.03	2524.41	3329.64	0.36901
419	1762774_s_at	gcd	491.171	467.385	170.569	67.0695	0.364944
420	1767040_s_at	sdhD	556.425	5465.81	1979.68	2568.53	0.362193
421	1759374_s_at	cyoB	2893.23	12449.2	4504.42	3564.9	0.361823
422	1768049_s_at	potD	2003.79	5340.9	1905.56	2183.23	0.356785
423	1768275_s_at	yqeF	187.912	958.906	340.833	554.162	0.355439
424	1764559_s_at	rluA /// yabO	471.742	1619.47	571.53	437.482	0.352912
425	1763836_s_at	fbp	2093.85	3805.73	1341.61	2409	0.352525
426	1762936_s_at	nagE	578.259	1446.57	509.007	796.881	0.351871
427	1767679_s_at	c5314 /// ytfJ	390.041	1571.19	548.303	1075.13	0.348974
428	1767983_s_at	pyrI	1050.83	1412.19	487.442	424.976	0.345168
429	1764586_s_at	pyrB	1300.25	1843.85	621.695	504.998	0.337173
430	1760500_at	guaB	4669.65	7697.92	2558.02	1733.41	0.3323
431	1759817_s_at	frwC	27.9533	214.077	68.3848	112.814	0.31944
432	1766302_s_at	ybjK	261.821	827.687	260.96	452.934	0.315288
433	1763251_at	fecE	689.007	940.375	296.355	231.535	0.315146
434	1761785_s_at	ybfM	18.2521	164.437	49.4432	142.613	0.300681
435	1761436_s_at	cdaR /// yaeG	281.542	2573.75	769.433	1109.92	0.298953
436	1763403_s_at	rbsC	1305.01	6383.14	1902.77	2157.06	0.298093
437	1767278_s_at	purT	328.778	795.075	235.67	182.608	0.296412
438	1760630_s_at	glgB	2859.41	1961.75	574.115	376.281	0.292654
439	1763546_s_at	gutM	307.889	776.632	224.437	840.091	0.288988
440	1759632_s_at	codB	418.151	1387.79	395.857	494.276	0.285244
441	1767455_s_at	purB	1566.48	4290.89	1202.29	1141.81	0.280195
442	1761620_s_at	treB	4464.72	17279.8	4710.85	19043.8	0.272622
443	1759939_s_at	carA	533.629	760.036	203.646	320.98	0.267943
444	1764539_at	ycaO	281.595	903.159	225.12	281.394	0.249259
445	1768145_s_at	carB	385.984	1287.34	295.481	191.792	0.229528
446	1769205_s_at	fadH /// ygjL	53.1182	499.704	111.92	216.093	0.223972
447	1760363_s_at	pps /// ppsA	247.465	6026.56	1324.72	3494.16	0.219814
448	1768532_s_at	treC	3006.81	12164.1	2605.78	15416.2	0.214219
449	1769142_at	purD	590.648	2076.81	443.338	353.279	0.213471
450	1766024_at	yghJ	875.826	859.386	180.039	112.311	0.209497
451	1761983_s_at	glpT	54.0071	4285.45	893.316	9145.01	0.208453
452	1761243_s_at	csiE	179.762	1935.98	389.643	1016.27	0.201264
453	1766804_s_at	glpK	359.88	8374.33	1579.03	8395.06	0.188556
454	1759788_s_at	glpF	737.844	12692.9	2383.67	10943.8	0.187796
455	1760971_s_at	rbsA	459.496	4342.08	791.369	799.127	0.182256
456	1766150_s_at	putA	315.634	4226.59	746.993	1143.52	0.176737
457	1761554_s_at	uraA	295.316	1137.86	198.221	251.608	0.174206
458	1761173_s_at	srlD	546.91	3100.27	538.524	2388.39	0.173703
459	1764665_s_at	srlB	284.211	2335.36	388.275	1999.2	0.166259
460	1760190_s_at	yjfN	136.916	1117.21	174.126	774.501	0.155858
461	1762555_s_at	lldR	647.494	5496.06	726.745	1363.68	0.13223
462	1760742_s_at	lldD	1383.58	6695.18	877.082	1500.94	0.131002
463	1765011_s_at	lldP	63.1567	1720.24	216.497	827.516	0.125852
464	1760611_s_at	fadL	1112.05	2804.32	330.935	667.115	0.118009
465	1761867_s_at	c5389 /// nanC	11.4593	257.447	28.6329	90.7516	0.111219
466	1768388_s_at	glpD	787.077	14259	1459.09	7560.98	0.102328
467	1763212_s_at	garP /// yhaU	38.0445	3862.07	340.907	878.037	0.0882705
468	1765283_at	yghJ	1122.79	1055.02	77.9579	62.2552	0.0738923
469	1761750_s_at	srlA	173.693	4600.82	313.289	3036.71	0.0680942
470	1762352_s_at	c3353 /// gudP	15.0929	685.301	33.7541	153.716	0.0492544
471	1760445_at	---	5249.4	4569.9	188.627	66.3891	0.041276
472	1763233_s_at	yaeB	3574.31	1952.44	79.7059	40.5149	0.0408237
473	1762300_s_at	rcsF	3117.19	2422.65	83.985	102.618	0.0346666
474	1759269_at	ykfF	42.6674	37.0122	0.789443	0.47757	0.0213293
475	1763005_at	ykfA	347.672	484.616	5.3838	3.27442	0.0111094
476	1764427_at	perR	112.977	90.9674	0.928525	1.83541	0.0102072
477	1761322_s_at	proA	2535.67	2397.43	13.1511	12.2857	0.00548551
478	1759604_at	yafY	257.764	339.275	1.65136	0.317904	0.00486732
479	1765955_at	ykfB	592.406	1099.3	3.36348	5.78555	0.00305964
480	1765855_s_at	proB	3588.6	3092.02	6.84309	3.54645	0.00221315
481	1759750_at	---	603.41	355.857	0.723071	0.400555	0.00203192
